# Supplementary material for: The effects of manipulating levels of replication initiation factors on origin firing efficiency in yeast
Source: PLoS Genet. 2019 Oct 4;15(10):e1008430. doi: 10.1371/journal.pgen.1008430 (PMC6795477; doi:10.1371/journal.pgen.1008430)
Supplement: S8 Data — Zip archive. (ZIP) [file pgen.1008430.s026.zip › Lynch_S8_Data_SSDDCS/SSDDCS_raff_t120.txt]

Chr	Coord_kb	Coord_bp	gProcessedSignal	rProcessedSignal	Sphase	G1	ssDNAraw	ssDNA_loess		Chr	Coord_kb	ssDNA_scaled
1	0.048	48	16398.14	28180.74	16398.14	28180.74	0.581891746	0.591485156		1	1	1.0118049
1	0.193	193	7792.012	12591.56	7792.012	12591.56	0.618828167	0.621939611		1	1.25	1.015963278
1	0.766	766	2046.56	2894.111	2046.56	2894.111	0.70714634	0.717833301		1	1.5	1.020121655
1	1.516	1516	4146.058	4534.855	4146.058	4534.855	0.914264734	0.78536446		1	1.75	1.019658154
1	2.287	2287	2562.942	2912.003	2562.942	2912.003	0.880130275	0.772350661		1	2	1.018878628
1	2.834	2834	1437.791	1929.131	1437.791	1929.131	0.74530501	0.725717933		1	2.25	1.018099102
1	2.997	2997	854.8448	1185.219	854.8448	1185.219	0.721254722	0.709828086		1	2.5	1.014629262
1	3.194	3194	808.0244	1164.532	808.0244	1164.532	0.693861912	0.687438798		1	2.75	1.010692089
1	3.505	3505	634.6367	1077.782	634.6367	1077.782	0.588835868	0.646862029		1	3	1.006370859
1	3.736	3736	580.8748	991.8785	580.8748	991.8785	0.585631002	0.621401007		1	3.25	1.00094811
1	3.891	3891	618.4907	1020.534	618.4907	1020.534	0.606046148	0.609626444		1	3.5	0.994922542
1	4.075	4075	572.0444	965.2867	572.0444	965.2867	0.592616059	0.599381286		1	3.75	0.989902115
1	4.229	4229	561.7773	933.1708	561.7773	933.1708	0.602009086	0.591767302		1	4	0.986802284
1	4.372	4372	519.6706	905.2839	519.6706	905.2839	0.57404158	0.586981854		1	4.25	0.984494478
1	4.58	4580	538.4672	835.7803	538.4672	835.7803	0.644268835	0.586109386		1	4.5	0.983641094
1	4.857	4857	550.5164	923.9009	550.5164	923.9009	0.595860876	0.586774157		1	4.75	0.983654472
1	5.169	5169	597.8612	1093.924	597.8612	1093.924	0.546529009	0.586815694		1	5	0.983705426
1	5.349	5349	698.1443	1122.309	698.1443	1122.309	0.62206068	0.588256094		1	5.25	0.983829321
1	5.626	5626	565.3538	947.0946	565.3538	947.0946	0.596934879	0.590019419		1	5.5	0.98415324
1	5.763	5763	554.6104	1064.397	554.6104	1064.397	0.521055959	0.591085088		1	5.75	0.984479593
1	5.987	5987	578.7229	1010.956	578.7229	1010.956	0.572451125	0.594072024		1	6	0.985062207
1	6.146	6146	569.3853	909.5851	569.3853	909.5851	0.625983539	0.594876594		1	6.25	0.985076612
1	6.32	6320	608.0393	959.5025	608.0393	959.5025	0.633702674	0.593771015		1	6.5	0.984628032
1	6.75	6750	528.8274	792.837	528.8274	792.837	0.667006459	0.589032627		1	6.75	0.984119119
1	6.973	6973	470.7944	861.931	470.7944	861.931	0.546208919	0.588088909		1	7	0.983916117
1	7.162	7162	415.6177	785.3647	415.6177	785.3647	0.529203439	0.587002618		1	7.25	0.983525485
1	7.322	7322	583.7984	948.2271	583.7984	948.2271	0.615673608	0.584850824		1	7.5	0.983125216
1	7.748	7748	694.3519	1256.448	694.3519	1256.448	0.552630829	0.581982614		1	7.75	0.982829525
1	8.117	8117	713.3943	1309.646	713.3943	1309.646	0.544723001	0.594731893		1	8	0.984425185
1	8.298	8298	584.4856	920.705	584.4856	920.705	0.634823966	0.60309653		1	8.25	0.986307385
1	8.471	8471	632.3727	974.4279	632.3727	974.4279	0.648968179	0.60851147		1	8.5	0.987866114
1	8.646	8646	567.0296	836.6491	567.0296	836.6491	0.677738851	0.613366948		1	8.75	0.989281966
1	8.845	8845	515.4775	945.6128	515.4775	945.6128	0.545125341	0.620281284		1	9	0.99047715
1	9.065	9065	676.1308	1155.44	676.1308	1155.44	0.585171709	0.624779262		1	9.25	0.990299243
1	9.25	9250	625.2406	997.6747	625.2406	997.6747	0.626697861	0.622487259		1	9.5	0.989103546
1	9.438	9438	658.3542	915.8495	658.3542	915.8495	0.7188454	0.617194615		1	9.75	0.988415048
1	9.582	9582	604.9195	992.6206	604.9195	992.6206	0.609416629	0.614454022		1	10	0.987651325
1	9.737	9737	536.2979	962.1279	536.2979	962.1279	0.557408116	0.612506522		1	10.25	0.987188358
1	9.989	9989	519.4974	859.3499	519.4974	859.3499	0.604523722	0.608263117		1	10.5	0.986665179
1	10.241	10241	547.0925	860.8633	547.0925	860.8633	0.635516115	0.605749148		1	10.75	0.986103858
1	10.499	10499	589.5162	1029.481	589.5162	1029.481	0.572634366	0.602827271		1	11	0.986861243
1	10.771	10771	712.5913	1354.423	712.5913	1354.423	0.526121677	0.599521298		1	11.25	0.988726196
1	11.079	11079	971.7283	1584.942	971.7283	1584.942	0.613100227	0.6053789		1	11.5	0.991435569
1	11.227	11227	670.5921	1069.814	670.5921	1069.814	0.626830552	0.612719173		1	11.75	0.994637753
1	11.364	11364	636.6135	937.0162	636.6135	937.0162	0.679405009	0.620181324		1	12	0.998056492
1	11.599	11599	575.2807	991.8785	575.2807	991.8785	0.579991098	0.634794804		1	12.25	1.001475231
1	13.246	13246	3690.515	4157.737	3690.515	4157.737	0.887625889	0.756715829		1	12.5	1.004893969
1	14.005	14005	1320.234	1517.412	1320.234	1517.412	0.870056385	0.791409294		1	12.75	1.008312708
1	14.275	14275	1271.024	1560.851	1271.024	1560.851	0.814314755	0.795652356		1	13	1.011731447
1	14.632	14632	879.5849	1221.712	879.5849	1221.712	0.719960924	0.794209521		1	13.25	1.015129262
1	15.417	15417	732.1985	1055.997	732.1985	1055.997	0.693371761	0.775758511		1	13.5	1.017240256
1	16.138	16138	808.456	1106.899	808.456	1106.899	0.730379194	0.760141662		1	13.75	1.019351249
1	16.454	16454	855.9582	1188.006	855.9582	1188.006	0.720499896	0.753687422		1	14	1.021462242
1	16.825	16825	831.2062	1257.473	831.2062	1257.473	0.661013159	0.742373745		1	14.25	1.022215713
1	17.254	17254	4853.74	5758.544	4853.74	5758.544	0.842876255	0.734251515		1	14.5	1.022120304
1	17.518	17518	1148.7	1446.915	1148.7	1446.915	0.793895979	0.734154028		1	14.75	1.021509394
1	17.759	17759	1121.45	1437.013	1121.45	1437.013	0.780403518	0.735296761		1	15	1.02042389
1	18.506	18506	1018.017	1434.007	1018.017	1434.007	0.709910761	0.741184778		1	15.25	1.019338386
1	19.765	19765	1029.067	1470.245	1029.067	1470.245	0.699928923	0.762283858		1	15.5	1.018281163
1	21.406	21406	949.2538	1109.798	949.2538	1109.798	0.85533926	0.805628091		1	15.75	1.017280843
1	22.502	22502	1038.053	1182.305	1038.053	1182.305	0.877990874	0.82354361		1	16	1.016280523
1	22.516	22516	948.9558	1209.446	948.9558	1209.446	0.784620231	0.823642845		1	16.25	1.015305758
1	23.206	23206	1007.457	1263.334	1007.457	1263.334	0.797458946	0.829113833		1	16.5	1.014276908
1	25.415	25415	3439.372	3959.31	3439.372	3959.31	0.868679644	0.822459426		1	16.75	1.012868557
1	27.166	27166	1053.012	1666.018	1053.012	1666.018	0.632053195	0.745372441		1	17	1.011833988
1	27.452	27452	1953.957	2030.092	1953.957	2030.092	0.962496774	0.730023072		1	17.25	1.010959611
1	27.615	27615	963.675	1359.81	963.675	1359.81	0.708683566	0.721536191		1	17.5	1.010928839
1	27.935	27935	633.6981	874.6664	633.6981	874.6664	0.724502622	0.705576308		1	17.75	1.011130827
1	28.19	28190	592.9515	930.1066	592.9515	930.1066	0.637509184	0.693677436		1	18	1.011489629
1	28.525	28525	570.808	892.3761	570.808	892.3761	0.639649583	0.679593185		1	18.25	1.011853652
1	28.686	28686	660.7457	1096.846	660.7457	1096.846	0.602405169	0.673468642		1	18.5	1.012217676
1	28.855	28855	701.1049	1053.972	701.1049	1053.972	0.665202586	0.667696459		1	18.75	1.012981798
1	29.094	29094	768.1117	1088.947	768.1117	1088.947	0.70537106	0.661730261		1	19	1.013755758
1	29.351	29351	452.0854	672.9862	452.0854	672.9862	0.671760283	0.66281519		1	19.25	1.014529719
1	29.675	29675	538.0018	812.9511	538.0018	812.9511	0.661788636	0.671304498		1	19.5	1.015303679
1	29.826	29826	623.6368	833.7945	623.6368	833.7945	0.747950244	0.673672448		1	19.75	1.016077639
1	30.166	30166	590.5198	845.4937	590.5198	845.4937	0.698431934	0.671236574		1	20	1.017270729
1	30.377	30377	528.9016	927.6119	528.9016	927.6119	0.570175523	0.668302263		1	20.25	1.018490571
1	30.638	30638	565.7413	800.2412	565.7413	800.2412	0.706963476	0.668218837		1	20.5	1.019710413
1	30.873	30873	605.7015	1030.261	605.7015	1030.261	0.587910733	0.674949972		1	20.75	1.020930255
1	31.019	31019	709.4828	937.3052	709.4828	937.3052	0.756938935	0.680462308		1	21	1.022150098
1	31.18	31180	585.4086	934.3885	585.4086	934.3885	0.626515202	0.684849206		1	21.25	1.02336994
1	31.327	31327	792.0187	1136.56	792.0187	1136.56	0.696856039	0.690405703		1	21.5	1.024414971
1	31.533	31533	775.0161	1054.021	775.0161	1054.021	0.735294743	0.703618115		1	21.75	1.025169889
1	31.804	31804	730.8366	1051.49	730.8366	1051.49	0.69504855	0.714483734		1	22	1.025924807
1	32.163	32163	836.1703	1070.107	836.1703	1070.107	0.781389431	0.704392985		1	22.25	1.026679725
1	32.394	32394	688.4902	1000.355	688.4902	1000.355	0.688245873	0.690918493		1	22.5	1.027434643
1	32.706	32706	615.7548	908.7591	615.7548	908.7591	0.677577589	0.671438436		1	22.75	1.027801761
1	32.929	32929	648.1284	988.4485	648.1284	988.4485	0.65570275	0.649066405		1	23	1.028167943
1	33.096	33096	589.6931	977.7547	589.6931	977.7547	0.603109451	0.627991343		1	23.25	1.028445192
1	33.252	33252	560.7978	917.0398	560.7978	917.0398	0.611530492	0.614114494		1	23.5	1.028306071
1	33.457	33457	629.2711	1011.454	629.2711	1011.454	0.622145051	0.604148463		1	23.75	1.028166949
1	33.809	33809	701.963	1246.272	701.963	1246.272	0.563250238	0.59291469		1	24	1.028027827
1	33.986	33986	436.6581	821.6734	436.6581	821.6734	0.531425381	0.590409642		1	24.25	1.027888706
1	34.34	34340	659.6107	1132.698	659.6107	1132.698	0.582335892	0.598344685		1	24.5	1.027749584
1	34.527	34527	587.2252	920.4945	587.2252	920.4945	0.637945365	0.606116639		1	24.75	1.027610463
1	34.736	34736	695.8819	1120.338	695.8819	1120.338	0.621135675	0.612014785		1	25	1.027471341
1	34.992	34992	800.3141	1115.011	800.3141	1115.011	0.717763412	0.619436428		1	25.25	1.027332219
1	35.156	35156	641.2796	1037.768	641.2796	1037.768	0.617941197	0.625471091		1	25.5	1.026549118
1	35.305	35305	569.2257	935.9523	569.2257	935.9523	0.608178109	0.629185744		1	25.75	1.024515938
1	35.595	35595	687.2098	1153.325	687.2098	1153.325	0.595850953	0.629464597		1	26	1.022482758
1	35.779	35779	728.5055	1175.278	728.5055	1175.278	0.619858025	0.627716135		1	26.25	1.020449578
1	35.924	35924	599.8205	1030.303	599.8205	1030.303	0.582178738	0.626850649		1	26.5	1.018416397
1	36.219	36219	555.1221	830.2017	555.1221	830.2017	0.668659315	0.626280131		1	26.75	1.016383217
1	36.657	36657	605.5464	913.2768	605.5464	913.2768	0.663048049	0.626709644		1	27	1.014350037
1	37.056	37056	534.6829	835.2391	534.6829	835.2391	0.640155496	0.630569782		1	27.25	1.012167198
1	37.207	37207	459.4592	862.1244	459.4592	862.1244	0.532938402	0.633714879		1	27.5	1.009702812
1	37.408	37408	562.2555	1071.484	562.2555	1071.484	0.524744653	0.638718353		1	27.75	1.007352889
1	37.568	37568	679.6993	876.5268	679.6993	876.5268	0.775446113	0.641490536		1	28	1.005088108
1	37.857	37857	540.8906	899.2023	540.8906	899.2023	0.601522705	0.645103953		1	28.25	1.002984316
1	38.03	38030	764.884	1013.014	764.884	1013.014	0.755057679	0.647363319		1	28.5	1.00104267
1	38.277	38277	625.9007	999.0857	625.9007	999.0857	0.626473485	0.649695192		1	28.75	0.999313302
1	38.497	38497	610.0437	854.573	610.0437	854.573	0.713857915	0.648995346		1	29	0.997982141
1	38.703	38703	635.1142	1125.705	635.1142	1125.705	0.564192395	0.646632494		1	29.25	0.997670317
1	38.846	38846	785.7042	1246.844	785.7042	1246.844	0.630154374	0.645468188		1	29.5	0.99847028
1	39.096	39096	687.7129	1072.89	687.7129	1072.89	0.640991062	0.641581438		1	29.75	0.999534593
1	39.409	39409	683.3118	1044.291	683.3118	1044.291	0.654330833	0.635035182		1	30	0.999524474
1	39.58	39580	536.264	864.5746	536.264	864.5746	0.620263422	0.634523253		1	30.25	0.99908898
1	39.844	39844	487.8262	797.3164	487.8262	797.3164	0.611835151	0.641272231		1	30.5	0.998755454
1	40.035	40035	603.4309	875.2236	603.4309	875.2236	0.689459128	0.648314852		1	30.75	0.99933993
1	40.193	40193	585.4924	914.3193	585.4924	914.3193	0.640358789	0.652580224		1	31	1.000876541
1	40.358	40358	545.4673	845.8164	545.4673	845.8164	0.644900359	0.655864839		1	31.25	1.002308249
1	40.717	40717	715.3898	1024.929	715.3898	1024.929	0.697989617	0.664421085		1	31.5	1.004895673
1	41.031	41031	601.8598	913.9433	601.8598	913.9433	0.658530786	0.671590343		1	31.75	1.006893926
1	41.229	41229	572.1689	838.0708	572.1689	838.0708	0.682721436	0.676202438		1	32	1.006276174
1	41.603	41603	539.8883	830.4203	539.8883	830.4203	0.650138611	0.684529688		1	32.25	1.004492333
1	41.85	41850	489.2352	725.5675	489.2352	725.5675	0.674279374	0.685816384		1	32.5	1.001718052
1	42.18	42180	931.5919	1313.617	931.5919	1313.617	0.709180758	0.68170785		1	32.75	0.998526623
1	42.332	42332	863.8387	1199.609	863.8387	1199.609	0.720100216	0.678799404		1	33	0.993554044
1	42.507	42507	671.7983	888.2025	671.7983	888.2025	0.756357137	0.675009846		1	33.25	0.988785395
1	42.678	42678	703.6382	1092.596	703.6382	1092.596	0.644005836	0.670075379		1	33.5	0.986657982
1	42.864	42864	699.6332	1211.306	699.6332	1211.306	0.577585845	0.66303453		1	33.75	0.985184096
1	43.055	43055	618.3159	1082.766	618.3159	1082.766	0.571052194	0.655334207		1	34	0.984431469
1	43.205	43205	759.1724	1204.149	759.1724	1204.149	0.630463838	0.647116655		1	34.25	0.985466675
1	43.356	43356	803.8646	1067.794	803.8646	1067.794	0.752827418	0.635993903		1	34.5	0.987067777
1	43.707	43707	633.1719	947.0449	633.1719	947.0449	0.668576432	0.615035417		1	34.75	0.988439625
1	43.934	43934	571.0968	991.0143	571.0968	991.0143	0.576275035	0.609511314		1	35	0.989790039
1	44.103	44103	697.0806	1170.855	697.0806	1170.855	0.595360314	0.606644763		1	35.25	0.991283364
1	44.488	44488	533.2975	991.5743	533.2975	991.5743	0.537829087	0.609762084		1	35.5	0.991571302
1	44.697	44697	690.755	1101.631	690.755	1101.631	0.627029377	0.622295377		1	35.75	0.991316088
1	44.941	44941	636.7449	992.1348	636.7449	992.1348	0.641792728	0.642540743		1	36	0.991078147
1	45.092	45092	888.2471	1276.721	888.2471	1276.721	0.695725299	0.651791719		1	36.25	0.991005522
1	45.244	45244	690.0942	1159.252	690.0942	1159.252	0.595292654	0.661308396		1	36.5	0.99105081
1	45.5	45500	706.228	1035.094	706.228	1035.094	0.682283928	0.683774536		1	36.75	0.99124546
1	45.768	45768	1206.859	1422.232	1206.859	1422.232	0.8485669	0.699545724		1	37	0.991692257
1	46.151	46151	599.1397	882.6667	599.1397	882.6667	0.678783622	0.696867941		1	37.25	0.992571074
1	46.392	46392	634.9216	1012.824	634.9216	1012.824	0.626882459	0.688827788		1	37.5	0.9935921
1	46.537	46537	670.0734	912.5876	670.0734	912.5876	0.734256525	0.68353426		1	37.75	0.994230118
1	46.773	46773	531.7218	835.6889	531.7218	835.6889	0.636267635	0.66581597		1	38	0.994822258
1	47.067	47067	561.4017	834.2056	561.4017	834.2056	0.672977621	0.634294575		1	38.25	0.995278317
1	47.274	47274	593.554	923.963	593.554	923.963	0.642400183	0.621431768		1	38.5	0.995189765
1	47.567	47567	541.0236	923.1409	541.0236	923.1409	0.586068281	0.625609714		1	38.75	0.994688936
1	47.751	47751	521.1706	931.7401	521.1706	931.7401	0.559351905	0.63291907		1	39	0.994102253
1	47.912	47912	664.7907	1142.621	664.7907	1142.621	0.581812079	0.63697102		1	39.25	0.993231548
1	48.146	48146	812.7658	1112.842	812.7658	1112.842	0.730351478	0.644305952		1	39.5	0.992566913
1	48.337	48337	1923.783	3143.838	1923.783	3143.838	0.611921797	0.653311383		1	39.75	0.993325501
1	48.508	48508	887.4462	1252.919	887.4462	1252.919	0.708302931	0.659004056		1	40	0.994832011
1	48.71	48710	775.4393	1041.208	775.4393	1041.208	0.744749656	0.664617651		1	40.25	0.996067974
1	48.93	48930	707.4985	1064.554	707.4985	1064.554	0.66459616	0.672334515		1	40.5	0.997090332
1	49.205	49205	526.1351	804.814	526.1351	804.814	0.653735024	0.678324956		1	40.75	0.998184929
1	49.446	49446	538.6697	889.8938	538.6697	889.8938	0.605319084	0.673896966		1	41	0.999239377
1	49.594	49594	614.4775	855.9363	614.4775	855.9363	0.71790097	0.667359095		1	41.25	1.000308504
1	50.13	50130	531.2116	828.0853	531.2116	828.0853	0.641493817	0.648917192		1	41.5	1.001336783
1	50.476	50476	579.9409	900.3951	579.9409	900.3951	0.64409602	0.656394388		1	41.75	1.001901895
1	50.673	50673	514.9471	772.2714	514.9471	772.2714	0.666795507	0.66358234		1	42	1.001653138
1	51.019	51019	631.8723	960.6019	631.8723	960.6019	0.657787893	0.675190231		1	42.25	1.000991719
1	51.176	51176	718.0303	1097.245	718.0303	1097.245	0.654393777	0.680706174		1	42.5	1.000029821
1	51.371	51371	718.8222	1042.217	718.8222	1042.217	0.689704927	0.689711472		1	42.75	0.998586784
1	51.554	51554	703.1677	889.737	703.1677	889.737	0.790309608	0.696675331		1	43	0.996776727
1	51.691	51691	723.4572	1028.404	723.4572	1028.404	0.703475677	0.701131508		1	43.25	0.994236734
1	51.988	51988	583.7086	934.3885	583.7086	934.3885	0.62469583	0.712137215		1	43.5	0.991205959
1	52.215	52215	687.7025	901.2202	687.7025	901.2202	0.763079323	0.716744669		1	43.75	0.988729347
1	52.376	52376	605.2008	909.2915	605.2008	909.2915	0.665574021	0.714871644		1	44	0.987695374
1	52.618	52618	584.2727	768.6225	584.2727	768.6225	0.760155603	0.705106095		1	44.25	0.987592512
1	53.092	53092	646.9852	842.9789	646.9852	842.9789	0.767498688	0.687314315		1	44.5	0.988081438
1	53.254	53254	687.4558	1094.929	687.4558	1094.929	0.627854226	0.686475387		1	44.75	0.991076164
1	53.553	53553	783.4188	1174.339	783.4188	1174.339	0.667114692	0.686605259		1	45	0.994671487
1	53.7	53700	647.6506	957.7198	647.6506	957.7198	0.676242258	0.687778389		1	45.25	0.997568
1	53.873	53873	646.7001	1002.415	646.7001	1002.415	0.645142082	0.691003944		1	45.5	1.001620933
1	54.057	54057	613.7411	890.6385	613.7411	890.6385	0.689102369	0.695754831		1	45.75	1.00433869
1	54.223	54223	2596.662	3978.49	2596.662	3978.49	0.652675261	0.69914792		1	46	1.004234724
1	54.427	54427	653.5457	902.8675	653.5457	902.8675	0.723855605	0.704635327		1	46.25	1.003429566
1	54.573	54573	769.0876	903.7945	769.0876	903.7945	0.850954061	0.710555703		1	46.5	1.001826075
1	55.016	55016	634.4414	948.4754	634.4414	948.4754	0.668906542	0.724225173		1	46.75	0.998622412
1	55.267	55267	605.2093	811.1407	605.2093	811.1407	0.746121234	0.722883239		1	47	0.993807435
1	55.755	55755	557.7537	802.0593	557.7537	802.0593	0.695402073	0.712647747		1	47.25	0.990379758
1	55.953	55953	510.663	717.0161	510.663	717.0161	0.712205765	0.709296417		1	47.5	0.990699573
1	56.231	56231	528.3177	727.181	528.3177	727.181	0.726528471	0.705265667		1	47.75	0.992218989
1	56.374	56374	491.6057	791.5959	491.6057	791.5959	0.621031135	0.702777418		1	48	0.99348442
1	56.581	56581	661.6598	975.6834	661.6598	975.6834	0.678150105	0.698966651		1	48.25	0.99523567
1	56.986	56986	665.4527	835.3259	665.4527	835.3259	0.796638414	0.689128115		1	48.5	0.996995847
1	57.14	57140	606.8845	794.0482	606.8845	794.0482	0.764291765	0.685139442		1	48.75	0.998341244
1	57.442	57442	500.4287	771.5779	500.4287	771.5779	0.648578322	0.679322127		1	49	0.999789287
1	57.667	57667	435.9701	756.1875	435.9701	756.1875	0.576537036	0.673787161		1	49.25	1.000461487
1	57.816	57816	680.3744	972.7023	680.3744	972.7023	0.699468275	0.668261839		1	49.5	0.999355569
1	58.076	58076	1461.388	2455.47	1461.388	2455.47	0.595156121	0.659086498		1	49.75	0.997596953
1	58.458	58458	726.9386	971.8447	726.9386	971.8447	0.747998729	0.658234573		1	50	0.99600796
1	58.656	58656	663.9296	908.9763	663.9296	908.9763	0.730414643	0.671603976		1	50.25	0.995660738
1	58.904	58904	559.3707	988.5457	559.3707	988.5457	0.56585214	0.700433202		1	50.5	0.996724725
1	59.254	59254	670.1908	1019.965	670.1908	1019.965	0.657072351	0.737867221		1	50.75	0.998368008
1	59.569	59569	662.1479	801.3368	662.1479	801.3368	0.826304121	0.764404851		1	51	0.999917389
1	59.949	59949	631.8691	757.1544	631.8691	757.1544	0.834531372	0.798308532		1	51.25	1.00168541
1	60.185	60185	680.1859	787.1278	680.1859	787.1278	0.864136548	0.812189816		1	51.5	1.00362451
1	60.339	60339	800.1169	932.5888	800.1169	932.5888	0.857952508	0.816879331		1	51.75	1.005231194
1	60.527	60527	687.82	801.9116	687.82	801.9116	0.857725465	0.82011584		1	52	1.006905407
1	60.674	60674	734.7296	947.4653	734.7296	947.4653	0.775468611	0.821626028		1	52.25	1.007636336
1	61.077	61077	615.0589	970.3698	615.0589	970.3698	0.633839697	0.806232849		1	52.5	1.006441182
1	61.276	61276	973.9697	1117.498	973.9697	1117.498	0.871562813	0.793269107		1	52.75	1.00464626
1	61.51	61510	792.439	989.2487	792.439	989.2487	0.801051343	0.783682833		1	53	1.002912767
1	61.755	61755	862.2786	1044.433	862.2786	1044.433	0.82559494	0.783752916		1	53.25	1.002123692
1	61.996	61996	898.0154	1170.053	898.0154	1170.053	0.767499763	0.787874699		1	53.5	1.002139604
1	62.223	62223	828.2302	976.6371	828.2302	976.6371	0.848042942	0.790651228		1	53.75	1.002532785
1	62.38	62380	812.7725	1117.382	812.7725	1117.382	0.727390006	0.792058571		1	54	1.003562194
1	62.566	62566	869.164	1198.348	869.164	1198.348	0.725301832	0.794080618		1	54.25	1.004595047
1	62.719	62719	812.8465	996.453	812.8465	996.453	0.81573993	0.79367757		1	54.5	1.006021418
1	62.995	62995	773.7694	972.9429	773.7694	972.9429	0.795287575	0.784572487		1	54.75	1.007577191
1	63.171	63171	827.3249	1007.914	827.3249	1007.914	0.82082886	0.776151271		1	55	1.009002237
1	63.564	63564	833.2317	969.3303	833.2317	969.3303	0.859595228	0.765808365		1	55.25	1.008862332
1	63.886	63886	759.377	1049.048	759.377	1049.048	0.723872502	0.769600247		1	55.5	1.007942754
1	64.022	64022	656.3596	1017.938	656.3596	1017.938	0.644793298	0.772241776		1	55.75	1.006974097
1	64.205	64205	689.2782	933.5057	689.2782	933.5057	0.738375995	0.776990468		1	56	1.006209741
1	64.405	64405	747.9668	989.5712	747.9668	989.5712	0.755849402	0.785232502		1	56.25	1.005529948
1	64.651	64651	835.7553	906.0286	835.7553	906.0286	0.9224381	0.799060889		1	56.5	1.004702861
1	64.813	64813	768.7908	882.9974	768.7908	882.9974	0.870660321	0.808387336		1	56.75	1.003668987
1	64.975	64975	650.7687	804.3951	650.7687	804.3951	0.809016241	0.820836936		1	57	1.002542923
1	65.252	65252	818.0148	1038.582	818.0148	1038.582	0.787626591	0.849208716		1	57.25	1.001481649
1	65.447	65447	874.7366	1018.053	874.7366	1018.053	0.859225011	0.864208006		1	57.5	1.00053486
1	65.797	65797	836.2046	961.4949	836.2046	961.4949	0.869692185	0.872681636		1	57.75	0.999207372
1	65.99	65990	813.9152	899.7068	813.9152	899.7068	0.904644935	0.873666453		1	58	0.997555729
1	66.305	66305	890.4771	957.9721	890.4771	957.9721	0.929543877	0.879433874		1	58.25	0.99698859
1	66.506	66506	698.071	779.83	698.071	779.83	0.895157919	0.891409128		1	58.5	0.997426784
1	66.742	66742	681.4585	859.8766	681.4585	859.8766	0.79250732	0.908750634		1	58.75	1.001391247
1	66.901	66901	780.0921	875.7449	780.0921	875.7449	0.890775499	0.915923165		1	59	1.006595065
1	67.134	67134	873.587	982.2808	873.587	982.2808	0.889345491	0.920412707		1	59.25	1.011534524
1	67.325	67325	922.059	891.1388	922.059	891.1388	1.034697401	0.922308191		1	59.5	1.015442046
1	67.605	67605	1056.561	1120.497	1056.561	1120.497	0.942939606	0.920644423		1	59.75	1.019499094
1	67.816	67816	894.3098	984.9566	894.3098	984.9566	0.907968737	0.909670819		1	60	1.02333312
1	68.025	68025	1183.283	1241.522	1183.283	1241.522	0.953090642	0.891480565		1	60.25	1.025708925
1	68.291	68291	1015.953	1016.994	1015.953	1016.994	0.998976395	0.874277033		1	60.5	1.026721598
1	68.461	68461	466.4834	707.8254	466.4834	707.8254	0.659037384	0.870050969		1	60.75	1.026550181
1	68.67	68670	1058.913	1307.02	1058.913	1307.02	0.810173525	0.866140461		1	61	1.024786159
1	68.863	68863	950.3061	1204.424	950.3061	1204.424	0.789012922	0.863439733		1	61.25	1.022160918
1	69.042	69042	1179.967	1261.831	1179.967	1261.831	0.935122849	0.866525831		1	61.5	1.02015282
1	69.198	69198	1041.086	1130.934	1041.086	1130.934	0.920554161	0.87261778		1	61.75	1.020089824
1	69.346	69346	1034.59	1212.977	1034.59	1212.977	0.852934557	0.874830716		1	62	1.020860549
1	69.515	69515	840.611	941.6308	840.611	941.6308	0.89271825	0.872244586		1	62.25	1.021409133
1	69.682	69682	1186.897	1174.858	1186.897	1174.858	1.010247196	0.868656059		1	62.5	1.021865395
1	69.987	69987	1050.456	1259.725	1050.456	1259.725	0.833877235	0.862641006		1	62.75	1.021734564
1	70.223	70223	905.2227	1054.22	905.2227	1054.22	0.858665838	0.851229885		1	63	1.020197294
1	70.409	70409	589.8101	864.9183	589.8101	864.9183	0.681925796	0.839457693		1	63.25	1.018301748
1	70.564	70564	762.1702	892.1783	762.1702	892.1783	0.854280137	0.835858545		1	63.5	1.017086315
1	70.747	70747	879.1761	1019.617	879.1761	1019.617	0.862261124	0.844028548		1	63.75	1.01717979
1	71.002	71002	724.5149	859.8502	724.5149	859.8502	0.842605956	0.866667861		1	64	1.017884681
1	71.286	71286	1016.393	1105.018	1016.393	1105.018	0.919797687	0.883586438		1	64.25	1.019183428
1	71.466	71466	820.0175	973.2981	820.0175	973.2981	0.842514231	0.888047572		1	64.5	1.021349923
1	71.618	71618	953.4202	851.5307	953.4202	851.5307	1.119654523	0.892313835		1	64.75	1.023970829
1	71.774	71774	696.8349	853.3659	696.8349	853.3659	0.816572235	0.892586374		1	65	1.027413703
1	71.925	71925	644.4763	726.4243	644.4763	726.4243	0.887189897	0.883732681		1	65.25	1.032143993
1	72.146	72146	664.6559	824.4994	664.6559	824.4994	0.806132667	0.858351068		1	65.5	1.035189715
1	72.479	72479	737.791	955.0149	737.791	955.0149	0.772543968	0.826596426		1	65.75	1.036307819
1	72.66	72660	701.7733	771.2413	701.7733	771.2413	0.909927023	0.822694856		1	66	1.036733772
1	72.86	72860	700.1708	907.2737	700.1708	907.2737	0.771730515	0.822938222		1	66.25	1.037579347
1	73.253	73253	744.9043	1087.7	744.9043	1087.7	0.684843523	0.8307516		1	66.5	1.039911544
1	73.432	73432	616.3693	676.1704	616.3693	676.1704	0.911559128	0.83786761		1	66.75	1.043247769
1	73.659	73659	831.577	955.2845	831.577	955.2845	0.870501929	0.850127114		1	67	1.044858484
1	73.812	73812	691.9382	766.5331	691.9382	766.5331	0.90268535	0.856075628		1	67.25	1.045548114
1	73.997	73997	890.7737	1017.482	890.7737	1017.482	0.875468755	0.860921896		1	67.5	1.045493516
1	74.179	74179	812.4268	914.4797	812.4268	914.4797	0.888403318	0.865851467		1	67.75	1.043985181
1	74.322	74322	944.5324	985.9347	944.5324	985.9347	0.958007057	0.869575237		1	68	1.040392728
1	74.602	74602	649.0234	894.9723	649.0234	894.9723	0.725188254	0.875262823		1	68.25	1.03730259
1	74.745	74745	866.0402	1025.922	866.0402	1025.922	0.844157938	0.877061608		1	68.5	1.035897255
1	74.931	74931	985.7855	1080.036	985.7855	1080.036	0.912733927	0.878167397		1	68.75	1.03510286
1	75.15	75150	747.3271	974.5392	747.3271	974.5392	0.766851759	0.879269584		1	69	1.035247085
1	75.399	75399	893.0271	864.8989	893.0271	864.8989	1.032521951	0.880097746		1	69.25	1.036649858
1	75.677	75677	819.7082	866.8832	819.7082	866.8832	0.945580904	0.876408368		1	69.5	1.036479689
1	76.011	76011	816.345	1027.257	816.345	1027.257	0.79468429	0.860242074		1	69.75	1.035526636
1	76.223	76223	1123.036	1334.639	1123.036	1334.639	0.841453007	0.847396241		1	70	1.034547084
1	76.42	76420	1047.22	1162.944	1047.22	1162.944	0.900490479	0.838075281		1	70.25	1.032239527
1	76.654	76654	859.1058	1091.032	859.1058	1091.032	0.787424933	0.82734538		1	70.5	1.029990168
1	76.865	76865	834.5565	1199.609	834.5565	1199.609	0.695690429	0.815855512		1	70.75	1.031274097
1	77.036	77036	856.4426	1033.865	856.4426	1033.865	0.8283892	0.807737402		1	71	1.035374287
1	77.358	77358	874.6767	1040.816	874.6767	1040.816	0.840375917	0.795968153		1	71.25	1.038136306
1	77.614	77614	803.3117	987.2981	803.3117	987.2981	0.813646557	0.788643839		1	71.5	1.039532883
1	77.886	77886	823.0234	920.3897	823.0234	920.3897	0.894211876	0.783235294		1	71.75	1.040187309
1	78.058	78058	636.2017	877.2831	636.2017	877.2831	0.725195436	0.780432612		1	72	1.036968283
1	78.423	78423	851.1005	1164.413	851.1005	1164.413	0.730926656	0.774721053		1	72.25	1.032038666
1	78.725	78725	582.8666	840.8791	582.8666	840.8791	0.693163381	0.773136498		1	72.5	1.027921011
1	78.983	78983	805.4366	1014.752	805.4366	1014.752	0.793727531	0.777015624		1	72.75	1.027304121
1	79.151	79151	714.6043	845.7501	714.6043	845.7501	0.844935519	0.781336017		1	73	1.027843028
1	79.338	79338	629.5696	851.7661	629.5696	851.7661	0.73913437	0.785717936		1	73.25	1.028761207
1	79.671	79671	730.7354	822.9336	730.7354	822.9336	0.887963986	0.80277314		1	73.5	1.030765193
1	80.017	80017	691.4829	902.2741	691.4829	902.2741	0.766377867	0.825028579		1	73.75	1.033005073
1	80.173	80173	664.865	871.9614	664.865	871.9614	0.762493615	0.829063146		1	74	1.034360639
1	80.383	80383	806.9978	878.7236	806.9978	878.7236	0.918375016	0.828414581		1	74.25	1.035597819
1	80.69	80690	755.0876	995.4756	755.0876	995.4756	0.758519445	0.822080529		1	74.5	1.036612103
1	80.866	80866	695.3062	762.6876	695.3062	762.6876	0.911652687	0.816041062		1	74.75	1.037332633
1	81.062	81062	756.298	958.2946	756.298	958.2946	0.78921242	0.804648076		1	75	1.037595566
1	81.274	81274	822.2527	1054.468	822.2527	1054.468	0.779779661	0.786606476		1	75.25	1.037796465
1	81.714	81714	681.7782	847.1988	681.7782	847.1988	0.804744058	0.750137812		1	75.5	1.0376404
1	81.922	81922	657.8404	982.7307	657.8404	982.7307	0.669400478	0.734740464		1	75.75	1.036553746
1	82.213	82213	635.7393	908.6676	635.7393	908.6676	0.69963901	0.708901978		1	76	1.034318399
1	82.551	82551	585.0325	832.0655	585.0325	832.0655	0.70310871	0.689747094		1	76.25	1.031611021
1	82.726	82726	509.1081	885.9222	509.1081	885.9222	0.57466457	0.689961111		1	76.5	1.029447481
1	82.907	82907	600.9346	754.6741	600.9346	754.6741	0.796283588	0.694463128		1	76.75	1.027177283
1	83.113	83113	707.8894	928.8125	707.8894	928.8125	0.762144566	0.698755568		1	77	1.024836498
1	83.276	83276	481.2159	887.6598	481.2159	887.6598	0.542117487	0.703502972		1	77.25	1.023075845
1	83.439	83439	833.5424	1087.619	833.5424	1087.619	0.766391907	0.712396333		1	77.5	1.021596117
1	83.738	83738	643.0824	872.5642	643.0824	872.5642	0.737002962	0.725479328		1	77.75	1.020494031
1	84.118	84118	758.1446	931.0002	758.1446	931.0002	0.814333445	0.731697558		1	78	1.019651311
1	84.428	84428	647.1092	921.8907	647.1092	921.8907	0.701937008	0.734677666		1	78.25	1.018921709
1	84.738	84738	773.7323	1054.021	773.7323	1054.021	0.73407674	0.731575875		1	78.5	1.018346985
1	84.878	84878	635.8156	848.1335	635.8156	848.1335	0.749664528	0.725274633		1	78.75	1.018198339
1	85.116	85116	533.9949	791.8193	533.9949	791.8193	0.674389851	0.707009615		1	79	1.018926259
1	85.383	85383	714.4998	1020.777	714.4998	1020.777	0.699956798	0.690381282		1	79.25	1.020072158
1	85.711	85711	772.6254	1112.404	772.6254	1112.404	0.694554676	0.681011638		1	79.5	1.021985829
1	86.049	86049	589.7542	884.8672	589.7542	884.8672	0.666488938	0.673961416		1	79.75	1.024542425
1	86.188	86188	636.9176	998.338	636.9176	998.338	0.637977919	0.672139633		1	80	1.027513003
1	86.367	86367	559.6383	950.4612	559.6383	950.4612	0.588807097	0.672248944		1	80.25	1.028416384
1	86.65	86650	672.2701	946.9261	672.2701	946.9261	0.709949911	0.677236246		1	80.5	1.02789457
1	87.046	87046	729.5207	935.1704	729.5207	935.1704	0.780093874	0.68161491		1	80.75	1.02679006
1	87.195	87195	643.402	1003.582	643.402	1003.582	0.64110556	0.679537077		1	81	1.024615836
1	87.4	87400	671.9177	970.0791	671.9177	970.0791	0.692642177	0.674888954		1	81.25	1.020994534
1	87.671	87671	658.4401	897.2475	658.4401	897.2475	0.733844452	0.670040931		1	81.5	1.017156908
1	87.976	87976	688.5818	1078.017	688.5818	1078.017	0.638748554	0.662021612		1	81.75	1.013388024
1	88.125	88125	572.1302	1013.524	572.1302	1013.524	0.564495957	0.656622798		1	82	1.009756535
1	88.334	88334	519.1217	851.9151	519.1217	851.9151	0.609358491	0.651571896		1	82.25	1.005875411
1	88.589	88589	631.9369	956.1704	631.9369	956.1704	0.660904061	0.651997611		1	82.5	1.00325817
1	88.803	88803	724.8929	1035.107	724.8929	1035.107	0.700307215	0.655257581		1	82.75	1.002874064
1	89.105	89105	528.8353	718.8491	528.8353	718.8491	0.735669419	0.659199025		1	83	1.003953434
1	89.275	89275	595.0608	890.6385	595.0608	890.6385	0.668128315	0.662285206		1	83.25	1.005125508
1	89.418	89418	539.822	831.65	539.822	831.65	0.649097577	0.666335931		1	83.5	1.007401348
1	89.566	89566	574.5871	1011.773	574.5871	1011.773	0.567901199	0.669108912		1	83.75	1.009361396
1	89.823	89823	585.3539	802.2697	585.3539	802.2697	0.729622345	0.667367929		1	84	1.010117122
1	90.086	90086	566.8164	833.7945	566.8164	833.7945	0.679803477	0.661977862		1	84.25	1.010708239
1	90.379	90379	529.1773	792.2522	529.1773	792.2522	0.667940461	0.65934216		1	84.5	1.01089126
1	90.636	90636	592.4688	976.3849	592.4688	976.3849	0.606798405	0.662955101		1	84.75	1.010351571
1	90.967	90967	567.9364	787.6017	567.9364	787.6017	0.721095955	0.672327955		1	85	1.007557715
1	91.203	91203	560.2783	862.3057	560.2783	862.3057	0.6497444	0.681284639		1	85.25	1.004371543
1	91.535	91535	585.0185	841.8177	585.0185	841.8177	0.69494678	0.706132938		1	85.5	1.002223994
1	91.71	91710	577.8019	857.1278	577.8019	857.1278	0.674114059	0.721917526		1	85.75	1.000960262
1	91.958	91958	665.7811	958.2014	665.7811	958.2014	0.69482376	0.736167541		1	86	0.99999695
1	92.242	92242	685.0593	874.1545	685.0593	874.1545	0.783682175	0.743068989		1	86.25	0.999478594
1	92.435	92435	815.01	936.5605	815.01	936.5605	0.870216073	0.746256093		1	86.5	0.999924777
1	92.63	92630	658.1712	887.1633	658.1712	887.1633	0.741882808	0.746126927		1	86.75	1.000617367
1	92.856	92856	716.578	907.2821	716.578	907.2821	0.789807272	0.738258268		1	87	1.001128022
1	93.08	93080	649.8648	1034.213	649.8648	1034.213	0.628366497	0.72440518		1	87.25	1.00060777
1	93.423	93423	787.165	1029.056	787.165	1029.056	0.764938934	0.704861291		1	87.5	0.999649013
1	93.666	93666	554.9475	919.7927	554.9475	919.7927	0.603339753	0.69151331		1	87.75	0.998700192
1	94.078	94078	473.8218	813.1917	473.8218	813.1917	0.582669253	0.66183351		1	88	0.997441839
1	94.357	94357	598.0139	854.3451	598.0139	854.3451	0.699967613	0.649573949		1	88.25	0.996047101
1	94.634	94634	602.027	857.2865	602.027	857.2865	0.702247148	0.650451014		1	88.5	0.995723286
1	94.986	94986	571.8112	871.1022	571.8112	871.1022	0.656422633	0.658593404		1	88.75	0.996203806
1	95.127	95127	668.6088	1071.348	668.6088	1071.348	0.624081811	0.660010714		1	89	0.996827912
1	95.395	95395	523.5366	829.8554	523.5366	829.8554	0.630876897	0.661832215		1	89.25	0.997567337
1	95.774	95774	734.3972	1023.911	734.3972	1023.911	0.717247104	0.666468589		1	89.5	0.998683292
1	96.055	96055	544.6222	752.7589	544.6222	752.7589	0.723501509	0.667995951		1	89.75	0.99868147
1	96.393	96393	667.5602	1030.043	667.5602	1030.043	0.648089643	0.665805972		1	90	0.997919996
1	96.548	96548	482.6844	873.4376	482.6844	873.4376	0.552626083	0.664181396		1	90.25	0.997321872
1	96.844	96844	641.7739	891.3832	641.7739	891.3832	0.719975315	0.661600335		1	90.5	0.997421739
1	97.199	97199	715.409	1031.359	715.409	1031.359	0.693656622	0.656525827		1	90.75	0.998371262
1	97.477	97477	768.5014	1149.539	768.5014	1149.539	0.66853008	0.651664074		1	91	0.99973775
1	97.746	97746	626.7921	1018.227	626.7921	1018.227	0.615572068	0.650336068		1	91.25	1.001810797
1	98.078	98078	613.253	989.4328	613.253	989.4328	0.619802578	0.656905346		1	91.5	1.005267321
1	98.328	98328	622.8022	948.1051	622.8022	948.1051	0.65689152	0.664515802		1	91.75	1.009091729
1	98.627	98627	592.0374	851.2089	592.0374	851.2089	0.695525387	0.67070512		1	92	1.011488115
1	98.797	98797	541.6722	931.6326	541.6722	931.6326	0.581422548	0.673935387		1	92.25	1.01259889
1	99.061	99061	748.3175	943.8642	748.3175	943.8642	0.792823268	0.681887712		1	92.5	1.01315529
1	99.313	99313	603.7143	846.6336	603.7143	846.6336	0.713076235	0.685594646		1	92.75	1.012367566
1	99.49	99490	631.164	918.3718	631.164	918.3718	0.687264134	0.683115108		1	93	1.010040657
1	99.703	99703	669.6516	1039.165	669.6516	1039.165	0.644413159	0.677351243		1	93.25	1.007337295
1	99.88	99880	714.2119	1088.084	714.2119	1088.084	0.656394084	0.672944374		1	93.5	1.004734979
1	100.15	100150	609.1206	885.7632	609.1206	885.7632	0.687678829	0.663294604		1	93.75	1.001932677
1	100.418	100418	616.061	966.3981	616.061	966.3981	0.637481593	0.649544255		1	94	0.998605739
1	100.758	100758	607.5395	968.3335	607.5395	968.3335	0.627407293	0.637064699		1	94.25	0.996171559
1	101.036	101036	589.9809	905.9789	589.9809	905.9789	0.651208212	0.631153696		1	94.5	0.995386651
1	101.293	101293	768.4309	1538.263	768.4309	1538.263	0.499544551	0.625792724		1	94.75	0.995960717
1	101.656	101656	679.3245	820.4716	679.3245	820.4716	0.827968329	0.625729054		1	95	0.996995182
1	101.818	101818	519.0099	905.2839	519.0099	905.2839	0.573311753	0.630532385		1	95.25	0.99738544
1	101.962	101962	544.9011	896.3353	544.9011	896.3353	0.607921054	0.636858773		1	95.5	0.99780478
1	102.334	102334	637.9924	903.2981	637.9924	903.2981	0.706292197	0.656960906		1	95.75	0.998369743
1	102.575	102575	540.9025	882.2159	540.9025	882.2159	0.613118059	0.676408795		1	96	0.998650906
1	102.842	102842	596.3123	1008.923	596.3123	1008.923	0.591038464	0.706310317		1	96.25	0.998472733
1	103.308	103308	630.662	831.717	630.662	831.717	0.758265131	0.746391318		1	96.5	0.998094401
1	103.638	103638	743.6651	786.203	743.6651	786.203	0.945894508	0.756540628		1	96.75	0.997676077
1	103.894	103894	650.9392	840.6228	650.9392	840.6228	0.774353491	0.761143067		1	97	0.997112723
1	104.104	104104	679.1941	921.6172	679.1941	921.6172	0.736959011	0.761781612		1	97.25	0.996422476
1	104.502	104502	691.6364	969.5747	691.6364	969.5747	0.713339983	0.743269952		1	97.5	0.995668144
1	104.793	104793	581.6807	845.69	581.6807	845.69	0.687817877	0.719493486		1	97.75	0.995458416
1	105.018	105018	602.7347	934.3264	602.7347	934.3264	0.645100791	0.703394801		1	98	0.996372236
1	105.2	105200	598.8321	812.2143	598.8321	812.2143	0.737283375	0.695833713		1	98.25	0.997624601
1	105.451	105451	599.2487	949.4683	599.2487	949.4683	0.631141345	0.698687969		1	98.5	0.998720958
1	105.621	105621	746.422	1015.681	746.422	1015.681	0.734898063	0.70493947		1	98.75	0.999638354
1	105.785	105785	671.2445	990.853	671.2445	990.853	0.677441053	0.70862935		1	99	1.000932939
1	106.081	106081	863.2786	1011.603	863.2786	1011.603	0.853376868	0.709881818		1	99.25	1.001785968
1	106.309	106309	630.6796	930.0944	630.6796	930.0944	0.678081279	0.710448057		1	99.5	1.001449127
1	106.502	106502	691.696	1010.904	691.696	1010.904	0.6842351	0.710889385		1	99.75	1.000218178
1	106.89	106890	613.9827	889.3973	613.9827	889.3973	0.690335691	0.706131562		1	100	0.998827987
1	107.15	107150	741.6875	1038.864	741.6875	1038.864	0.713940901	0.703553495		1	100.25	0.996889838
1	107.287	107287	603.2441	934.6491	603.2441	934.6491	0.645423079	0.705141157		1	100.5	0.994741522
1	107.439	107439	695.4583	929.793	695.4583	929.793	0.747971108	0.712811819		1	100.75	0.993046399
1	107.577	107577	590.0275	889.0374	590.0275	889.0374	0.663670055	0.723222745		1	101	0.99204161
1	107.739	107739	804.937	991.3093	804.937	991.3093	0.811993794	0.732223589		1	101.25	0.991075566
1	107.949	107949	717.9345	1098.346	717.9345	1098.346	0.65365058	0.740524518		1	101.5	0.99090316
1	108.086	108086	757.8812	979.1043	757.8812	979.1043	0.774055634	0.746693643		1	101.75	0.991412973
1	108.293	108293	790.0391	883.1664	790.0391	883.1664	0.89455294	0.752943323		1	102	0.99333345
1	108.459	108459	611.7448	990.4257	611.7448	990.4257	0.617658447	0.751704585		1	102.25	0.99582908
1	108.616	108616	723.8771	860.611	723.8771	860.611	0.841119972	0.747726714		1	102.5	0.999142208
1	108.786	108786	795.5553	996.3832	795.5553	996.3832	0.798443109	0.746454513		1	102.75	1.003880686
1	109.06	109060	596.6839	894.3619	596.6839	894.3619	0.667161582	0.750273916		1	103	1.008294446
1	109.359	109359	689.7559	1032.632	689.7559	1032.632	0.66795906	0.753590789		1	103.25	1.012266669
1	109.581	109581	700.0107	998.3215	700.0107	998.3215	0.701187643	0.754831064		1	103.5	1.014279074
1	109.921	109921	894.4022	1009.291	894.4022	1009.291	0.886168806	0.75725757		1	103.75	1.015435091
1	110.204	110204	691.5577	802.8502	691.5577	802.8502	0.86137825	0.760537559		1	104	1.015972878
1	110.408	110408	654.1956	884.4613	654.1956	884.4613	0.739654296	0.762727379		1	104.25	1.014776838
1	110.65	110650	696.7592	1020.525	696.7592	1020.525	0.682745842	0.762938597		1	104.5	1.012628794
1	110.836	110836	840.0217	1184.043	840.0217	1184.043	0.709452022	0.761626406		1	104.75	1.008868376
1	110.99	110990	761.8151	1014.439	761.8151	1014.439	0.750971818	0.760732571		1	105	1.005483329
1	111.293	111293	729.8407	933.5818	729.8407	933.5818	0.781764062	0.756865471		1	105.25	1.003953677
1	111.446	111446	662.5524	874.4196	662.5524	874.4196	0.75770534	0.754656429		1	105.5	1.004708782
1	111.662	111662	760.6564	953.68	760.6564	953.68	0.797601292	0.754504718		1	105.75	1.006066929
1	111.811	111811	751.0647	997.8725	751.0647	997.8725	0.752665997	0.757854311		1	106	1.006380456
1	112.001	112001	650.8399	829.6119	650.8399	829.6119	0.784511288	0.764677505		1	106.25	1.006521304
1	112.247	112247	651.3835	856.2611	651.3835	856.2611	0.760729992	0.772310208		1	106.5	1.006629055
1	112.482	112482	722.8774	994.8154	722.8774	994.8154	0.726644762	0.777770703		1	106.75	1.006068116
1	112.637	112637	784.3806	1065.79	784.3806	1065.79	0.735961681	0.781199613		1	107	1.005549489
1	112.789	112789	775.9077	957.2691	775.9077	957.2691	0.810542929	0.783061736		1	107.25	1.005488811
1	113.089	113089	806.3848	1012.202	806.3848	1012.202	0.796663907	0.783421065		1	107.5	1.007835155
1	113.326	113326	972.9135	1085.534	972.9135	1085.534	0.896253365	0.782618089		1	107.75	1.010651322
1	113.52	113520	805.4184	1093.704	805.4184	1093.704	0.736413509	0.781657049		1	108	1.012528684
1	113.74	113740	760.2037	986.7023	760.2037	986.7023	0.770448898	0.775122331		1	108.25	1.01415876
1	113.932	113932	828.306	1086.729	828.306	1086.729	0.762201064	0.765321205		1	108.5	1.013977852
1	114.228	114228	730.0415	976.7529	730.0415	976.7529	0.747416772	0.757630994		1	108.75	1.013249666
1	114.425	114425	874.4778	1259.781	874.4778	1259.781	0.69415065	0.759708593		1	109	1.013750959
1	114.597	114597	1153.078	1463.504	1153.078	1463.504	0.78788852	0.762923022		1	109.25	1.014294823
1	114.854	114854	999.4204	1185.09	999.4204	1185.09	0.843328692	0.774027568		1	109.5	1.014663714
1	115.039	115039	754.3405	1073.915	754.3405	1073.915	0.702421048	0.790783523		1	109.75	1.014970119
1	115.197	115197	729.0467	864.7981	729.0467	864.7981	0.843025326	0.809655389		1	110	1.015364706
1	115.419	115419	701.0701	926.2489	701.0701	926.2489	0.756891695	0.835066313		1	110.25	1.015892698
1	115.574	115574	788.0831	841.8619	788.0831	841.8619	0.936119214	0.852862464		1	110.5	1.016220843
1	115.733	115733	811.2883	888.0504	811.2883	888.0504	0.9135611	0.874454274		1	110.75	1.016114704
1	115.996	115996	856.7878	1038.06	856.7878	1038.06	0.825374063	0.907817793		1	111	1.015813929
1	116.311	116311	965.7904	962.3964	965.7904	962.3964	1.003526613	0.947704965		1	111.25	1.01522451
1	116.505	116505	1406.071	1336.412	1406.071	1336.412	1.052123896	0.971724298		1	111.5	1.014708044
1	116.65	116650	1017.542	1179.368	1017.542	1179.368	0.862785831	0.984590757		1	111.75	1.015052476
1	116.938	116938	740.5022	766.7732	740.5022	766.7732	0.965738239	0.997409972		1	112	1.016559625
1	117.274	117274	1097.969	955.3082	1097.969	955.3082	1.149334843	0.999551672		1	112.25	1.017989137
1	117.636	117636	1092.632	1231.777	1092.632	1231.777	0.887037183	0.992317389		1	112.5	1.019058544
1	117.814	117814	935.9679	842.8097	935.9679	842.8097	1.1105329	0.975900911		1	112.75	1.019874144
1	117.995	117995	1067.629	1216.66	1067.629	1216.66	0.877508096	0.950439438		1	113	1.020009092
1	118.162	118162	886.3394	812.1491	886.3394	812.1491	1.091350591	0.938497723		1	113.25	1.019928017
1	118.398	118398	822.6172	1082.376	822.6172	1082.376	0.760010569	0.930799614		1	113.5	1.019721218
1	118.6	118600	880.3759	890.6012	880.3759	890.6012	0.988518655	0.923397929		1	113.75	1.018401446
1	118.759	118759	784.5743	895.0484	784.5743	895.0484	0.876571926	0.926659338		1	114	1.016358811
1	119.041	119041	1030.156	1284.747	1030.156	1284.747	0.801835692	0.968156258		1	114.25	1.015307407
1	119.266	119266	867.2798	815.0161	867.2798	815.0161	1.064125972	1.019339991		1	114.5	1.015907271
1	119.56	119560	907.5019	862.9266	907.5019	862.9266	1.051655958	1.075620273		1	114.75	1.017463388
1	119.86	119860	1210.371	1028.417	1210.371	1028.417	1.176926286	1.122282122		1	115	1.020736329
1	120.059	120059	1179.597	892.8725	1179.597	892.8725	1.321125917	1.15518239		1	115.25	1.025995777
1	120.272	120272	1366.543	1057.099	1366.543	1057.099	1.292729442	1.182909342		1	115.5	1.031287277
1	120.499	120499	950.6795	927.1999	950.6795	927.1999	1.025323126	1.197213395		1	115.75	1.037243872
1	120.671	120671	882.3474	718.8654	882.3474	718.8654	1.227416704	1.201812937		1	116	1.043102344
1	120.939	120939	895.0506	718.08	895.0506	718.08	1.246449699	1.211646235		1	116.25	1.048950294
1	121.076	121076	891.7371	844.4683	891.7371	844.4683	1.055974629	1.220499116		1	116.5	1.054699962
1	121.242	121242	976.9547	827.5481	976.9547	827.5481	1.180541288	1.231214229		1	116.75	1.058013422
1	121.46	121460	1094.384	865.0711	1094.384	865.0711	1.26507983	1.243343344		1	117	1.059632279
1	121.785	121785	1144.783	871.3866	1144.783	871.3866	1.313748685	1.273497112		1	117.25	1.059926653
1	121.957	121957	1255.989	896.5959	1255.989	896.5959	1.400841784	1.292326065		1	117.5	1.059120586
1	122.237	122237	1377.453	1038.525	1377.453	1038.525	1.326355167	1.305932821		1	117.75	1.05667626
1	122.43	122430	1356.62	1011.697	1356.62	1011.697	1.340935082	1.294027815		1	118	1.050816289
1	122.586	122586	1034.342	912.5705	1034.342	912.5705	1.13343791	1.275581732		1	118.25	1.048146058
1	122.957	122957	1188.396	929.7222	1188.396	929.7222	1.27822698	1.229044324		1	118.5	1.046563812
1	123.157	123157	1089.75	849.9293	1089.75	849.9293	1.28216547	1.204071053		1	118.75	1.046455301
1	123.537	123537	966.7215	981.1111	966.7215	981.1111	0.985333363	1.143195428		1	119	1.053040662
1	123.747	123747	906.583	794.1325	906.583	794.1325	1.141601685	1.120976666		1	119.25	1.062938066
1	124.041	124041	1060.07	976.6119	1060.07	976.6119	1.085456772	1.10614834		1	119.5	1.071885395
1	124.182	124182	1036.417	888.8242	1036.417	888.8242	1.166053985	1.101499044		1	119.75	1.079466457
1	124.353	124353	1048.986	1067.376	1048.986	1067.376	0.982770832	1.097954285		1	120	1.086902871
1	124.642	124642	932.4903	867.5534	932.4903	867.5534	1.074850609	1.102126933		1	120.25	1.093297811
1	124.839	124839	1004.894	780.9061	1004.894	780.9061	1.286830773	1.110069419		1	120.5	1.096474197
1	125.02	125020	1122.116	1016.229	1122.116	1016.229	1.104196003	1.116738303		1	120.75	1.097854404
1	125.448	125448	1044.22	985.946	1044.22	985.946	1.059104657	1.136429063		1	121	1.099863631
1	125.694	125694	1069.531	949.3962	1069.531	949.3962	1.126538109	1.151471797		1	121.25	1.102832507
1	125.917	125917	1043.037	856.8796	1043.037	856.8796	1.217250358	1.164982041		1	121.5	1.105676493
1	126.223	126223	1293.001	1003.783	1293.001	1003.783	1.288128012	1.183021696		1	121.75	1.109961378
1	126.524	126524	1026.658	987.5985	1026.658	987.5985	1.039549979	1.202223216		1	122	1.114425579
1	127.032	127032	1202.451	923.6852	1202.451	923.6852	1.301797409	1.24047596		1	122.25	1.116405024
1	127.322	127322	1377.075	996.6811	1377.075	996.6811	1.381660593	1.280241369		1	122.5	1.11282489
1	127.508	127508	993.5263	832.92	993.5263	832.92	1.1928232	1.311313087		1	122.75	1.107146099
1	127.783	127783	1019.633	785.2661	1019.633	785.2661	1.29845539	1.341735314		1	123	1.101357562
1	128.042	128042	1105.377	837.658	1105.377	837.658	1.319604182	1.348499023		1	123.25	1.094983859
1	128.196	128196	1447.716	1135.639	1447.716	1135.639	1.274802996	1.348907079		1	123.5	1.087585409
1	128.361	128361	1524.388	1196.33	1524.388	1196.33	1.274220324	1.347736061		1	123.75	1.082357981
1	128.5	128500	1765.814	1098.901	1765.814	1098.901	1.606890885	1.340998909		1	124	1.08002868
1	128.709	128709	1556.534	1017.711	1556.534	1017.711	1.529445982	1.317993186		1	124.25	1.078527403
1	129.043	129043	1211.485	973.9329	1211.485	973.9329	1.24391013	1.285212791		1	124.5	1.078525052
1	129.362	129362	1160.713	1050	1160.713	1050	1.105440952	1.268538326		1	124.75	1.079708162
1	129.523	129523	1318.049	1162.854	1318.049	1162.854	1.133460434	1.260606027		1	125	1.081466846
1	129.699	129699	1646.732	1492.56	1646.732	1492.56	1.10329367	1.256467767		1	125.25	1.083557707
1	130.007	130007	1591.446	1132.454	1591.446	1132.454	1.405307412	1.26909482		1	125.5	1.08582788
1	130.157	130157	1466.158	1137.376	1466.158	1137.376	1.289070633	1.280001497		1	125.75	1.088646083
1	130.328	130328	1364.689	974.3671	1364.689	974.3671	1.400590188	1.290512062		1	126	1.091419023
1	130.543	130543	1369.821	1018.76	1369.821	1018.76	1.344596372	1.298309837		1	126.25	1.094165784
1	130.727	130727	1231.428	920.1906	1231.428	920.1906	1.338231449	1.305780164		1	126.5	1.097111902
1	130.91	130910	1294.09	901.0268	1294.09	901.0268	1.436239188	1.319606823		1	126.75	1.100538481
1	131.163	131163	1087.076	898.8178	1087.076	898.8178	1.209450903	1.34343272		1	127	1.104016082
1	131.344	131344	1165.846	965.7912	1165.846	965.7912	1.20714084	1.360942507		1	127.25	1.109983323
1	131.648	131648	1419.184	1223.697	1419.184	1223.697	1.159751148	1.401178847		1	127.5	1.117300185
1	131.922	131922	1336.895	834.2136	1336.895	834.2136	1.602581161	1.468152097		1	127.75	1.122492613
1	132.118	132118	1424.588	884.5243	1424.588	884.5243	1.610569659	1.526527674		1	128	1.12421386
1	132.329	132329	1367.595	835.5665	1367.595	835.5665	1.636727897	1.578638487		1	128.25	1.12442106
1	132.548	132548	1565.278	958.8885	1565.278	958.8885	1.632387916	1.619979961		1	128.5	1.123030969
1	132.979	132979	1717.476	961.0225	1717.476	961.0225	1.787134016	1.697480916		1	128.75	1.118037739
1	133.13	133130	1465.661	740.3013	1465.661	740.3013	1.979816866	1.722789544		1	129	1.113505126
1	133.42	133420	2772.339	2182.52	2772.339	2182.52	1.270246779	1.754300403		1	129.25	1.110726702
1	133.565	133565	1856.885	1023.924	1856.885	1023.924	1.813498853	1.763486035		1	129.5	1.108389207
1	133.954	133954	1721.89	868.0582	1721.89	868.0582	1.983611237	1.800121992		1	129.75	1.10780165
1	134.282	134282	1607.949	994.1491	1607.949	994.1491	1.617412318	1.862767931		1	130	1.109695006
1	134.556	134556	2149.405	1048.809	2149.405	1048.809	2.04937696	1.923175783		1	130.25	1.112818802
1	134.759	134759	1547.699	829.0822	1547.699	829.0822	1.866761824	1.965769103		1	130.5	1.114856854
1	135.124	135124	2317.191	991.0143	2317.191	991.0143	2.338201376	2.03580544		1	130.75	1.11684598
1	135.426	135426	1732.854	932.4968	1732.854	932.4968	1.858294849	2.093817486		1	131	1.12064489
1	135.77	135770	2163.773	939.8363	2163.773	939.8363	2.302287111	2.164536228		1	131.25	1.125035327
1	135.967	135967	2484.55	1106.1	2484.55	1106.1	2.246225477	2.206564943		1	131.5	1.130529441
1	136.112	136112	2421.375	1066.337	2421.375	1066.337	2.270740863	2.237647933		1	131.75	1.138753759
1	136.279	136279	1894.895	904.636	1894.895	904.636	2.094649119	2.275382507		1	132	1.150811682
1	136.423	136423	1946.239	884.2049	1946.239	884.2049	2.201117637	2.308859689		1	132.25	1.163326244
1	136.645	136645	2558.627	996.5207	2558.627	996.5207	2.567560313	2.36165923		1	132.5	1.172893675
1	136.81	136810	2109.711	904.0556	2109.711	904.0556	2.333607579	2.405235023		1	132.75	1.181277547
1	136.993	136993	2460.673	1012.27	2460.673	1012.27	2.430846513	2.464097314		1	133	1.189534628
1	137.199	137199	3368.448	1300.213	3368.448	1300.213	2.590689372	2.539119802		1	133.25	1.19596843
1	137.396	137396	2052.944	803.5108	2052.944	803.5108	2.554967525	2.606507742		1	133.5	1.200316976
1	137.718	137718	2778.12	913.2768	2778.12	913.2768	3.041925515	2.720625971		1	133.75	1.204296271
1	137.857	137857	1951.86	799.8606	1951.86	799.8606	2.440250214	2.76862346		1	134	1.209468457
1	138.112	138112	2573.993	1040.704	2573.993	1040.704	2.473319023	2.82961537		1	134.25	1.218289095
1	138.317	138317	4118.772	1190.075	4118.772	1190.075	3.460934815	2.856839567		1	134.5	1.22829665
1	138.668	138668	2633.049	901.3348	2633.049	901.3348	2.921277421	2.882365615		1	134.75	1.238096854
1	138.806	138806	3224.664	1073.085	3224.664	1073.085	3.005040607	2.877107603		1	135	1.246988266
1	139.027	139027	3291.886	1237.22	3291.886	1237.22	2.660711919	2.875735731		1	135.25	1.255854799
1	139.288	139288	3508.495	1190.221	3508.495	1190.221	2.947767683	2.906219754		1	135.5	1.264910539
1	139.438	139438	2981.706	1160.623	2981.706	1160.623	2.569056446	2.932777732		1	135.75	1.274404709
1	141.556	141556	4613.087	1464.956	4613.087	1464.956	3.148959423	3.586620381		1	136	1.284235072
1	141.737	141737	4230.446	1031.085	4230.446	1031.085	4.102907132	3.636897391		1	136.25	1.294430549
1	142.098	142098	4255.156	982.7307	4255.156	982.7307	4.329930875	3.718641098		1	136.5	1.305208384
1	142.436	142436	2782.789	891.1426	2782.789	891.1426	3.122720202	3.796510993		1	136.75	1.316701682
1	142.594	142594	3568.822	803.3846	3568.822	803.3846	4.442233521	3.83578472		1	137	1.330973545
1	143.011	143011	2104.072	769.569	2104.072	769.569	2.73409142	3.906799411		1	137.25	1.347584377
1	143.256	143256	3271.779	855.492	3271.779	855.492	3.824441374	3.920404452		1	137.5	1.363619143
1	143.448	143448	3531.824	805.1119	3531.824	805.1119	4.386749221	3.92418966		1	137.75	1.379932771
1	143.668	143668	3373.683	920.2163	3373.683	920.2163	3.666184787	3.916954459		1	138	1.393076603
1	143.904	143904	4278.536	1007.161	4278.536	1007.161	4.248115247	3.917863378		1	138.25	1.40141079
1	144.106	144106	4764.188	1114.678	4764.188	1114.678	4.274048649	3.922777627		1	138.5	1.405512959
1	144.337	144337	3220.053	879.7165	3220.053	879.7165	3.660330345	3.894167118		1	138.75	1.407192772
1	144.582	144582	3254.175	845.4457	3254.175	845.4457	3.849064464	3.807467995		1	139	1.406576147
1	144.835	144835	2852.092	784.4374	2852.092	784.4374	3.635843982	3.680586519		1	139.25	1.411356652
1	145.069	145069	3284.161	823.8778	3284.161	823.8778	3.986223442	3.543246057		1	139.5	1.420618375
1	145.221	145221	2835.987	904.0427	2835.987	904.0427	3.137005586	3.436171295		1	139.75	1.434875378
1	145.428	145428	2504.73	882.3423	2504.73	882.3423	2.838728235	3.261407489		1	140	1.44913238
1	145.636	145636	2949.068	936.4736	2949.068	936.4736	3.149120274	3.084569675		1	140.25	1.463389383
1	145.992	145992	2514.348	807.6426	2514.348	807.6426	3.113193881	2.723953756		1	140.5	1.477646385
1	146.344	146344	1994.467	817.0411	1994.467	817.0411	2.441085277	2.32185791		1	140.75	1.491903388
1	146.651	146651	1982.273	975.1765	1982.273	975.1765	2.032732536	2.057965983		1	141	1.50616039
1	146.912	146912	1713.429	963.1208	1713.429	963.1208	1.779038517	1.864264577		1	141.25	1.520417393
1	147.099	147099	1403.59	855.7483	1403.59	855.7483	1.640190229	1.723275664		1	141.5	1.534674395
1	147.363	147363	1765.205	1153.866	1765.205	1153.866	1.52981802	1.614869191		1	141.75	1.547699501
1	147.714	147714	1494.539	982.7695	1494.539	982.7695	1.520742148	1.683631632		1	142	1.558157005
1	147.88	147880	1350.841	844.7165	1350.841	844.7165	1.599164927	1.764114078		1	142.25	1.568725351
1	148.022	148022	2105.407	1097.287	2105.407	1097.287	1.918738671	1.845061154		1	142.5	1.579580141
1	148.227	148227	1641.484	832.2757	1641.484	832.2757	1.972283944	2.025012293		1	142.75	1.588804159
1	148.638	148638	2451.419	944.3128	2451.419	944.3128	2.595981967	2.59553445		1	143	1.596669057
1	148.973	148973	2943.128	1018.053	2943.128	1018.053	2.890937898	3.046700431		1	143.25	1.599466842
1	149.14	149140	3243.293	1008.418	3243.293	1008.418	3.21621887	3.235343574		1	143.5	1.599911722
1	149.317	149317	4766.347	1192.7	4766.347	1192.7	3.996266454	3.437486798		1	143.75	1.59894941
1	149.571	149571	3921.432	1033.476	3921.432	1033.476	3.79441032	3.700030042		1	144	1.599490413
1	149.713	149713	2851.763	905.0357	2851.763	905.0357	3.150995038	3.819062197		1	144.25	1.596672083
1	149.904	149904	3903.695	910.3897	3903.695	910.3897	4.287938451	3.955470672		1	144.5	1.584025948
1	150.158	150158	3677.534	859.5938	3677.534	859.5938	4.27822304	4.131101376		1	144.75	1.563101232
1	150.34	150340	4298.574	920.4945	4298.574	920.4945	4.669852997	4.266615262		1	145	1.537336584
1	150.616	150616	3372.777	870.7927	3372.777	870.7927	3.873226085	4.462045721		1	145.25	1.505552348
1	150.754	150754	3484.667	884.4061	3484.667	884.4061	3.940120947	4.547576193		1	145.5	1.466482917
1	150.964	150964	5329.066	1039.695	5329.066	1039.695	5.125605105	4.677619728		1	145.75	1.423790943
1	151.12	151120	5009.112	1064.213	5009.112	1064.213	4.706869771	4.776311592		1	146	1.376818098
1	151.365	151365	6120.503	1103.579	6120.503	1103.579	5.54604881	4.908327615		1	146.25	1.324062584
1	151.546	151546	3708.985	943.3504	3708.985	943.3504	3.931715087	4.967955575		1	146.5	1.279454957
1	151.765	151765	6269.367	1040.704	6269.367	1040.704	6.024159607	4.974164781		1	146.75	1.241904596
1	152.201	152201	4447.445	977.3938	4447.445	977.3938	4.550310223	4.879027868		1	147	1.207438101
1	152.366	152366	4380.868	815.6609	4380.868	815.6609	5.370942753	4.859855861		1	147.25	1.182195207
1	152.547	152547	4318.209	974.1148	4318.209	974.1148	4.432956978	4.856013228		1	147.5	1.178581424
1	153	153000	4335.601	844.2032	4335.601	844.2032	5.13573154	4.842615116		1	147.75	1.18955033
1	153.409	153409	1931.375	705.7414	1931.375	705.7414	2.736661049	4.815326582		1	148	1.213830402
1	153.642	153642	5260.106	1093.356	5260.106	1093.356	4.810972821	4.794211668		1	148.25	1.255287707
1	153.883	153883	5864.183	905.0036	5864.183	905.0036	6.479734445	4.769285855		1	148.5	1.319395618
1	154.24	154240	5709.112	1131.564	5709.112	1131.564	5.045328413	4.710320268		1	148.75	1.382647636
1	154.531	154531	4303.16	907.58	4303.16	907.58	4.741356134	4.60448452		1	149	1.443761909
1	154.679	154679	4333.966	938.5544	4333.966	938.5544	4.617703566	4.535216545		1	149.25	1.496183105
1	154.956	154956	4673.195	986.9833	4673.195	986.9833	4.73482682	4.425712284		1	149.5	1.545261211
1	155.152	155152	3407.05	941.525	3407.05	941.525	3.618650593	4.345275377		1	149.75	1.585688756
1	155.293	155293	2870.619	929.6101	2870.619	929.6101	3.087981725	4.273877064		1	150	1.618268723
1	155.481	155481	4065.018	914.58	4065.018	914.58	4.444682805	4.197363488		1	150.25	1.651105136
1	155.813	155813	3830.897	943.6039	3830.897	943.6039	4.059857107	4.202287448		1	150.5	1.684413218
1	155.959	155959	4391.733	934.4526	4391.733	934.4526	4.699792156	4.231276435		1	150.75	1.714928784
1	156.232	156232	5050.506	1104.423	5050.506	1104.423	4.572981548	4.238356052		1	151	1.743617164
1	156.414	156414	4579.694	1030.173	4579.694	1030.173	4.445558173	4.208140191		1	151.25	1.770581705
1	156.611	156611	3580.447	893.9055	3580.447	893.9055	4.005397662	4.17882279		1	151.5	1.790244635
1	156.971	156971	4032.765	1113.505	4032.765	1113.505	3.621685578	4.062271391		1	151.75	1.79411254
1	157.22	157220	4861.746	1061.58	4861.746	1061.58	4.579726445	3.874413152		1	152	1.784718457
1	157.409	157409	3514.435	956.9151	3514.435	956.9151	3.672671693	3.687924355		1	152.25	1.775564551
1	157.766	157766	4178.883	1581.263	4178.883	1581.263	2.642750131	3.357425966		1	152.5	1.772549119
1	157.944	157944	3263.391	957.4676	3263.391	957.4676	3.408356586	3.223809076		1	152.75	1.771255663
1	158.186	158186	3125.197	1036.742	3125.197	1036.742	3.01444043	3.038719879		1	153	1.769889739
1	158.325	158325	2623.338	826.3477	2623.338	826.3477	3.174617658	2.937003972		1	153.25	1.766808412
1	158.598	158598	2550.712	1041.03	2550.712	1041.03	2.450181071	2.744559686		1	153.5	1.763325282
1	158.966	158966	2976.485	1139.397	2976.485	1139.397	2.612333541	2.489754511		1	153.75	1.758884634
1	159.128	159128	2369.159	1010.184	2369.159	1010.184	2.345274722	2.380036819		1	154	1.752773606
1	159.499	159499	2215.528	1021.783	2215.528	1021.783	2.168296008	2.1342047		1	154.25	1.744778853
1	159.769	159769	2899.657	1400.41	2899.657	1400.41	2.070577188	1.959687423		1	154.5	1.727982293
1	160.004	160004	2257.906	1250.543	2257.906	1250.543	1.805540473	1.810957544		1	154.75	1.707918523
1	160.192	160192	2188.428	1358.968	2188.428	1358.968	1.610360215	1.697651223		1	155	1.689538914
1	166.141	166141	2841.68	1252.775	2841.68	1252.775	2.268308355	2.895539846		1	155.25	1.668848248
1	166.406	166406	3561.202	1300.249	3561.202	1300.249	2.738861557	3.172638279		1	155.5	1.650743502
1	166.6	166600	4300.822	1046.3	4300.822	1046.3	4.110505591	3.369224942		1	155.75	1.65142845
1	166.755	166755	3650.404	1079.295	3650.404	1079.295	3.382211536	3.507317824		1	156	1.657152649
1	166.934	166934	4441.96	1038.987	4441.96	1038.987	4.275279671	3.646536014		1	156.25	1.657712015
1	167.138	167138	4650.912	1066.337	4650.912	1066.337	4.361578	3.770877457		1	156.5	1.650317964
1	167.374	167374	4398.727	1194.06	4398.727	1194.06	3.683840846	3.871334479		1	156.75	1.638953148
1	167.71	167710	4395.887	1052.559	4395.887	1052.559	4.176380611	3.973429682		1	157	1.621693929
1	168.001	168001	4305.799	961.135	4305.799	961.135	4.479910731	3.953116463		1	157.25	1.58556404
1	168.159	168159	4384.363	1005.466	4384.363	1005.466	4.360528352	3.907325712		1	157.5	1.541019351
1	168.332	168332	3603.553	1084.53	3603.553	1084.53	3.322686325	3.886446038		1	157.75	1.498264828
1	168.621	168621	3308.338	1072.377	3308.338	1072.377	3.085051246	3.905470827		1	158	1.462933139
1	169.027	169027	2869.164	866.9483	2869.164	866.9483	3.309498386	3.944241125		1	158.25	1.428001918
1	169.276	169276	4488.818	997.2023	4488.818	997.2023	4.501411599	3.979852872		1	158.5	1.395074564
1	169.465	169465	4735.005	984.2201	4735.005	984.2201	4.81092085	4.02139695		1	158.75	1.36287066
1	169.771	169771	3726.207	990.4257	3726.207	990.4257	3.762227697	4.117670184		1	159	1.330988457
1	170.117	170117	3692.776	838.3596	3692.776	838.3596	4.404763779	4.234526579		1	159.25	1.300040355
1	170.26	170260	4081.521	841.151	4081.521	841.151	4.852304759	4.27458766		1	159.5	1.269441652
1	170.526	170526	3483.149	1036.393	3483.149	1036.393	3.360838022	4.339005517		1	159.75	1.239590877
1	170.716	170716	3572.984	837.5969	3572.984	837.5969	4.265755998	4.390027874		1	160	1.210314788
1	171.049	171049	5263.114	1172.624	5263.114	1172.624	4.488321917	4.535596469		1	160.25	1.191073335
1	171.32	171320	4458.186	901.4724	4458.186	901.4724	4.945449245	4.66508151		1	160.5	1.200372702
1	171.474	171474	3276.173	765.5077	3276.173	765.5077	4.279738793	4.715096522		1	160.75	1.20967207
1	171.679	171679	4867.795	988.9964	4867.795	988.9964	4.921954215	4.791226672		1	161	1.218971437
1	171.844	171844	4684.105	942.7662	4684.105	942.7662	4.968469383	4.865341233		1	161.25	1.228270804
1	172.079	172079	4236.811	792.837	4236.811	792.837	5.343861349	4.918811564		1	161.5	1.237570172
1	172.342	172342	3955.911	853.3701	3955.911	853.3701	4.635633473	4.87280726		1	161.75	1.246869539
1	172.71	172710	4116.839	835.6402	4116.839	835.6402	4.926568875	4.709790781		1	162	1.256168907
1	172.912	172912	3707.516	795.5675	3707.516	795.5675	4.660215507	4.595520356		1	162.25	1.265468274
1	173.253	173253	4660.129	1122.679	4660.129	1122.679	4.150900658	4.314073106		1	162.5	1.274767642
1	173.464	173464	4619.506	1156.974	4619.506	1156.974	3.992748325	4.104516556		1	162.75	1.284067009
1	173.619	173619	3956.945	945.989	3956.945	945.989	4.182865763	3.963477284		1	163	1.293366376
1	173.917	173917	3003.79	807.197	3003.79	807.197	3.721260114	3.68636411		1	163.25	1.302665744
1	174.183	174183	2861.998	913.8317	2861.998	913.8317	3.131865528	3.422364612		1	163.5	1.311965111
1	174.351	174351	2642.776	847.801	2642.776	847.801	3.117212648	3.26811831		1	163.75	1.321264479
1	174.748	174748	2916.58	887.4115	2916.58	887.4115	3.28661506	2.898051747		1	164	1.330563846
1	174.913	174913	3177.384	1005.979	3177.384	1005.979	3.158499332	2.747477768		1	164.25	1.339863213
1	175.099	175099	1934.044	900.7157	1934.044	900.7157	2.147230253	2.598565919		1	164.5	1.349162581
1	175.339	175339	2577.411	1108.495	2577.411	1108.495	2.325144453	2.407327893		1	164.75	1.358461948
1	175.517	175517	2062.26	888.7326	2062.26	888.7326	2.320450493	2.257611798		1	165	1.367761316
1	175.949	175949	2060.059	1042.954	2060.059	1042.954	1.97521559	1.989001628		1	165.25	1.377060683
1	176.407	176407	2038.187	1098.591	2038.187	1098.591	1.85527371	1.913383258		1	165.5	1.386360051
1	176.603	176603	2097.416	1165.716	2097.416	1165.716	1.799251276	1.928498621		1	165.75	1.395659418
1	177.113	177113	3514.711	1622.348	3514.711	1622.348	2.166434698	2.11878838		1	166	1.404958785
1	177.285	177285	2408.034	1461.448	2408.034	1461.448	1.647704195	2.258287995		1	166.25	1.431258647
1	177.542	177542	3765.798	1458.145	3765.798	1458.145	2.582595009	2.539870065		1	166.5	1.478988724
1	177.719	177719	3214.775	1124.003	3214.775	1124.003	2.860112473	2.724907605		1	166.75	1.522395378
1	177.911	177911	3586.584	1113.252	3586.584	1113.252	3.221717994	2.933394921		1	167	1.556367667
1	178.25	178250	2753.946	935.5676	2753.946	935.5676	2.943609847	3.373421684		1	167.25	1.580713032
1	178.467	178467	4475.136	1028.74	4475.136	1028.74	4.350113731	3.629808551		1	167.5	1.597536197
1	178.619	178619	3511.355	968.5818	3511.355	968.5818	3.625253954	3.806170937		1	167.75	1.608808015
1	178.768	178768	4189.325	1065.927	4189.325	1065.927	3.930217548	3.999129639		1	168	1.605584225
1	179.16	179160	3669.411	989.1225	3669.411	989.1225	3.709763957	4.426839004		1	168.25	1.59508344
1	179.455	179455	4462.029	1000.603	4462.029	1000.603	4.459340018	4.628583589		1	168.5	1.595298221
1	179.603	179603	5297.074	976.1327	5297.074	976.1327	5.426592102	4.706662442		1	168.75	1.599045322
1	179.758	179758	4291.561	850.2297	4291.561	850.2297	5.047531273	4.751017604		1	169	1.603455479
1	180.043	180043	4181.541	904.8562	4181.541	904.8562	4.621221582	4.676412285		1	169.25	1.609823463
1	180.213	180213	4475.737	855.6757	4475.737	855.6757	5.230646377	4.566286635		1	169.5	1.620219083
1	180.536	180536	3695.232	906.7564	3695.232	906.7564	4.075220202	4.363148667		1	169.75	1.634749065
1	180.674	180674	3666.203	921.6508	3666.203	921.6508	3.977865586	4.304002831		1	170	1.65025697
1	180.922	180922	4475.116	1058.713	4475.116	1058.713	4.22693969	4.199705707		1	170.25	1.664439662
1	181.067	181067	4307.002	1099.982	4307.002	1099.982	3.915520436	4.137880736		1	170.5	1.67569403
1	181.321	181321	4286.298	1359.019	4286.298	1359.019	3.153964735	4.04159341		1	170.75	1.689028263
1	181.497	181497	3952.58	1034.774	3952.58	1034.774	3.819751946	3.977811451		1	171	1.709216779
1	181.679	181679	5411.597	1181.064	5411.597	1181.064	4.581967616	3.89853324		1	171.25	1.730915104
1	181.992	181992	4164.556	1022.745	4164.556	1022.745	4.071939731	3.719202795		1	171.5	1.74811672
1	182.298	182298	7083.601	1431.773	7083.601	1431.773	4.947433008	3.550298041		1	171.75	1.766288081
1	182.441	182441	5104.221	1425.103	5104.221	1425.103	3.581650589	3.494963062		1	172	1.780645049
1	182.59	182590	2169.445	1032.897	2169.445	1032.897	2.100349793	3.450688361		1	172.25	1.778440018
1	182.991	182991	3746.78	1413.6	3746.78	1413.6	2.650523486	3.346112398		1	172.5	1.76253768
1	183.527	183527	3602.765	1295.047	3602.765	1295.047	2.781956948	3.24423964		1	172.75	1.741172834
1	183.853	183853	3762.689	986.9506	3762.689	986.9506	3.812439042	3.251476952		1	173	1.710826223
1	184.01	184010	3967.908	1092.447	3967.908	1092.447	3.632128607	3.271489653		1	173.25	1.672708797
1	184.21	184210	3684.867	1126.714	3684.867	1126.714	3.270454614	3.282684382		1	173.5	1.627488351
1	184.441	184441	3794.512	971.882	3794.512	971.882	3.904292908	3.285334571		1	173.75	1.584981641
1	184.951	184951	2350.34	872.7661	2350.34	872.7661	2.692978107	3.3028489		1	174	1.54107637
1	185.284	185284	2408.379	847.4004	2408.379	847.4004	2.84207914	3.266332727		1	174.25	1.496161013
1	185.483	185483	3116.366	943.8471	3116.366	943.8471	3.301769958	3.225486227		1	174.5	1.453372972
1	185.656	185656	3298.766	1028.74	3298.766	1028.74	3.206608084	3.187239069		1	174.75	1.410330495
1	185.903	185903	3204.346	1010.234	3204.346	1010.234	3.17188493	3.10873544		1	175	1.369984925
1	186.157	186157	3302.735	924.8938	3302.735	924.8938	3.570934306	3.005259396		1	175.25	1.333116191
1	186.472	186472	2507.494	925.2662	2507.494	925.2662	2.710024423	2.859086408		1	175.5	1.294999657
1	186.672	186672	3058.818	1039.05	3058.818	1039.05	2.943860257	2.742811408		1	175.75	1.265595185
1	186.886	186886	3278.234	1348.93	3278.234	1348.93	2.430247678	2.589424257		1	176	1.241181965
1	187.252	187252	3043.376	1332.535	3043.376	1332.535	2.283899485	2.309746398		1	176.25	1.233556913
1	187.397	187397	2767.732	1195.791	2767.732	1195.791	2.314561658	2.216763917		1	176.5	1.230093291
1	187.755	187755	3030.034	1917.305	3030.034	1917.305	1.580360975	2.014176984		1	176.75	1.241692859
1	187.917	187917	2152.568	1265.044	2152.568	1265.044	1.701575597	1.925435016		1	177	1.258924482
1	189.742	189742	4504.719	4576.986	4504.719	4576.986	0.984210788	1.274939819		1	177.25	1.287239257
1	189.932	189932	4018.92	3089.462	4018.92	3089.462	1.30084785	1.269849494		1	177.5	1.335999376
1	190.077	190077	3928.293	2973.965	3928.293	2973.965	1.32089416	1.276379979		1	177.75	1.384900915
1	190.409	190409	1928.172	1499.078	1928.172	1499.078	1.286238608	1.295344997		1	178	1.438537435
1	190.562	190562	1750.983	1376.171	1750.983	1376.171	1.272358595	1.302889429		1	178.25	1.498483451
1	190.83	190830	1375.445	929.3963	1375.445	929.3963	1.479933802	1.329451548		1	178.5	1.5529194
1	191.162	191162	1285.727	950.4051	1285.727	950.4051	1.352819971	1.361312454		1	178.75	1.609765239
1	191.466	191466	1471.65	998.7662	1471.65	998.7662	1.473467965	1.366515167		1	179	1.660833254
1	191.693	191693	1453.485	1075.332	1453.485	1075.332	1.351661626	1.36233405		1	179.25	1.704452874
1	191.84	191840	1832.109	1237.832	1832.109	1237.832	1.480095037	1.361509658		1	179.5	1.734736938
1	192.001	192001	1244.659	1016.49	1244.659	1016.49	1.22446753	1.358637209		1	179.75	1.752545889
1	192.237	192237	1708.067	1252.325	1708.067	1252.325	1.363916715	1.348594911		1	180	1.741266225
1	192.384	192384	1438.529	1209.789	1438.529	1209.789	1.189074293	1.346239206		1	180.25	1.714544526
1	192.546	192546	1922.75	1425.529	1922.75	1425.529	1.348797534	1.352358249		1	180.5	1.685499651
1	192.821	192821	1831.649	1271.915	1831.649	1271.915	1.44007186	1.375825148		1	180.75	1.664486699
1	193.22	193220	1303.09	959.2332	1303.09	959.2332	1.358470495	1.399846697		1	181	1.644980407
1	193.611	193611	1624.9	1079.787	1624.9	1079.787	1.504833824	1.399506699		1	181.25	1.626887849
1	193.813	193813	1164.53	853.0963	1164.53	853.0963	1.365062772	1.395276599		1	181.5	1.609891868
1	194.018	194018	1625.713	1096.125	1625.713	1096.125	1.483145627	1.384127359		1	181.75	1.587973437
1	194.279	194279	1252.113	921.8907	1252.113	921.8907	1.35820114	1.349446097		1	182	1.561544371
1	194.508	194508	1254.001	940.3159	1254.001	940.3159	1.333595444	1.309698604		1	182.25	1.536052519
1	194.667	194667	1217.404	977.1332	1217.404	977.1332	1.2458936	1.287909689		1	182.5	1.517697334
1	195.007	195007	1168.213	1076.176	1168.213	1076.176	1.085522257	1.253455383		1	182.75	1.505048921
1	195.154	195154	1026	828.5603	1026	828.5603	1.238292494	1.239137344		1	183	1.493122574
1	195.63	195630	1189.568	1054.401	1189.568	1054.401	1.128193164	1.193205374		1	183.25	1.484345006
1	195.811	195811	1328.685	1015.481	1328.685	1015.481	1.308429207	1.184588786		1	183.5	1.475567438
1	196.008	196008	1783.238	1394.788	1783.238	1394.788	1.278501106	1.182639811		1	183.75	1.475534006
1	196.175	196175	974.4434	921.3566	974.4434	921.3566	1.057618082	1.171469903		1	184	1.479417919
1	196.563	196563	965.5946	771.2289	965.5946	771.2289	1.252020768	1.106501144		1	184.25	1.481806189
1	196.754	196754	815.1413	855.9052	815.1413	855.9052	0.952373347	1.069014014		1	184.5	1.482585285
1	196.92	196920	1103.309	1070.002	1103.309	1070.002	1.031127979	1.03869265		1	184.75	1.484171289
1	197.117	197117	1008.447	961.2342	1008.447	961.2342	1.049116854	1.005479526		1	185	1.484453827
1	197.254	197254	862.4826	792.761	862.4826	792.761	1.087947818	0.98191896		1	185.25	1.479389498
1	197.432	197432	806.0807	823.4463	806.0807	823.4463	0.978911072	0.94954532		1	185.5	1.470460821
1	197.73	197730	315.9427	623.4469	315.9427	623.4469	0.506767617	0.890177606		1	185.75	1.458570645
1	198.003	198003	843.3498	896.5145	843.3498	896.5145	0.940698449	0.831379464		1	186	1.442287637
1	198.417	198417	1150.769	1043.195	1150.769	1043.195	1.103119743	0.735789327		1	186.25	1.422500043
1	198.619	198619	267.4713	601.4337	267.4713	601.4337	0.444722835	0.681463682		1	186.5	1.400462379
1	198.759	198759	1079.357	1156.241	1079.357	1156.241	0.933505212	0.641842471		1	186.75	1.371662008
1	198.901	198901	408.3918	726.5184	408.3918	726.5184	0.562121758	0.606189184		1	187	1.337561968
1	199.146	199146	247.8703	700.2778	247.8703	700.2778	0.353959957	0.541457461		1	187.25	1.302271458
1	199.31	199310	261.2478	737.6964	261.2478	737.6964	0.354139996	0.494083067		1	187.5	1.274045048
1	199.576	199576	278.8689	603.8991	278.8689	603.8991	0.461780619	0.431313946		1	187.75	1.24791084
1	199.729	199729	251.6965	605.1774	251.6965	605.1774	0.41590532	0.411760778		1	188	1.225529594
1	200.086	200086	271.414	593.4735	271.414	593.4735	0.457331288	0.400226587		1	188.25	1.209068368
1	200.353	200353	243.0921	636.5992	243.0921	636.5992	0.381860518	0.396668031		1	188.5	1.192607143
1	200.514	200514	266.9503	655.2953	266.9503	655.2953	0.40737405	0.389759734		1	188.75	1.176145917
1	200.883	200883	259.4432	655.7484	259.4432	655.7484	0.395644427	0.375678046		1	189	1.159684692
1	201.043	201043	239.8522	621.5604	239.8522	621.5604	0.385887196	0.374107448		1	189.25	1.143223467
1	201.236	201236	233.4501	614.1817	233.4501	614.1817	0.380099407	0.373604559		1	189.5	1.126762241
1	201.375	201375	250.8069	649.9984	250.8069	649.9984	0.385857719	0.374431216		1	189.75	1.110788182
1	201.597	201597	240.4224	670.2129	240.4224	670.2129	0.358725414	0.385998528		1	190	1.110453185
1	201.766	201766	228.732	681.6761	228.732	681.6761	0.335543523	0.403814041		1	190.25	1.112919404
1	202.009	202009	271.0597	658.8596	271.0597	658.8596	0.411407377	0.436699044		1	190.5	1.115426183
1	202.179	202179	294.7175	654.1581	294.7175	654.1581	0.450529467	0.466042111		1	190.75	1.119433074
1	202.393	202393	257.7243	601.7023	257.7243	601.7023	0.42832527	0.510438289		1	191	1.123911576
1	202.726	202726	560.0855	766.2768	560.0855	766.2768	0.730917992	0.594967791		1	191.25	1.127061735
1	202.94	202940	512.9914	789.8624	512.9914	789.8624	0.649469325	0.659800644		1	191.5	1.127628938
1	203.187	203187	744.9381	1028.463	744.9381	1028.463	0.724321731	0.737845083		1	191.75	1.12691319
1	222.967	222967	566.72	912.3183	566.72	912.3183	0.621186706	0.676611946		1	192	1.126292614
1	225.052	225052	929.5626	1272.086	929.5626	1272.086	0.730738802	0.562495801		1	192.25	1.124395705
1	227.155	227155	291.8878	720.1185	291.8878	720.1185	0.405333011	0.490552378		1	192.5	1.124808425
1	227.296	227296	260.5542	712.082	260.5542	712.082	0.365904769	0.48537792		1	192.75	1.128345234
1	227.433	227433	244.0144	606.0443	244.0144	606.0443	0.402634593	0.480311859		1	193	1.131455247
1	229.526	229526	255.6442	636.3171	255.6442	636.3171	0.40175598	0.398036078		1	193.25	1.133897189
1	229.802	229802	305.4816	660.3399	305.4816	660.3399	0.462612664	0.386498359		1	193.5	1.133857031
1	230.056	230056	308.4159	747.2176	308.4159	747.2176	0.412752457	0.37573806		1	193.75	1.133301482
2	8.282	8282	3762.512	4340.908	3762.512	4340.908	0.866756909	0.993024606		1	194	1.131178996
2	8.619	8619	1260.205	1379.449	1260.205	1379.449	0.91355679	1.018140824		1	194.25	1.125303289
2	8.802	8802	1544.022	1797.267	1544.022	1797.267	0.859094392	1.023000629		1	194.5	1.117505328
2	9.057	9057	2577.348	1628.094	2577.348	1628.094	1.583046188	1.021812264		1	194.75	1.11166996
2	9.526	9526	1828.985	1542.899	1828.985	1542.899	1.185421081	1.004548634		1	195	1.106989963
2	9.79	9790	1107.024	1199.105	1107.024	1199.105	0.92320856	0.988989459		1	195.25	1.102502654
2	9.988	9988	1268.689	1327.994	1268.689	1327.994	0.955342419	0.970277352		1	195.5	1.098046204
2	10.155	10155	834.7509	928.9655	834.7509	928.9655	0.898581164	0.949065601		1	195.75	1.094673542
2	10.392	10392	819.9921	907.2697	819.9921	907.2697	0.903801924	0.920602403		1	196	1.093791678
2	10.831	10831	817.9585	990.1651	817.9585	990.1651	0.826082943	0.838569729		1	196.25	1.089393693
2	11.171	11171	665.8472	958.981	665.8472	958.981	0.694327833	0.78180048		1	196.5	1.08166059
2	11.589	11589	753.6562	944.814	753.6562	944.814	0.797676791	0.776559761		1	196.75	1.072931822
2	11.771	11771	722.1683	873.1812	722.1683	873.1812	0.827054339	0.780812575		1	197	1.064693907
2	11.934	11934	722.2117	915.9576	722.2117	915.9576	0.788477218	0.780438807		1	197.25	1.056824673
2	12.113	12113	659.9194	930.8513	659.9194	930.8513	0.708941804	0.779472972		1	197.5	1.048214609
2	12.43	12430	667.2468	831.2155	667.2468	831.2155	0.802736234	0.786253253		1	197.75	1.038954338
2	12.642	12642	827.3171	969.305	827.3171	969.305	0.853515766	0.788574261		1	198	1.029007572
2	13.062	13062	633.7283	778.0696	633.7283	778.0696	0.814487933	0.784305253		1	198.25	1.018352821
2	13.231	13231	601.9354	812.4226	601.9354	812.4226	0.74091415	0.781641404		1	198.5	1.007106141
2	13.529	13529	646.3542	854.2422	646.3542	854.2422	0.756640447	0.776248347		1	198.75	0.994345286
2	13.82	13820	599.5576	774.9337	599.5576	774.9337	0.773688898	0.768795839		1	199	0.982456473
2	14.048	14048	714.1312	1037.341	714.1312	1037.341	0.688424732	0.76229819		1	199.25	0.96978073
2	14.219	14219	824.4559	947.0449	824.4559	947.0449	0.870556296	0.75872599		1	199.5	0.958296494
2	14.55	14550	706.5585	972.3672	706.5585	972.3672	0.72663753	0.753396894		1	199.75	0.95124609
2	14.744	14744	628.3003	886.3471	628.3003	886.3471	0.708864845	0.748567913		1	200	0.949753983
2	14.912	14912	695.8519	908.9462	695.8519	908.9462	0.765558952	0.741433537		1	200.25	0.948836916
2	15.211	15211	605.1133	796.5605	605.1133	796.5605	0.759657678	0.725075723		1	200.5	0.947418113
2	15.383	15383	649.0568	914.7165	649.0568	914.7165	0.709571545	0.717550845		1	200.75	0.945643417
2	15.633	15633	659.8271	877.944	659.8271	877.944	0.751559439	0.709594537		1	201	0.944493646
2	15.814	15814	594.6759	926.1349	594.6759	926.1349	0.642105054	0.704095836		1	201.25	0.944338153
2	16.047	16047	629.4244	921.8367	629.4244	921.8367	0.682793818	0.696859331		1	201.5	0.945678661
2	16.354	16354	501.3213	763.6262	501.3213	763.6262	0.656500916	0.684668623		1	201.75	0.949591832
2	16.596	16596	631.6232	926.3087	631.6232	926.3087	0.681871173	0.676554158		1	202	0.955753314
2	16.797	16797	614.9725	829.0906	614.9725	829.0906	0.741743423	0.672802231		1	202.25	0.964119914
2	17.065	17065	677.8375	971.7317	677.8375	971.7317	0.697556229	0.669647937		1	202.5	0.974617787
2	17.503	17503	619.97	1003.539	619.97	1003.539	0.617783664	0.667506795		1	202.75	0.986558709
2	17.687	17687	728.8831	1247.223	728.8831	1247.223	0.584404794	0.666734076		1	203	1.00069437
2	17.978	17978	612.672	865.4077	612.672	865.4077	0.707957648	0.666578223		1	203.25	1.011573438
2	18.141	18141	619.4618	885.1775	619.4618	885.1775	0.699816477	0.669141527		1	203.5	1.011430469
2	18.535	18535	666.0077	953.4151	666.0077	953.4151	0.698549561	0.682606819		1	203.75	1.0112875
2	19.008	19008	738.0213	1024.048	738.0213	1024.048	0.720690143	0.696612795		1	204	1.011144531
2	19.208	19208	585.23	1113.74	585.23	1113.74	0.525463753	0.696929216		1	204.25	1.011001563
2	19.537	19537	903.944	1009.311	903.944	1009.311	0.895605022	0.694963942		1	204.5	1.010858594
2	19.869	19869	582.3363	878.5649	582.3363	878.5649	0.66282673	0.692588861		1	204.75	1.010715625
2	20.086	20086	625.1602	923.7383	625.1602	923.7383	0.676771982	0.69001878		1	205	1.010572656
2	20.279	20279	488.1984	701.0273	488.1984	701.0273	0.696404263	0.688929796		1	205.25	1.010429687
2	20.462	20462	586.7007	976.8894	586.7007	976.8894	0.600580475	0.688939863		1	205.5	1.010286719
2	20.628	20628	612.0552	912.0661	612.0552	912.0661	0.67106452	0.688972721		1	205.75	1.01014375
2	20.792	20792	741.8958	987.6189	741.8958	987.6189	0.751196438	0.688949393		1	206	1.010000781
2	21.067	21067	669.8978	978.2027	669.8978	978.2027	0.684825139	0.68997376		1	206.25	1.009857812
2	21.262	21262	559.2273	803.8591	559.2273	803.8591	0.69567826	0.691216928		1	206.5	1.009714844
2	21.516	21516	667.2679	993.0321	667.2679	993.0321	0.67194998	0.691794367		1	206.75	1.009571875
2	21.824	21824	576.8571	796.576	576.8571	796.576	0.724170826	0.692481687		1	207	1.009428906
2	22.018	22018	681.4255	968.5321	681.4255	968.5321	0.70356522	0.692555575		1	207.25	1.009285937
2	22.471	22471	632.8753	974.706	632.8753	974.706	0.64929866	0.686854483		1	207.5	1.009142969
2	22.751	22751	1816.797	2526.807	1816.797	2526.807	0.71900901	0.682305482		1	207.75	1.009
2	22.961	22961	785.1035	1138.263	785.1035	1138.263	0.689738224	0.68024181		1	208	1.008857031
2	23.28	23280	735.3084	1238.553	735.3084	1238.553	0.593683435	0.679415459		1	208.25	1.008714062
2	23.5	23500	640.3789	982.9429	640.3789	982.9429	0.651491455	0.679180945		1	208.5	1.008571094
2	23.774	23774	727.9698	901.9691	727.9698	901.9691	0.807089511	0.678242211		1	208.75	1.008428125
2	24.12	24120	537.0211	851.7661	537.0211	851.7661	0.630479541	0.674070958		1	209	1.008285156
2	24.308	24308	576.7096	844.2076	576.7096	844.2076	0.683137181	0.671542389		1	209.25	1.008142187
2	24.599	24599	714.4843	1042.217	714.4843	1042.217	0.685542742	0.67047048		1	209.5	1.007999219
2	24.829	24829	647.7797	977.3938	647.7797	977.3938	0.662762236	0.671499696		1	209.75	1.00785625
2	25.071	25071	557.6507	811.1738	557.6507	811.1738	0.687461429	0.673481271		1	210	1.007713281
2	25.416	25416	535.667	878.4411	535.667	878.4411	0.609792734	0.68171075		1	210.25	1.007570312
2	25.663	25663	588.2346	898.7136	588.2346	898.7136	0.654529541	0.689255617		1	210.5	1.007427343
2	25.904	25904	647.7884	905.4576	647.7884	905.4576	0.715426542	0.69496811		1	210.75	1.007284375
2	26.191	26191	677.98	885.6739	677.98	885.6739	0.765496194	0.69869098		1	211	1.007141406
2	26.628	26628	694.5475	984.1875	694.5475	984.1875	0.705706484	0.70390807		1	211.25	1.006998437
2	26.891	26891	659.2755	849.9417	659.2755	849.9417	0.775671437	0.709729469		1	211.5	1.006855468
2	27.223	27223	580.9166	859.8583	580.9166	859.8583	0.675595735	0.71504813		1	211.75	1.0067125
2	27.615	27615	710.007	1079.043	710.007	1079.043	0.657996947	0.724107616		1	212	1.006569531
2	27.79	27790	645.0768	963.466	645.0768	963.466	0.66953769	0.735128461		1	212.25	1.006426562
2	28.099	28099	757.8787	916.8585	757.8787	916.8585	0.826603778	0.761941025		1	212.5	1.006283593
2	28.312	28312	671.9156	843.947	671.9156	843.947	0.796158527	0.78473535		1	212.75	1.006140625
2	28.533	28533	660.8298	880.1757	660.8298	880.1757	0.750793052	0.813091112		1	213	1.005997656
2	28.709	28709	876.8824	1106.585	876.8824	1106.585	0.792422091	0.838318791		1	213.25	1.005854687
2	29.063	29063	806.2438	913.9718	806.2438	913.9718	0.882132031	0.89661551		1	213.5	1.005711718
2	29.6	29600	1302.626	1225.652	1302.626	1225.652	1.062802492	1.012614769		1	213.75	1.00556875
2	35.567	35567	3513.009	2156.198	3513.009	2156.198	1.629260856	1.477999792		1	214	1.005425781
2	35.788	35788	1530.677	1316.224	1530.677	1316.224	1.162930474	1.35515148		1	214.25	1.005282812
2	36.21	36210	1567.911	1243.117	1567.911	1243.117	1.261273878	1.151502623		1	214.5	1.005139843
2	36.473	36473	1251.538	1274.522	1251.538	1274.522	0.981966573	1.045645239		1	214.75	1.004996875
2	36.683	36683	992.9356	996.2801	992.9356	996.2801	0.996643012	0.973696929		1	215	1.004853906
2	36.928	36928	753.2183	943.169	753.2183	943.169	0.79860375	0.902167268		1	215.25	1.004710937
2	37.164	37164	738.9862	883.564	738.9862	883.564	0.836369748	0.847007346		1	215.5	1.004567968
2	37.399	37399	653.9299	869.9834	653.9299	869.9834	0.751657905	0.806493295		1	215.75	1.004424999
2	37.712	37712	606.7845	866.3122	606.7845	866.3122	0.700422434	0.767277066		1	216	1.004282031
2	37.919	37919	670.8511	844.7289	670.8511	844.7289	0.794161417	0.755693221		1	216.25	1.004139062
2	38.153	38153	875.9792	1052.705	875.9792	1052.705	0.832122199	0.760261461		1	216.5	1.003996093
2	38.543	38543	740.6236	960.7052	740.6236	960.7052	0.770916614	0.77259363		1	216.75	1.003853124
2	38.763	38763	786.7512	1029.929	786.7512	1029.929	0.763888773	0.779459812		1	217	1.003710156
2	38.964	38964	821.627	1054.393	821.627	1054.393	0.779241706	0.793031927		1	217.25	1.003567187
2	39.2	39200	911.1733	1062.344	911.1733	1062.344	0.857700801	0.805061305		1	217.5	1.003424218
2	39.564	39564	667.6098	839.5037	667.6098	839.5037	0.795243428	0.814307791		1	217.75	1.003281249
2	39.987	39987	734.7101	859.8583	734.7101	859.8583	0.854454856	0.82469515		1	218	1.003138281
2	40.184	40184	732.5262	898.4456	732.5262	898.4456	0.815326159	0.827897533		1	218.25	1.002995312
2	40.42	40420	818.1485	968.8529	818.1485	968.8529	0.84445069	0.830761748		1	218.5	1.002852343
2	40.66	40660	669.8142	866.5157	669.8142	866.5157	0.772997189	0.83457129		1	218.75	1.002709374
2	40.851	40851	684.9645	804.4123	684.9645	804.4123	0.851509232	0.838654166		1	219	1.002566406
2	41.293	41293	828.6505	885.2745	828.6505	885.2745	0.936037918	0.848782891		1	219.25	1.002423437
2	41.458	41458	836.4485	953.9364	836.4485	953.9364	0.876838854	0.85267044		1	219.5	1.002280468
2	41.622	41622	621.8123	832.6211	621.8123	832.6211	0.746813046	0.857487959		1	219.75	1.002137499
2	41.984	41984	765.2015	931.0804	765.2015	931.0804	0.821842561	0.870774445		1	220	1.001994531
2	42.267	42267	894.2401	968.0108	894.2401	968.0108	0.923791449	0.877668582		1	220.25	1.001851562
2	42.449	42449	1029.141	1135.542	1029.141	1135.542	0.906299371	0.878965862		1	220.5	1.001708593
2	42.676	42676	921.6999	935.2713	921.6999	935.2713	0.985489344	0.8795439		1	220.75	1.001565624
2	42.86	42860	2472.717	3324.703	2472.717	3324.703	0.743740719	0.877405961		1	221	1.001422655
2	43.205	43205	853.06	907.2737	853.06	907.2737	0.940245485	0.864780325		1	221.25	1.001279687
2	43.659	43659	621.4365	710.259	621.4365	710.259	0.874943507	0.852384465		1	221.5	1.001136718
2	43.848	43848	709.7597	945.9931	709.7597	945.9931	0.750279997	0.850826706		1	221.75	1.000993749
2	44.063	44063	772.6481	812.6952	772.6481	812.6952	0.9507231	0.849062593		1	222	1.00085078
2	44.309	44309	665.257	857.0302	665.257	857.0302	0.77623519	0.854730132		1	222.25	1.000707812
2	44.495	44495	975.7161	1038.537	975.7161	1038.537	0.939510196	0.871565253		1	222.5	1.000564843
2	44.685	44685	760.7773	924.7802	760.7773	924.7802	0.822657427	0.897705525		1	222.75	1.000421874
2	45.013	45013	777.5482	913.5795	777.5482	913.5795	0.851100753	0.937236606		1	223	0.999964124
2	45.221	45221	729.0301	844.4683	729.0301	844.4683	0.86330073	0.951658391		1	223.25	0.997436444
2	45.481	45481	1077.381	908.064	1077.381	908.064	1.186459324	0.968476096		1	223.5	0.994908765
2	45.655	45655	1002.688	986.4541	1002.688	986.4541	1.016456822	0.97715246		1	223.75	0.992381086
2	45.878	45878	1284.93	1046.971	1284.93	1046.971	1.227283277	0.985441684		1	224	0.989853406
2	46.081	46081	669.9141	848.3177	669.9141	848.3177	0.789697185	0.995381512		1	224.25	0.987325727
2	46.255	46255	840.58	918.0171	840.58	918.0171	0.915647432	1.000655497		1	224.5	0.984798048
2	46.518	46518	1046.19	962.2948	1046.19	962.2948	1.087182431	1.009034832		1	224.75	0.982270369
2	46.709	46709	715.2714	836.9013	715.2714	836.9013	0.854666375	1.024948193		1	225	0.979742689
2	46.973	46973	1101.83	1136.465	1101.83	1136.465	0.969523918	1.048527826		1	225.25	0.977965642
2	47.17	47170	1316.983	1108.12	1316.983	1108.12	1.188484099	1.069103378		1	225.5	0.976385731
2	47.472	47472	1105.542	977.6382	1105.542	977.6382	1.13082938	1.11582709		1	225.75	0.974805819
2	47.964	47964	1234.248	1094.933	1234.248	1094.933	1.127236096	1.197118629		1	226	0.973225908
2	48.177	48177	1577.866	1084.174	1577.866	1084.174	1.455362331	1.218950298		1	226.25	0.971645996
2	48.589	48589	1186.023	970.3566	1186.023	970.3566	1.222254788	1.259440777		1	226.5	0.970066085
2	48.779	48779	1171.254	913.7981	1171.254	913.7981	1.281742652	1.282530176		1	226.75	0.968486173
2	49.306	49306	1501.053	1120.248	1501.053	1120.248	1.339929194	1.344051561		1	227	0.966906262
2	49.778	49778	1403.447	1156.994	1403.447	1156.994	1.213011476	1.400315202		1	227.25	0.96528268
2	50.097	50097	1314.935	919.1285	1314.935	919.1285	1.430632387	1.451462392		1	227.5	0.96354843
2	50.66	50660	1852.979	993.1524	1852.979	993.1524	1.865754944	1.598607182		1	227.75	0.961732983
2	50.908	50908	1604.97	902.8513	1604.97	902.8513	1.77766815	1.669857329		1	228	0.959917535
2	51.08	51080	1594.251	940.3832	1594.251	940.3832	1.695320588	1.71272743		1	228.25	0.958102087
2	51.307	51307	2533.797	2079.137	2533.797	2079.137	1.218677269	1.763836116		1	228.5	0.95628664
2	51.694	51694	1760.903	877.0267	1760.903	877.0267	2.007810024	1.847916649		1	228.75	0.954471192
2	51.934	51934	1856.723	899.0782	1856.723	899.0782	2.065140719	1.891717882		1	229	0.952655745
2	52.209	52209	1728.893	845.7294	1728.893	845.7294	2.044262621	1.935389218		1	229.25	0.950840297
2	52.422	52422	1928.248	913.8804	1928.248	913.8804	2.10995662	1.972343763		1	229.5	0.949024849
2	52.585	52585	1594.808	828.5736	1594.808	828.5736	1.924763232	2.0043628		1	229.75	0.947106227
2	52.872	52872	1734.841	974.0428	1734.841	974.0428	1.781072659	2.061991047		1	230	0.945155144
2	53.074	53074	1825.96	931.212	1825.96	931.212	1.960842429	2.099926188		2	9	1.064116216
2	53.255	53255	2007.306	836.6491	2007.306	836.6491	2.399220892	2.128642204		2	9.25	1.062754772
2	53.492	53492	1987.503	950.4312	1987.503	950.4312	2.091159255	2.16146817		2	9.5	1.061054806
2	53.781	53781	1798.863	852.4199	1798.863	852.4199	2.110301508	2.207748207		2	9.75	1.058439235
2	53.97	53970	1799.901	742.0374	1799.901	742.0374	2.425620326	2.25076814		2	10	1.054265457
2	54.341	54341	2191.925	894.2502	2191.925	894.2502	2.451131686	2.343937218		2	10.25	1.048520889
2	54.654	54654	1875.182	863.0387	1875.182	863.0387	2.172766992	2.397871499		2	10.5	1.041642402
2	54.946	54946	2073.624	846.785	2073.624	846.785	2.448819948	2.44140461		2	10.75	1.033012551
2	55.259	55259	2489.522	916.4541	2489.522	916.4541	2.716472107	2.505143031		2	11	1.02500379
2	55.511	55511	2158.403	855.3356	2158.403	855.3356	2.523457459	2.586585263		2	11.25	1.01954644
2	55.694	55694	2511.938	955.2182	2511.938	955.2182	2.629700732	2.654674014		2	11.5	1.018967418
2	55.903	55903	2120.762	878.6319	2120.762	878.6319	2.413709313	2.724083438		2	11.75	1.019456265
2	56.173	56173	2327.706	798.3764	2327.706	798.3764	2.915549608	2.809962573		2	12	1.019412081
2	56.357	56357	2560.963	843.408	2560.963	843.408	3.03644618	2.870341507		2	12.25	1.019840762
2	56.549	56549	2446.545	861.5959	2446.545	861.5959	2.83955042	2.924084649		2	12.5	1.020693552
2	56.864	56864	2361.442	803.2874	2361.442	803.2874	2.939722446	2.975118789		2	12.75	1.020777954
2	57.104	57104	2722.696	775.0733	2722.696	775.0733	3.512823884	3.015415392		2	13	1.020308537
2	57.412	57412	2363.502	809.946	2363.502	809.946	2.918098244	3.085229183		2	13.25	1.019636505
2	57.626	57626	2601.607	835.8402	2601.607	835.8402	3.112565057	3.13497472		2	13.5	1.01880071
2	57.794	57794	2029.109	740.7342	2029.109	740.7342	2.739321338	3.176940183		2	13.75	1.017658213
2	58.08	58080	3018.788	891.3832	3018.788	891.3832	3.386633268	3.300555064		2	14	1.016379423
2	58.305	58305	2774.307	881.2939	2774.307	881.2939	3.147992968	3.380306052		2	14.25	1.015374627
2	58.739	58739	2569.287	788.369	2569.287	788.369	3.258990397	3.457199928		2	14.5	1.014631084
2	58.986	58986	3793.754	922.912	3793.754	922.912	4.1106346	3.478593636		2	14.75	1.013543241
2	59.165	59165	3367.303	838.4535	3367.303	838.4535	4.016087952	3.465333435		2	15	1.011383006
2	59.341	59341	3135.709	873.6939	3135.709	873.6939	3.589024714	3.432746206		2	15.25	1.00893537
2	59.624	59624	2525.974	843.6863	2525.974	843.6863	2.993972997	3.355821082		2	15.5	1.007172624
2	60.08	60080	2498.378	992.2502	2498.378	992.2502	2.517891153	3.076466927		2	15.75	1.005734089
2	60.534	60534	2353.075	811.9305	2353.075	811.9305	2.898123669	2.69579367		2	16	1.004307764
2	60.819	60819	2554.917	989.1888	2554.917	989.1888	2.582840606	2.499142164		2	16.25	1.002548994
2	61.01	61010	2992.299	1166.567	2992.299	1166.567	2.565046843	2.389115677		2	16.5	1.000881745
2	61.515	61515	2194.928	1183.135	2194.928	1183.135	1.855179671	2.0903045		2	16.75	0.999756071
2	61.997	61997	1815.154	961.6352	1815.154	961.6352	1.887570255	1.871027429		2	17	0.999152631
2	62.268	62268	2090.293	1151.761	2090.293	1151.761	1.814866973	1.783053449		2	17.25	0.998844241
2	62.519	62519	1481.474	882.4104	1481.474	882.4104	1.678894537	1.711390175		2	17.5	0.998618478
2	62.86	62860	1469.824	1041.357	1469.824	1041.357	1.411450636	1.65605572		2	17.75	0.99846679
2	63.063	63063	1741.701	931.8442	1741.701	931.8442	1.869090348	1.654651003		2	18	0.998508144
2	63.365	63365	1344.179	865.5676	1344.179	865.5676	1.552945143	1.680390804		2	18.25	0.999605912
2	63.734	63734	1927.68	996.5634	1927.68	996.5634	1.93432751	1.761993368		2	18.5	1.001184252
2	63.897	63897	2100.597	1228.868	2100.597	1228.868	1.70937562	1.815885978		2	18.75	1.002581285
2	64.213	64213	1829.53	1072.485	1829.53	1072.485	1.705879336	1.932620527		2	19	1.003948803
2	64.397	64397	1860.688	822.0197	1860.688	822.0197	2.263556457	2.011807812		2	19.25	1.00400467
2	64.858	64858	2299.062	987.9565	2299.062	987.9565	2.327088288	2.27249512		2	19.5	1.003728798
2	65.268	65268	2264.796	974.5268	2264.796	974.5268	2.323995605	2.518507558		2	19.75	1.00340648
2	65.445	65445	2123.682	859.8273	2123.682	859.8273	2.469893664	2.638359948		2	20	1.002962601
2	65.731	65731	2832.367	911.0572	2832.367	911.0572	3.108879442	2.878634032		2	20.25	1.002603499
2	66.116	66116	2837.731	918.8143	2837.731	918.8143	3.088470652	3.143287696		2	20.5	1.002576521
2	66.542	66542	3486.626	979.6468	3486.626	979.6468	3.559064348	3.311427526		2	20.75	1.002577996
2	66.717	66717	2625.005	897.5359	2625.005	897.5359	2.92467967	3.361196452		2	21	1.002720021
2	66.916	66916	3461.738	960.9988	3461.738	960.9988	3.602229264	3.384190192		2	21.25	1.002981645
2	67.236	67236	3757.467	921.1937	3757.467	921.1937	4.078910874	3.362281728		2	21.5	1.003095729
2	67.534	67534	3608.948	994.9549	3608.948	994.9549	3.627247828	3.343272855		2	21.75	1.003198912
2	67.871	67871	2331.732	980.9931	2331.732	980.9931	2.376909685	3.335037432		2	22	1.003241801
2	68.061	68061	2492.827	837.9724	2492.827	837.9724	2.974831868	3.320263806		2	22.25	1.002703695
2	68.38	68380	2720.69	805.5147	2720.69	805.5147	3.377579577	3.287102578		2	22.5	1.002102861
2	68.62	68620	3561.341	1086.625	3561.341	1086.625	3.277433337	3.269409512		2	22.75	1.001352554
2	68.878	68878	3103.92	1019.468	3103.92	1019.468	3.044646816	3.254404839		2	23	1.000949664
2	69.123	69123	4075.782	1010.337	4075.782	1010.337	4.034081697	3.221322659		2	23.25	1.00083003
2	69.487	69487	3416.14	1044.69	3416.14	1044.69	3.270003542	3.15720812		2	23.5	1.000772352
2	69.728	69728	2413.283	787.5551	2413.283	787.5551	3.064271947	3.100850387		2	23.75	1.000614128
2	69.95	69950	3145.976	1152.803	3145.976	1152.803	2.728979713	3.002850239		2	24	1.000095624
2	70.229	70229	2531.22	934.6491	2531.22	934.6491	2.708203539	2.827742803		2	24.25	0.999505378
2	70.562	70562	3541.036	1256.016	3541.036	1256.016	2.819260264	2.636727709		2	24.5	0.999230621
2	70.891	70891	2159.487	975.1237	2159.487	975.1237	2.214577494	2.465523319		2	24.75	0.999288079
2	71.135	71135	2476.189	977.6461	2476.189	977.6461	2.532807117	2.352455462		2	25	0.999612045
2	71.553	71553	2484.353	1123.759	2484.353	1123.759	2.210752483	2.236817736		2	25.25	1.000508207
2	71.835	71835	2293.167	985.7017	2293.167	985.7017	2.326431008	2.180849129		2	25.5	1.001713683
2	72.007	72007	2377.483	1157.234	2377.483	1157.234	2.054453118	2.149409122		2	25.75	1.003014412
2	72.239	72239	2030.35	1027.588	2030.35	1027.588	1.975840512	2.119733943		2	26	1.003918781
2	72.467	72467	1872.7	1049.931	1872.7	1049.931	1.78364102	2.097267833		2	26.25	1.004506589
2	72.654	72654	2042.222	843.4754	2042.222	843.4754	2.421199243	2.080091582		2	26.5	1.005057939
2	72.84	72840	1865.306	843.4593	1865.306	843.4593	2.211494971	2.070954837		2	26.75	1.005839084
2	73.164	73164	1631.326	740.6623	1631.326	740.6623	2.202523336	2.05575871		2	27	1.006738202
2	73.336	73336	1384.186	858.8247	1384.186	858.8247	1.611721228	2.048250218		2	27.25	1.007513422
2	73.599	73599	2240.404	976.8894	2240.404	976.8894	2.293405988	2.046373636		2	27.5	1.008580751
2	73.899	73899	2465.835	1203.6	2465.835	1203.6	2.048716351	2.03597484		2	27.75	1.010642272
2	74.085	74085	2018.407	943.9847	2018.407	943.9847	2.138177663	2.02071503		2	28	1.014473821
2	74.357	74357	1605.304	917.5325	1605.304	917.5325	1.749588162	1.99439341		2	28.25	1.019045887
2	74.551	74551	1719.671	932.5888	1719.671	932.5888	1.843975609	1.970084944		2	28.5	1.024727602
2	74.931	74931	1969.947	861.084	1969.947	861.084	2.287752414	1.900432788		2	28.75	1.031417408
2	75.148	75148	1590.206	866.9779	1590.206	866.9779	1.834194389	1.859804549		2	29	1.039022803
2	75.615	75615	1796.749	1031.102	1796.749	1031.102	1.742552143	1.766141601		2	29.25	1.048401504
2	75.843	75843	1394.291	901.9691	1394.291	901.9691	1.545830118	1.718807521		2	29.5	1.058377629
2	76.024	76024	1297.819	847.8566	1297.819	847.8566	1.530705782	1.686430723		2	29.75	1.064529247
2	76.197	76197	1724.29	984.9607	1724.29	984.9607	1.75061807	1.658148092		2	30	1.068131193
2	76.363	76363	1676.766	961.8796	1676.766	961.8796	1.743218174	1.630520927		2	30.25	1.07173314
2	76.645	76645	1405.363	871.9614	1405.363	871.9614	1.611726161	1.585980198		2	30.5	1.075335087
2	76.812	76812	1470.28	972.5534	1470.28	972.5534	1.51177303	1.565203701		2	30.75	1.078937034
2	77.203	77203	1184.704	779.1405	1184.704	779.1405	1.520526786	1.531116646		2	31	1.082538981
2	77.392	77392	1272.153	846.814	1272.153	846.814	1.502281493	1.511906557		2	31.25	1.086140928
2	77.644	77644	1335.561	794.7525	1335.561	794.7525	1.68047411	1.480087502		2	31.5	1.089742875
2	77.819	77819	1105.508	852.8889	1105.508	852.8889	1.296192271	1.457637233		2	31.75	1.093344821
2	78.296	78296	1487.225	1074.823	1487.225	1074.823	1.383692943	1.391298736		2	32	1.096946768
2	78.611	78611	1110.713	871.0286	1110.713	871.0286	1.275173972	1.346945935		2	32.25	1.100548715
2	78.816	78816	1237.856	962.4182	1237.856	962.4182	1.286193466	1.321387233		2	32.5	1.104150662
2	78.999	78999	1333.137	883.6922	1333.137	883.6922	1.508598808	1.301335477		2	32.75	1.107752609
2	79.426	79426	954.5411	833.0709	954.5411	833.0709	1.145810159	1.259452267		2	33	1.111354556
2	79.821	79821	946.3656	867.7932	946.3656	867.7932	1.09054277	1.221699373		2	33.25	1.114956502
2	80.021	80021	1348.239	965.4728	1348.239	965.4728	1.39645467	1.201354905		2	33.5	1.118558449
2	80.382	80382	957.8726	928.4611	957.8726	928.4611	1.031677687	1.164857314		2	33.75	1.122160396
2	80.586	80586	1324.614	1054.543	1324.614	1054.543	1.256102406	1.146306528		2	34	1.125762343
2	80.774	80774	1163.985	1051.821	1163.985	1051.821	1.106637917	1.131117879		2	34.25	1.12936429
2	81.179	81179	1111.038	886.8812	1111.038	886.8812	1.252747268	1.101061983		2	34.5	1.132966237
2	81.507	81507	1020.492	1075.568	1020.492	1075.568	0.948793568	1.078072577		2	34.75	1.136568184
2	81.731	81731	755.4619	895.2286	755.4619	895.2286	0.843875966	1.063364578		2	35	1.14017013
2	82.122	82122	1110.435	853.8008	1110.435	853.8008	1.300578542	1.038405174		2	35.25	1.143772077
2	82.65	82650	999.0412	1065.968	999.0412	1065.968	0.937215001	1.005957643		2	35.5	1.147374024
2	82.955	82955	777.1197	749.2903	777.1197	749.2903	1.037141012	0.989890951		2	35.75	1.129547522
2	83.276	83276	917.5226	999.5031	917.5226	999.5031	0.917978744	0.97672294		2	36	1.106746069
2	83.518	83518	793.359	783.4533	793.359	783.4533	1.012643638	0.968375209		2	36.25	1.085050865
2	83.847	83847	805.9845	928.7561	805.9845	928.7561	0.86781072	0.95646238		2	36.5	1.066760988
2	84.034	84034	993.9742	956.1704	993.9742	956.1704	1.039536677	0.948149608		2	36.75	1.051565164
2	84.394	84394	1313.927	1666.889	1313.927	1666.889	0.788251047	0.931788513		2	37	1.038856203
2	84.73	84730	1014.473	941.4257	1014.473	941.4257	1.077592209	0.923222789		2	37.25	1.029036267
2	85.054	85054	848.7868	939.8115	848.7868	939.8115	0.90314579	0.918276515		2	37.5	1.021953279
2	85.366	85366	849.5328	936.9949	849.5328	936.9949	0.906656803	0.909625985		2	37.75	1.016653648
2	85.685	85685	952.5503	1101.316	952.5503	1101.316	0.864920059	0.894145689		2	38	1.015198697
2	85.924	85924	789.8058	900.5676	789.8058	900.5676	0.8770089	0.88083138		2	38.25	1.016317091
2	86.197	86197	924.7847	1038.123	924.7847	1038.123	0.890823823	0.866056712		2	38.5	1.017777437
2	86.504	86504	839.7504	967.8642	839.7504	967.8642	0.867632463	0.846084346		2	38.75	1.019222065
2	86.88	86880	766.302	980.0817	766.302	980.0817	0.781875633	0.818051745		2	39	1.022143194
2	87.154	87154	721.2313	936.8087	721.2313	936.8087	0.769881087	0.803439125		2	39.25	1.02426105
2	87.344	87344	841.6202	954.8841	841.6202	954.8841	0.881384662	0.79973094		2	39.5	1.025434207
2	87.553	87553	731.4949	945.157	731.4949	945.157	0.773940097	0.795946589		2	39.75	1.026578295
2	87.727	87727	777.4968	1035.355	777.4968	1035.355	0.750947066	0.790578645		2	40	1.027692446
2	87.962	87962	816.6093	1070.851	816.6093	1070.851	0.762579761	0.784647035		2	40.25	1.02839296
2	88.418	88418	709.9229	912.3971	709.9229	912.3971	0.778085441	0.772801205		2	40.5	1.02900868
2	89.37	89370	880.194	975.9838	880.194	975.9838	0.901853084	0.742017187		2	40.75	1.029833241
2	89.678	89678	742.8222	977.6382	742.8222	977.6382	0.759812986	0.735613644		2	41	1.030862831
2	89.889	89889	808.8076	1043.26	808.8076	1043.26	0.775269444	0.733467227		2	41.25	1.031921142
2	90.119	90119	1283.409	4467.863	1283.409	4467.863	0.287253436	0.733719598		2	41.5	1.033049238
2	90.494	90494	670.0239	855.7925	670.0239	855.7925	0.782927988	0.737112239		2	41.75	1.034579138
2	90.724	90724	762.4444	810.9576	762.4444	810.9576	0.940177884	0.738441446		2	42	1.036237708
2	90.936	90936	727.5662	841.7378	727.5662	841.7378	0.864362038	0.740484967		2	42.25	1.037362765
2	91.181	91181	580.473	827.3639	580.473	827.3639	0.701593338	0.744311167		2	42.5	1.037702908
2	91.389	91389	563.7291	888.4173	563.7291	888.4173	0.63453188	0.748583937		2	42.75	1.037626862
2	91.577	91577	762.3811	952.447	762.3811	952.447	0.800444644	0.753813801		2	43	1.036444292
2	91.795	91795	854.9845	1055.585	854.9845	1055.585	0.809962722	0.758759111		2	43.25	1.034831429
2	91.985	91985	730.9679	963.5599	730.9679	963.5599	0.758611789	0.759695171		2	43.5	1.033570467
2	92.305	92305	487.3058	764.6306	487.3058	764.6306	0.637308787	0.757402374		2	43.75	1.032629941
2	92.513	92513	651.6358	823.1678	651.6358	823.1678	0.791619643	0.758211811		2	44	1.032250334
2	92.891	92891	546.9836	810.9968	546.9836	810.9968	0.674458395	0.779304957		2	44.25	1.032950711
2	93.134	93134	780.7617	900.3193	780.7617	900.3193	0.867205335	0.795774949		2	44.5	1.036438869
2	93.328	93328	720.2589	875.7449	720.2589	875.7449	0.822452863	0.800717082		2	44.75	1.042587892
2	93.746	93746	737.2247	834.4921	737.2247	834.4921	0.883441197	0.792891281		2	45	1.048153924
2	94.062	94062	748.9726	845.9576	748.9726	845.9576	0.885354774	0.782730982		2	45.25	1.051454039
2	94.295	94295	641.6237	984.2201	641.6237	984.2201	0.651910787	0.76820529		2	45.5	1.054389294
2	94.636	94636	700.1006	1051.55	700.1006	1051.55	0.665779659	0.735358946		2	45.75	1.056469413
2	94.854	94854	603.3929	813.9868	603.3929	813.9868	0.74128094	0.717910674		2	46	1.058451883
2	95.252	95252	528.4633	821.5153	528.4633	821.5153	0.643278707	0.693759347		2	46.25	1.060130828
2	95.681	95681	696.2213	912.8858	696.2213	912.8858	0.762659798	0.670728263		2	46.5	1.06160081
2	95.891	95891	552.3782	846.1743	552.3782	846.1743	0.65279482	0.662703489		2	46.75	1.065322935
2	96.055	96055	577.8851	934.1962	577.8851	934.1962	0.61859072	0.65783289		2	47	1.069523294
2	96.289	96289	660.3678	1000.095	660.3678	1000.095	0.660305071	0.650984433		2	47.25	1.075089751
2	96.459	96459	805.2064	1179.431	805.2064	1179.431	0.682707509	0.64356598		2	47.5	1.082289276
2	96.67	96670	631.9491	910.3005	631.9491	910.3005	0.694220315	0.634643179		2	47.75	1.08991992
2	96.927	96927	334.0084	702.9669	334.0084	702.9669	0.475141006	0.627372254		2	48	1.097133384
2	97.185	97185	680.1216	1048.036	680.1216	1048.036	0.6489487	0.620712033		2	48.25	1.101810064
2	97.413	97413	606.3235	1003.783	606.3235	1003.783	0.604038423	0.617078844		2	48.5	1.106348818
2	97.635	97635	580.2075	867.8016	580.2075	867.8016	0.668594642	0.61705093		2	48.75	1.111578928
2	97.847	97847	562.5689	897.8371	562.5689	897.8371	0.626582372	0.619487097		2	49	1.116995894
2	98.101	98101	561.7409	998.4658	561.7409	998.4658	0.562604047	0.623108352		2	49.25	1.122387231
2	98.465	98465	623.0092	881.2183	623.0092	881.2183	0.706986226	0.632360464		2	49.5	1.127866863
2	98.705	98705	570.1264	937.5029	570.1264	937.5029	0.608132946	0.640293271		2	49.75	1.133371983
2	98.988	98988	747.2623	1108.329	747.2623	1108.329	0.67422426	0.646361461		2	50	1.140563999
2	99.276	99276	737.362	1249.575	737.362	1249.575	0.590090231	0.64526361		2	50.25	1.150824065
2	99.439	99439	659.0406	1061.304	659.0406	1061.304	0.620972502	0.645055861		2	50.5	1.162894348
2	99.718	99718	626.5786	822.8725	626.5786	822.8725	0.761452837	0.646212099		2	50.75	1.175395914
2	100.021	100021	566.1423	884.6467	566.1423	884.6467	0.639964293	0.64676899		2	51	1.188017463
2	100.358	100358	519.2365	891.1268	519.2365	891.1268	0.582674093	0.649898642		2	51.25	1.198771571
2	100.63	100630	547.4033	878.8725	547.4033	878.8725	0.622847228	0.656695903		2	51.5	1.208888409
2	100.91	100910	648.8563	965.9444	648.8563	965.9444	0.671732555	0.665803588		2	51.75	1.218562646
2	101.168	101168	754.952	1055.027	754.952	1055.027	0.715575999	0.672792357		2	52	1.226702297
2	101.624	101624	790.6366	1120.061	790.6366	1120.061	0.70588709	0.686464223		2	52.25	1.234147628
2	101.81	101810	956.4858	1422.341	956.4858	1422.341	0.672472916	0.692514747		2	52.5	1.242490698
2	101.993	101993	636.9023	965.7836	636.9023	965.7836	0.659466883	0.697257933		2	52.75	1.251695547
2	102.178	102178	604.4893	789.7342	604.4893	789.7342	0.765433864	0.701457875		2	53	1.260661515
2	102.522	102522	654.5811	886.3386	654.5811	886.3386	0.738522614	0.706958629		2	53.25	1.268386946
2	102.691	102691	643.5733	1051.212	643.5733	1051.212	0.612220275	0.706967343		2	53.5	1.274834137
2	102.926	102926	580.9504	900.9128	580.9504	900.9128	0.644846427	0.70526969		2	53.75	1.282229795
2	103.259	103259	680.8313	824.7856	680.8313	824.7856	0.825464581	0.700929492		2	54	1.292485738
2	103.49	103490	615.4681	847.801	615.4681	847.801	0.725958214	0.695150133		2	54.25	1.304083624
2	103.723	103723	530.5742	822.2454	530.5742	822.2454	0.645274756	0.686911347		2	54.5	1.313366514
2	104.003	104003	605.958	851.4785	605.958	851.4785	0.711653906	0.679221582		2	54.75	1.320912539
2	104.289	104289	562.4621	891.9044	562.4621	891.9044	0.63063048	0.673935257		2	55	1.328341933
2	104.481	104481	436.254	725.4581	436.254	725.4581	0.601349685	0.670034772		2	55.25	1.33774648
2	104.701	104701	531.2348	781.3849	531.2348	781.3849	0.679863151	0.665916334		2	55.5	1.352473265
2	104.869	104869	524.2178	812.9353	524.2178	812.9353	0.64484566	0.664648649		2	55.75	1.369143713
2	105.101	105101	728.7964	1017.938	728.7964	1017.938	0.715953624	0.663529538		2	56	1.384229729
2	105.374	105374	613.8436	842.7026	613.8436	842.7026	0.728422578	0.65962983		2	56.25	1.399062472
2	105.615	105615	616.0345	998.8334	616.0345	998.8334	0.616754005	0.656353299		2	56.5	1.412943031
2	105.901	105901	525.8104	789.8667	525.8104	789.8667	0.66569511	0.65276184		2	56.75	1.421492467
2	106.133	106133	639.6958	1018.54	639.6958	1018.54	0.628051721	0.64498618		2	57	1.429122661
2	106.368	106368	591.6001	854.8097	591.6001	854.8097	0.692083981	0.638089193		2	57.25	1.438461837
2	106.549	106549	537.8672	893.6532	537.8672	893.6532	0.601874642	0.637797646		2	57.5	1.449024109
2	106.844	106844	453.6422	815.9662	453.6422	815.9662	0.555957097	0.639081499		2	57.75	1.460156756
2	107.083	107083	546.6005	812.6524	546.6005	812.6524	0.672612915	0.642401222		2	58	1.478635123
2	107.249	107249	557.256	882.9625	557.256	882.9625	0.631120801	0.649118529		2	58.25	1.496153929
2	107.452	107452	581.6797	875.0118	581.6797	875.0118	0.664767835	0.658317681		2	58.5	1.506137516
2	107.756	107756	671.6429	891.1225	671.6429	891.1225	0.753704345	0.669975211		2	58.75	1.514135935
2	108.056	108056	595.4914	867.3242	595.4914	867.3242	0.686584555	0.684107696		2	59	1.517720436
2	108.262	108262	555.311	881.6413	555.311	881.6413	0.629860466	0.691001997		2	59.25	1.512555114
2	108.535	108535	611.7087	910.7449	611.7087	910.7449	0.671657563	0.696171867		2	59.5	1.501458572
2	108.748	108748	613.1381	763.0961	613.1381	763.0961	0.803487398	0.698926388		2	59.75	1.480972649
2	109.092	109092	646.8212	1015.95	646.8212	1015.95	0.636666371	0.701328394		2	60	1.452680155
2	109.265	109265	571.054	810.5411	571.054	810.5411	0.704534292	0.702223297		2	60.25	1.417294405
2	109.702	109702	663.2252	987.7353	663.2252	987.7353	0.671460461	0.704297727		2	60.5	1.378570651
2	110.075	110075	644.7777	842.9549	644.7777	842.9549	0.764901776	0.701358233		2	60.75	1.345771629
2	110.487	110487	687.1809	1060.426	687.1809	1060.426	0.648023436	0.689456126		2	61	1.317715293
2	110.693	110693	685.2441	924.4254	685.2441	924.4254	0.741264898	0.682382608		2	61.25	1.290417555
2	110.856	110856	644.5393	1170.053	644.5393	1170.053	0.550863337	0.675162815		2	61.5	1.263090904
2	111.049	111049	580.6778	808.0643	580.6778	808.0643	0.718603458	0.664256939		2	61.75	1.241701857
2	111.237	111237	707.628	931.0002	707.628	931.0002	0.760072876	0.655231189		2	62	1.220764019
2	111.759	111759	576.1999	1000.355	576.1999	1000.355	0.575995422	0.632891218		2	62.25	1.205771801
2	112.062	112062	635.7858	1161.075	635.7858	1161.075	0.547583748	0.619985717		2	62.5	1.192456013
2	112.559	112559	539.7325	832.0065	539.7325	832.0065	0.648711879	0.606927768		2	62.75	1.184529307
2	112.753	112753	511.3045	937.5872	511.3045	937.5872	0.545340743	0.607363077		2	63	1.18105292
2	113.114	113114	591.6637	877.2831	591.6637	877.2831	0.674427331	0.614632808		2	63.25	1.183916678
2	113.361	113361	585.3837	951.9185	585.3837	951.9185	0.61495149	0.617665399		2	63.5	1.191242423
2	113.532	113532	672.1158	1073.83	672.1158	1073.83	0.625905218	0.618729699		2	63.75	1.201779145
2	113.731	113731	564.3844	900.4241	564.3844	900.4241	0.626798416	0.620167368		2	64	1.217786514
2	113.932	113932	621.7409	989.7842	621.7409	989.7842	0.628158037	0.619029715		2	64.25	1.235263688
2	114.196	114196	513.0475	845.7294	513.0475	845.7294	0.606633162	0.614968681		2	64.5	1.25771012
2	114.466	114466	544.3762	836.2376	544.3762	836.2376	0.650982687	0.611478743		2	64.75	1.283825713
2	114.729	114729	495.4984	929.8584	495.4984	929.8584	0.532875113	0.606978757		2	65	1.310847568
2	114.957	114957	556.6275	1016.249	556.6275	1016.249	0.547727476	0.601904528		2	65.25	1.338558692
2	115.149	115149	720.8823	1090.393	720.8823	1090.393	0.661121541	0.600059978		2	65.5	1.371230209
2	115.509	115509	654.0751	1008.286	654.0751	1008.286	0.648699972	0.603121907		2	65.75	1.409493339
2	115.886	115886	563.7645	914.8406	563.7645	914.8406	0.61624342	0.61039285		2	66	1.441240004
2	116.177	116177	501.5376	928.9655	501.5376	928.9655	0.539888295	0.617138033		2	66.25	1.465740731
2	116.443	116443	588.6226	960.1917	588.6226	960.1917	0.613026128	0.626586189		2	66.5	1.483968854
2	116.755	116755	640.6633	911.3521	640.6633	911.3521	0.702981098	0.638166798		2	66.75	1.496929453
2	117.098	117098	600.8771	970.0711	600.8771	970.0711	0.619415525	0.650478723		2	67	1.499410348
2	117.333	117333	623.1729	951.33	623.1729	951.33	0.655054398	0.660023056		2	67.25	1.496260579
2	117.605	117605	1074.238	1604.944	1074.238	1604.944	0.669330519	0.667058987		2	67.5	1.493314659
2	117.908	117908	656.4099	949.9605	656.4099	949.9605	0.69098652	0.670582306		2	67.75	1.49193891
2	118.113	118113	601.777	877.5105	601.777	877.5105	0.685777549	0.671266873		2	68	1.489539719
2	118.407	118407	620.781	940.8114	620.781	940.8114	0.659835755	0.665868767		2	68.25	1.485034052
2	118.689	118689	625.6508	938.5544	625.6508	938.5544	0.66661112	0.655821078		2	68.5	1.480903361
2	118.998	118998	764.2037	1185.823	764.2037	1185.823	0.644450057	0.645433034		2	68.75	1.477872467
2	119.372	119372	534.1817	878.2672	534.1817	878.2672	0.608222304	0.628400872		2	69	1.473454104
2	119.608	119608	624.5376	942.8382	624.5376	942.8382	0.662401672	0.618538283		2	69.25	1.466253597
2	119.869	119869	584.4162	1048.027	584.4162	1048.027	0.557634679	0.611008228		2	69.5	1.457980406
2	120.115	120115	629.7323	1049.784	629.7323	1049.784	0.599868449	0.604195116		2	69.75	1.446336889
2	120.413	120413	511.3224	788.5806	511.3224	788.5806	0.648408546	0.599358951		2	70	1.42423013
2	120.665	120665	560.4274	1012.654	560.4274	1012.654	0.553424368	0.601069722		2	70.25	1.395454105
2	121.029	121029	711.5327	1109.078	711.5327	1109.078	0.641553344	0.609555155		2	70.5	1.368962737
2	121.319	121319	652.0365	1112.476	652.0365	1112.476	0.586112869	0.614550039		2	70.75	1.344320397
2	121.537	121537	592.7136	1027.001	592.7136	1027.001	0.577130499	0.616226392		2	71	1.321435281
2	121.703	121703	577.4902	897.8371	577.4902	897.8371	0.643201534	0.617649305		2	71.25	1.304001757
2	121.976	121976	690.1575	1020.82	690.1575	1020.82	0.676081484	0.620049854		2	71.5	1.291225483
2	122.168	122168	663.1021	1130.199	663.1021	1130.199	0.586712694	0.621500618		2	71.75	1.281294164
2	122.395	122395	773.4823	1140.314	773.4823	1140.314	0.678306414	0.623206179		2	72	1.272606161
2	122.793	122793	527.4498	882.3713	527.4498	882.3713	0.597764003	0.625101581		2	72.25	1.266687621
2	122.961	122961	611.1863	1042.305	611.1863	1042.305	0.586379515	0.625631764		2	72.5	1.262177712
2	123.28	123280	648.9719	1062.412	648.9719	1062.412	0.610847675	0.627915194		2	72.75	1.258693512
2	123.668	123668	615.3858	904.5082	615.3858	904.5082	0.680354031	0.635187868		2	73	1.25649054
2	123.878	123878	705.8053	1163.099	705.8053	1163.099	0.606831663	0.639931914		2	73.25	1.254376083
2	124.056	124056	681.7375	977.9151	681.7375	977.9151	0.697133626	0.643351512		2	73.5	1.253466385
2	124.332	124332	595.8046	1026.327	595.8046	1026.327	0.580521218	0.648917525		2	73.75	1.252368996
2	124.573	124573	627.1911	973.5505	627.1911	973.5505	0.644230679	0.653993551		2	74	1.249884177
2	124.769	124769	654.7575	880.0328	654.7575	880.0328	0.744014882	0.656825523		2	74.25	1.245646302
2	125.021	125021	537.6613	878.0906	537.6613	878.0906	0.612307318	0.659029458		2	74.5	1.240423471
2	125.484	125484	677.7143	1053.315	677.7143	1053.315	0.643410851	0.659699111		2	74.75	1.232504751
2	125.689	125689	509.6913	814.6577	509.6913	814.6577	0.625650872	0.656973694		2	75	1.223989539
2	125.855	125855	556.0466	784.8021	556.0466	784.8021	0.708518237	0.653737203		2	75.25	1.215091575
2	126.037	126037	614.9385	918.6839	614.9385	918.6839	0.669368974	0.650588019		2	75.5	1.205828997
2	126.203	126203	615.4242	951.4141	615.4242	951.4141	0.646852091	0.647761649		2	75.75	1.196390786
2	126.419	126419	501.3443	796.576	501.3443	796.576	0.629374096	0.642842632		2	76	1.187636165
2	126.818	126818	614.33	959.8328	614.33	959.8328	0.640038557	0.633116145		2	76.25	1.179988944
2	127.195	127195	553.7106	953.1673	553.7106	953.1673	0.580916488	0.62215099		2	76.5	1.172517475
2	127.451	127451	542.8804	883.4437	542.8804	883.4437	0.614504807	0.613472945		2	76.75	1.165873567
2	127.84	127840	630.4242	996.6973	630.4242	996.6973	0.632513201	0.603437571		2	77	1.161420963
2	128.004	128004	521.07	839.4322	521.07	839.4322	0.62074102	0.600434548		2	77.25	1.157269218
2	128.239	128239	536.2056	895.603	536.2056	895.603	0.598709026	0.596974898		2	77.5	1.152083858
2	128.764	128764	532.2248	974.5392	532.2248	974.5392	0.546129699	0.598514539		2	77.75	1.14621295
2	129.021	129021	528.6993	850.8213	528.6993	850.8213	0.621398759	0.601379947		2	78	1.139927592
2	129.212	129212	525.9659	922.3991	525.9659	922.3991	0.570215105	0.603487004		2	78.25	1.133504736
2	129.442	129442	590.6311	963.1208	590.6311	963.1208	0.613247165	0.607853496		2	78.5	1.127016756
2	129.739	129739	554.3404	890.3047	554.3404	890.3047	0.622641215	0.614248869		2	78.75	1.120928167
2	130.007	130007	560.6421	936.3734	560.6421	936.3734	0.598737747	0.621185248		2	79	1.115685764
2	130.215	130215	549.9559	798.3101	549.9559	798.3101	0.68890009	0.628437449		2	79.25	1.111155818
2	130.461	130461	556.4818	913.5174	556.4818	913.5174	0.609163876	0.634081219		2	79.5	1.106660187
2	130.641	130641	457.7499	731.8195	457.7499	731.8195	0.625495631	0.634967875		2	79.75	1.102246169
2	130.981	130981	544.5911	772.6996	544.5911	772.6996	0.704790193	0.634272762		2	80	1.097628942
2	131.178	131178	579.7387	942.8382	579.7387	942.8382	0.614886732	0.631304662		2	80.25	1.092957382
2	131.397	131397	529.0526	1002.317	529.0526	1002.317	0.527829619	0.62456851		2	80.5	1.088509836
2	131.765	131765	730.9693	1070.246	730.9693	1070.246	0.682991854	0.61566739		2	80.75	1.084617524
2	132.041	132041	599.4022	934.4526	599.4022	934.4526	0.64144741	0.615008373		2	81	1.08116103
2	132.524	132524	499.1267	954.1846	499.1267	954.1846	0.523092387	0.617037231		2	81.25	1.077787772
2	132.851	132851	550.4204	826.673	550.4204	826.673	0.665826028	0.618228375		2	81.5	1.074550831
2	133.103	133103	737.1556	1317.038	737.1556	1317.038	0.559707161	0.618919272		2	81.75	1.071519113
2	133.356	133356	850.4084	1394.741	850.4084	1394.741	0.60972496	0.619867171		2	82	1.068571038
2	133.66	133660	637.4597	869.4895	637.4597	869.4895	0.733142493	0.620150679		2	82.25	1.065679268
2	134.102	134102	639.0133	1083.855	639.0133	1083.855	0.589574528	0.619064504		2	82.5	1.062841161
2	134.31	134310	488.53	782.924	488.53	782.924	0.623981383	0.61841283		2	82.75	1.060165175
2	134.547	134547	570.6869	853.6974	570.6869	853.6974	0.668488507	0.615415297		2	83	1.057829263
2	134.78	134780	431.4116	856.0709	431.4116	856.0709	0.503943774	0.610428602		2	83.25	1.055934756
2	134.997	134997	506.5049	839.7519	506.5049	839.7519	0.603160171	0.606884564		2	83.5	1.054310339
2	135.345	135345	562.4985	915.1102	562.4985	915.1102	0.614678429	0.601518741		2	83.75	1.052643795
2	135.522	135522	593.0799	963.1655	593.0799	963.1655	0.615761154	0.598937951		2	84	1.050738539
2	135.776	135776	685.6756	1046.176	685.6756	1046.176	0.655411327	0.59836707		2	84.25	1.048645888
2	135.982	135982	766.9523	1332.432	766.9523	1332.432	0.575603333	0.601509458		2	84.5	1.046937727
2	136.448	136448	515.6794	849.7651	515.6794	849.7651	0.606849352	0.614664883		2	84.75	1.045798162
2	136.638	136638	571.3743	935.2713	571.3743	935.2713	0.610918244	0.620527117		2	85	1.045093121
2	136.871	136871	574.8146	944.7072	574.8146	944.7072	0.608457943	0.632732965		2	85.25	1.043936945
2	137.118	137118	1159.293	2074.93	1159.293	2074.93	0.55871427	0.644530004		2	85.5	1.042141555
2	137.323	137323	635.6238	990.249	635.6238	990.249	0.641882799	0.649092845		2	85.75	1.039814188
2	137.498	137498	671.625	854.8097	671.625	854.8097	0.785701192	0.6530317		2	86	1.037263719
2	137.673	137673	620.1155	877.006	620.1155	877.006	0.707082392	0.655488886		2	86.25	1.034657237
2	137.85	137850	575.8438	936.4736	575.8438	936.4736	0.614906603	0.656171789		2	86.5	1.031652738
2	138.272	138272	620.4598	858.7813	620.4598	858.7813	0.722488717	0.654465534		2	86.75	1.028216602
2	138.476	138476	586.314	965.6651	586.314	965.6651	0.607160806	0.652799963		2	87	1.025243938
2	138.674	138674	610.4809	978.0565	610.4809	978.0565	0.62417754	0.649129612		2	87.25	1.023380636
2	138.986	138986	536.7506	942.3338	536.7506	942.3338	0.5695971	0.638269816		2	87.5	1.022519924
2	139.522	139522	649.2451	983.0477	649.2451	983.0477	0.660441096	0.622833687		2	87.75	1.021243771
2	139.787	139787	630.9375	988.5457	630.9375	988.5457	0.638248186	0.624089942		2	88	1.020072902
2	140.162	140162	573.3782	926.83	573.3782	926.83	0.618644412	0.628375651		2	88.25	1.018873177
2	140.362	140362	600.6847	1017.55	600.6847	1017.55	0.590324505	0.627710405		2	88.5	1.017577135
2	140.624	140624	768.5099	1164.343	768.5099	1164.343	0.660037377	0.626083491		2	88.75	1.016083758
2	140.84	140840	722.8645	1096.951	722.8645	1096.951	0.658976107	0.626545251		2	89	1.014590382
2	141.128	141128	720.8102	1093.42	720.8102	1093.42	0.659225366	0.630165901		2	89.25	1.013097005
2	141.334	141334	680.236	1130.06	680.236	1130.06	0.601946799	0.633309362		2	89.5	1.011880893
2	141.509	141509	588.9569	959.2422	588.9569	959.2422	0.613981432	0.637202347		2	89.75	1.011061946
2	141.734	141734	568.452	1017.246	568.452	1017.246	0.558814682	0.644335474		2	90	1.010823237
2	142.168	142168	614.927	809.0898	614.927	809.0898	0.760023177	0.655349194		2	90.25	1.011066296
2	142.39	142390	573.1297	919.1285	573.1297	919.1285	0.623557751	0.656353093		2	90.5	1.011480492
2	142.562	142562	599.3192	833.1179	599.3192	833.1179	0.719369011	0.657339891		2	90.75	1.01176593
2	142.776	142776	642.6395	957.3821	642.6395	957.3821	0.671246621	0.658513877		2	91	1.012281774
2	143.009	143009	571.0165	855.5572	571.0165	855.5572	0.6674206	0.658902823		2	91.25	1.013065795
2	143.179	143179	637.233	968.2928	637.233	968.2928	0.658099492	0.660185094		2	91.5	1.014163692
2	143.355	143355	617.9644	1014.504	617.9644	1014.504	0.609129585	0.658722399		2	91.75	1.015284367
2	143.517	143517	521.689	930.1997	521.689	930.1997	0.560835485	0.654617933		2	92	1.015626011
2	143.721	143721	595.4907	864.6085	595.4907	864.6085	0.68874028	0.653873602		2	92.25	1.015295111
2	144.042	144042	712.5992	969.0162	712.5992	969.0162	0.735384197	0.675296868		2	92.5	1.015362496
2	144.366	144366	600.2683	827.2918	600.2683	827.2918	0.725582316	0.709311447		2	92.75	1.017814928
2	144.651	144651	719.3122	1096.667	719.3122	1096.667	0.655907582	0.73068366		2	93	1.020633164
2	144.838	144838	522.4361	776.3089	522.4361	776.3089	0.672974508	0.741318391		2	93.25	1.022856834
2	145.036	145036	646.4893	810.011	646.4893	810.011	0.7981241	0.749446803		2	93.5	1.022629034
2	145.251	145251	564.0228	771.6604	564.0228	771.6604	0.730921011	0.746541219		2	93.75	1.021754473
2	145.427	145427	676.4684	822.272	676.4684	822.272	0.822682032	0.739884902		2	94	1.020269562
2	145.704	145704	625.4806	728.3738	625.4806	728.3738	0.858735721	0.729393497		2	94.25	1.017736196
2	145.926	145926	761.4002	1130.572	761.4002	1130.572	0.673464583	0.720172641		2	94.5	1.013570182
2	146.205	146205	637.5651	967.011	637.5651	967.011	0.659315251	0.703741832		2	94.75	1.009464648
2	146.419	146419	646.8348	1093.912	646.8348	1093.912	0.591304237	0.692631684		2	95	1.006290318
2	146.725	146725	573.4401	863.5817	573.4401	863.5817	0.664025303	0.675602132		2	95.25	1.003487862
2	147.024	147024	573.1861	870.6176	573.1861	870.6176	0.658367233	0.655767104		2	95.5	1.001005926
2	147.475	147475	564.633	772.9423	564.633	772.9423	0.730498253	0.636386604		2	95.75	0.998723792
2	147.725	147725	703.9411	1102.372	703.9411	1102.372	0.638569467	0.639896365		2	96	0.997130441
2	148.052	148052	455.1927	845.4019	455.1927	845.4019	0.538433495	0.647578099		2	96.25	0.995774423
2	148.235	148235	520.8633	857.8725	520.8633	857.8725	0.607157008	0.648231844		2	96.5	0.993872857
2	148.413	148413	580.4217	862.6702	580.4217	862.6702	0.672819926	0.649903015		2	96.75	0.992126717
2	148.798	148798	603.6124	801.8413	603.6124	801.8413	0.752782876	0.651726222		2	97	0.990853533
2	149.054	149054	523.1702	771.6693	523.1702	771.6693	0.677972028	0.650437496		2	97.25	0.989779962
2	149.372	149372	497.3164	859.0976	497.3164	859.0976	0.578882306	0.648784324		2	97.5	0.989298118
2	149.702	149702	548.676	855.1544	548.676	855.1544	0.641610451	0.646259939		2	97.75	0.989539106
2	149.927	149927	545.3038	792.1697	545.3038	792.1697	0.688367404	0.642522781		2	98	0.990147975
2	150.388	150388	469.1314	776.0838	469.1314	776.0838	0.604485495	0.630011917		2	98.25	0.991113606
2	150.754	150754	539.278	848.4399	539.278	848.4399	0.635611314	0.622512624		2	98.5	0.992336845
2	151.067	151067	487.2715	844.9647	487.2715	844.9647	0.576676753	0.616838923		2	98.75	0.993766823
2	151.586	151586	562.3443	860.3588	562.3443	860.3588	0.653616026	0.61094041		2	99	0.99470111
2	151.921	151921	627.8604	1047.262	627.8604	1047.262	0.59952562	0.619680972		2	99.25	0.994525061
2	152.23	152230	632.9986	985.213	632.9986	985.213	0.642499236	0.632522345		2	99.5	0.994515074
2	152.465	152465	774.4198	1104.488	774.4198	1104.488	0.701157278	0.640745766		2	99.75	0.994692833
2	152.692	152692	533.9843	1016.245	533.9843	1016.245	0.525448391	0.653867285		2	100	0.994777714
2	152.855	152855	507.6556	890.8867	507.6556	890.8867	0.569831832	0.66226092		2	100.25	0.995177708
2	153.203	153203	602.7708	785.756	602.7708	785.756	0.767122109	0.672114534		2	100.5	0.996018521
2	153.579	153579	540.7706	726.2208	540.7706	726.2208	0.744636617	0.681930473		2	100.75	0.997339718
2	153.778	153778	511.8331	764.4822	511.8331	764.4822	0.669516046	0.684538047		2	101	0.998751498
2	153.948	153948	722.1584	948.3702	722.1584	948.3702	0.761473104	0.684374217		2	101.25	1.000046348
2	154.116	154116	569.511	849.681	569.511	849.681	0.670264487	0.68370831		2	101.5	1.00143101
2	154.427	154427	648.8941	953.1673	648.8941	953.1673	0.680776711	0.67630898		2	101.75	1.00287497
2	154.852	154852	525.471	879.0776	525.471	879.0776	0.59775269	0.654619946		2	102	1.004141098
2	155.236	155236	540.9494	876.5537	540.9494	876.5537	0.617132071	0.642363287		2	102.25	1.005100288
2	155.572	155572	563.8465	914.8406	563.8465	914.8406	0.616333053	0.648206678		2	102.5	1.005838778
2	155.982	155982	517.3176	764.0427	517.3176	764.0427	0.677079435	0.663229711		2	102.75	1.005826639
2	156.167	156167	572.2377	768.5765	572.2377	768.5765	0.74454228	0.666819906		2	103	1.005413593
2	156.544	156544	513.6437	887.3475	513.6437	887.3475	0.57885293	0.673160715		2	103.25	1.004811663
2	156.755	156755	639.1835	863.8173	639.1835	863.8173	0.739952187	0.677689603		2	103.5	1.003657044
2	157.036	157036	549.8762	782.924	549.8762	782.924	0.702336625	0.681415352		2	103.75	1.00206342
2	157.205	157205	708.0232	975.6834	708.0232	975.6834	0.725669003	0.680453471		2	104	1.000795079
2	157.53	157530	570.4469	825.603	570.4469	825.603	0.690945769	0.676408409		2	104.25	0.999936474
2	157.81	157810	456.6043	797.297	456.6043	797.297	0.572690353	0.674295985		2	104.5	0.99901706
2	158.005	158005	666.6848	1108.199	666.6848	1108.199	0.601593035	0.671668193		2	104.75	0.998253658
2	158.36	158360	690.4796	887.5422	690.4796	887.5422	0.777968191	0.66764586		2	105	0.997971046
2	158.575	158575	538.98	805.6331	538.98	805.6331	0.66901422	0.666956443		2	105.25	0.99748786
2	159.07	159070	580.1168	992.2754	580.1168	992.2754	0.584632855	0.667102149		2	105.5	0.996844193
2	159.276	159276	741.3682	1009.403	741.3682	1009.403	0.734462053	0.666294346		2	105.75	0.996242198
2	159.602	159602	725.2568	1112.114	725.2568	1112.114	0.652142496	0.660325483		2	106	0.995278961
2	159.863	159863	715.6374	998.0313	715.6374	998.0313	0.717049054	0.653358744		2	106.25	0.993821168
2	160.274	160274	486.2904	817.6225	486.2904	817.6225	0.594761519	0.648192526		2	106.5	0.993142134
2	160.523	160523	548.8528	867.3422	548.8528	867.3422	0.63279845	0.652490296		2	106.75	0.99328915
2	160.903	160903	571.9777	897.2475	571.9777	897.2475	0.637480405	0.662201644		2	107	0.993765007
2	161.103	161103	645.877	991.4144	645.877	991.4144	0.651470263	0.666980961		2	107.25	0.995227249
2	161.475	161475	582.386	917.9435	582.386	917.9435	0.634446456	0.679593772		2	107.5	0.997258279
2	161.67	161670	807.0808	979.2555	807.0808	979.2555	0.82417796	0.686470978		2	107.75	0.99902926
2	161.971	161971	653.059	931.6717	653.059	931.6717	0.700953995	0.699416749		2	108	1.001195145
2	162.134	162134	739.2958	1088.328	739.2958	1088.328	0.679295029	0.707603236		2	108.25	1.002881883
2	162.551	162551	718.1033	1020.591	718.1033	1020.591	0.70361516	0.725031678		2	108.5	1.00378867
2	162.803	162803	533.1656	738.2924	533.1656	738.2924	0.722160488	0.730699225		2	108.75	1.004422537
2	162.982	162982	704.8852	996.8796	704.8852	996.8796	0.707091609	0.733583406		2	109	1.004745012
2	163.193	163193	690.7535	953.6667	690.7535	953.6667	0.724313327	0.736377096		2	109.25	1.005014666
2	163.374	163374	803.04	1014.144	803.04	1014.144	0.791840212	0.737872812		2	109.5	1.005235076
2	163.735	163735	738.9621	954.2014	738.9621	954.2014	0.774429905	0.739763117		2	109.75	1.005342334
2	164.048	164048	895.2383	1242.268	895.2383	1242.268	0.720648282	0.74269694		2	110	1.004978381
2	164.306	164306	749.6918	1032.376	749.6918	1032.376	0.726180965	0.744472809		2	110.25	1.003935284
2	164.601	164601	907.3665	1150.929	907.3665	1150.929	0.788377476	0.745152803		2	110.5	1.00258804
2	164.774	164774	803.2311	1155.035	803.2311	1155.035	0.695417109	0.743328491		2	110.75	1.000897406
2	165.018	165018	797.8892	1163.971	797.8892	1163.971	0.6854889	0.740229413		2	111	0.998526912
2	165.328	165328	954.5907	1258.751	954.5907	1258.751	0.758363409	0.739674259		2	111.25	0.996245301
2	165.51	165510	882.1928	1104.679	882.1928	1104.679	0.798596515	0.739412491		2	111.5	0.994268818
2	165.711	165711	944.8972	1195.108	944.8972	1195.108	0.790637499	0.739328008		2	111.75	0.992292335
2	166.002	166002	957.4672	1285.872	957.4672	1285.872	0.744605373	0.737137941		2	112	0.990324956
2	166.248	166248	557.6527	981.7378	557.6527	981.7378	0.568026106	0.736548707		2	112.25	0.988924662
2	166.634	166634	790.0286	910.2021	790.0286	910.2021	0.867970531	0.742224343		2	112.5	0.987711275
2	167.156	167156	735.542	1035.304	735.542	1035.304	0.710459923	0.753104249		2	112.75	0.987504087
2	167.512	167512	737.7569	1000.851	737.7569	1000.851	0.737129603	0.759089398		2	113	0.98842419
2	167.737	167737	666.959	932.4968	666.959	932.4968	0.715239988	0.763107578		2	113.25	0.989156737
2	167.948	167948	889.7564	1141.596	889.7564	1141.596	0.779396914	0.767822507		2	113.5	0.989568311
2	168.238	168238	881.048	1020.399	881.048	1020.399	0.863434794	0.772387221		2	113.75	0.98985082
2	169.508	169508	858.4432	1144.039	858.4432	1144.039	0.750361832	0.772121953		2	114	0.989467292
2	169.991	169991	709.1753	886.9849	709.1753	886.9849	0.799534806	0.772166068		2	114.25	0.988781385
2	170.377	170377	678.95	915.4815	678.95	915.4815	0.741631589	0.774722703		2	114.5	0.988158157
2	170.713	170713	633.998	871.1022	633.998	871.1022	0.727811272	0.782689012		2	114.75	0.987347998
2	171.142	171142	774.213	1043.26	774.213	1043.26	0.74210935	0.794776462		2	115	0.986420652
2	171.528	171528	926.9553	956.9631	926.9553	956.9631	0.968642678	0.798962383		2	115.25	0.98631491
2	171.73	171730	742.1263	954.9618	742.1263	954.9618	0.777126687	0.800477798		2	115.5	0.986707712
2	171.931	171931	754.7755	1072.233	754.7755	1072.233	0.703928624	0.80251291		2	115.75	0.987580486
2	172.372	172372	772.8191	830.6544	772.8191	830.6544	0.930373811	0.80247476		2	116	0.988553167
2	172.661	172661	665.4935	795.4683	665.4935	795.4683	0.836605934	0.799792417		2	116.25	0.989790066
2	172.963	172963	682.7286	887.4736	682.7286	887.4736	0.769294546	0.798870304		2	116.5	0.991447279
2	173.225	173225	652.8911	894.2032	652.8911	894.2032	0.730137289	0.801210094		2	116.75	0.993161464
2	173.47	173470	1232.019	1692.216	1232.019	1692.216	0.728050674	0.804808761		2	117	0.994820319
2	173.688	173688	727.6628	935.9908	727.6628	935.9908	0.777425163	0.808151861		2	117.25	0.996610561
2	173.915	173915	763.2451	838.5108	763.2451	838.5108	0.910238842	0.814620956		2	117.5	0.9980313
2	174.193	174193	805.0802	932.749	805.0802	932.749	0.863126307	0.823845173		2	117.75	0.998844516
2	174.529	174529	781.6918	913.5374	781.6918	913.5374	0.85567575	0.83365763		2	118	0.999240666
2	174.776	174776	711.0616	839.8042	711.0616	839.8042	0.846699266	0.841316904		2	118.25	0.998845692
2	175.08	175080	847.4022	1090.25	847.4022	1090.25	0.777254942	0.845746389		2	118.5	0.997701048
2	175.254	175254	687.7244	828.83	687.7244	828.83	0.829753267	0.840660961		2	118.75	0.996078218
2	175.423	175423	808.0777	904.7514	808.0777	904.7514	0.89314888	0.8316014		2	119	0.994521225
2	175.595	175595	694.8465	811.1407	694.8465	811.1407	0.856628819	0.826381279		2	119.25	0.992418032
2	175.87	175870	635.6386	783.8356	635.6386	783.8356	0.810933568	0.827050614		2	119.5	0.990403508
2	176.087	176087	775.244	914.7081	775.244	914.7081	0.847531579	0.829450762		2	119.75	0.988812933
2	176.336	176336	585.2912	787.2987	585.2912	787.2987	0.743416952	0.834005427		2	120	0.987508477
2	176.53	176530	606.6778	748.814	606.6778	748.814	0.810184906	0.841655157		2	120.25	0.986515384
2	176.735	176735	882.3037	1019.053	882.3037	1019.053	0.86580747	0.850000631		2	120.5	0.986135823
2	176.967	176967	851.099	946.2497	851.099	946.2497	0.899444407	0.857989111		2	120.75	0.986708793
2	177.234	177234	775.6858	923.985	775.6858	923.985	0.839500425	0.869222389		2	121	0.987785391
2	177.435	177435	768.2956	815.1464	768.2956	815.1464	0.94252468	0.874882846		2	121.25	0.988613447
2	177.831	177831	708.9608	793.9867	708.9608	793.9867	0.89291269	0.875390043		2	121.5	0.989090104
2	178.254	178254	765.3584	857.5002	765.3584	857.5002	0.892546031	0.877690788		2	121.75	0.989481867
2	178.558	178558	797.7729	924.3439	797.7729	924.3439	0.863069362	0.886581191		2	122	0.989882478
2	178.901	178901	806.7655	965.9257	806.7655	965.9257	0.835225215	0.898655392		2	122.25	0.990230794
2	179.391	179391	980.8257	1130.75	980.8257	1130.75	0.867411629	0.917671211		2	122.5	0.990524424
2	179.784	179784	963.133	1072.89	963.133	1072.89	0.897699671	0.940435905		2	122.75	0.990744362
2	180.045	180045	1027.073	967.1312	1027.073	967.1312	1.061978975	0.955160324		2	123	0.990931703
2	180.512	180512	979.4985	901.7246	979.4985	901.7246	1.08625017	0.976046679		2	123.25	0.991262284
2	180.682	180682	932.2318	956.8234	932.2318	956.8234	0.974298705	0.983534505		2	123.5	0.992063727
2	181.046	181046	842.8517	881.7023	842.8517	881.7023	0.955936828	0.997749577		2	123.75	0.992987649
2	181.313	181313	806.2724	899.8432	806.2724	899.8432	0.896014328	1.001079699		2	124	0.993954788
2	181.673	181673	1053.106	994.1491	1053.106	994.1491	1.059303881	0.999147362		2	124.25	0.994876261
2	181.856	181856	1028.805	1035.355	1028.805	1035.355	0.993673667	1.002054495		2	124.5	0.995835413
2	182.066	182066	1002.546	934.3885	1002.546	934.3885	1.072943428	1.009042349		2	124.75	0.996591888
2	182.353	182353	1030.688	1069.139	1030.688	1069.139	0.964035546	1.020521796		2	125	0.99701581
2	182.764	182764	1069.133	987.1678	1069.133	987.1678	1.083030666	1.043102794		2	125.25	0.997110923
2	183.065	183065	945.1481	950.0268	945.1481	950.0268	0.994864671	1.058483736		2	125.5	0.997134149
2	183.293	183293	1049.566	928.9655	1049.566	928.9655	1.129822367	1.073632772		2	125.75	0.99645027
2	183.716	183716	959.3128	846.8949	959.3128	846.8949	1.132741265	1.134206597		2	126	0.995608607
2	183.878	183878	843.704	761.5853	843.704	761.5853	1.107826005	1.159346377		2	126.25	0.994770493
2	184.058	184058	1299.57	1110.816	1299.57	1110.816	1.169923732	1.180280158		2	126.5	0.99369476
2	184.248	184248	1201.573	1025.674	1201.573	1025.674	1.171496011	1.19649037		2	126.75	0.992568953
2	184.436	184436	986.29	852.1592	986.29	852.1592	1.157401105	1.212285928		2	127	0.991284853
2	184.668	184668	1207.149	1000.095	1207.149	1000.095	1.207034332	1.230670622		2	127.25	0.989892706
2	184.992	184992	1605.844	1016.49	1605.844	1016.49	1.57979321	1.256524098		2	127.5	0.988400497
2	185.179	185179	1304.661	987.5587	1304.661	987.5587	1.321097166	1.27105253		2	127.75	0.987209077
2	185.573	185573	1077.249	1027.163	1077.249	1027.163	1.048761492	1.293478721		2	128	0.986238944
2	185.846	185846	1209.683	972.2625	1209.683	972.2625	1.244193826	1.293470938		2	128.25	0.985592266
2	186.13	186130	1031.393	898.0487	1031.393	898.0487	1.148482259	1.290795803		2	128.5	0.985727704
2	186.542	186542	1523.301	940.9486	1523.301	940.9486	1.618899268	1.282698681		2	128.75	0.985863142
2	186.893	186893	1432.808	1036.486	1432.808	1036.486	1.382370818	1.27246403		2	129	0.986356805
2	187.079	187079	968.6289	918.3718	968.6289	918.3718	1.054724132	1.275381005		2	129.25	0.986922567
2	187.46	187460	1101.338	891.1309	1101.338	891.1309	1.235888016	1.290546386		2	129.5	0.987826643
2	187.759	187759	1124.516	861.5959	1124.516	861.5959	1.305154772	1.305626499		2	129.75	0.988829947
2	188.241	188241	1221.896	873.0984	1221.896	873.0984	1.399494032	1.348427728		2	130	0.990025252
2	188.678	188678	1105.062	824.1873	1105.062	824.1873	1.340789891	1.41679166		2	130.25	0.991546765
2	189.103	189103	1519.337	1066.825	1519.337	1066.825	1.424167038	1.503018179		2	130.5	0.992476501
2	189.36	189360	1427.641	836.7732	1427.641	836.7732	1.706126582	1.559622394		2	130.75	0.992563639
2	189.706	189706	1773.698	1076.922	1773.698	1076.922	1.647006933	1.641964142		2	131	0.992423515
2	189.879	189879	1518.479	917.0197	1518.479	917.0197	1.655884819	1.685580081		2	131.25	0.991518984
2	190.292	190292	1880.759	1045.244	1880.759	1045.244	1.799349243	1.818599402		2	131.5	0.990223486
2	190.553	190553	1564.07	867.0569	1564.07	867.0569	1.80388392	1.910737078		2	131.75	0.989106422
2	190.79	190790	1794.731	860.603	1794.731	860.603	2.085434283	1.980735816		2	132	0.988935742
2	191.066	191066	1752.777	928.1332	1752.777	928.1332	1.888497254	2.063096665		2	132.25	0.989079835
2	191.357	191357	1875.102	966.7546	1875.102	966.7546	1.939584254	2.141968925		2	132.5	0.989273828
2	191.655	191655	3398.909	1288.546	3398.909	1288.546	2.637786311	2.200449008		2	132.75	0.989444529
2	191.845	191845	2608.349	1127.219	2608.349	1127.219	2.313968271	2.233663672		2	133	0.989587957
2	192.104	192104	2226.95	951.0404	2226.95	951.0404	2.34159348	2.261513654		2	133.25	0.989741866
2	192.272	192272	1841.348	889.5587	1841.348	889.5587	2.06995671	2.255454023		2	133.5	0.989840039
2	192.671	192671	2033.944	966.1864	2033.944	966.1864	2.105125885	2.207399674		2	133.75	0.989826747
2	193.103	193103	2509.76	1017.568	2509.76	1017.568	2.466429762	2.147392623		2	134	0.989713257
2	193.426	193426	2349.004	1183.819	2349.004	1183.819	1.984259418	2.086088357		2	134.25	0.989581294
2	193.67	193670	1881.438	1055.296	1881.438	1055.296	1.782853342	2.064480861		2	134.5	0.989102642
2	193.902	193902	2257.898	1063.657	2257.898	1063.657	2.1227689	2.056325874		2	134.75	0.988190239
2	194.137	194137	1542.842	911.2624	1542.842	911.2624	1.693082037	2.049700649		2	135	0.987408389
2	194.396	194396	2516.32	975.3087	2516.32	975.3087	2.58002415	2.068038658		2	135.25	0.986696294
2	194.574	194574	2134.461	891.3832	2134.461	891.3832	2.39454928	2.121501257		2	135.5	0.986008202
2	194.838	194838	1687.063	865.0711	1687.063	865.0711	1.95020155	2.251026522		2	135.75	0.98585428
2	195.116	195116	1539.775	785.4817	1539.775	785.4817	1.960293919	2.358065069		2	136	0.986517854
2	195.352	195352	2400.595	1062.916	2400.595	1062.916	2.258499261	2.446917053		2	136.25	0.987821621
2	195.581	195581	2441.194	1022.199	2441.194	1022.199	2.388178818	2.518918885		2	136.5	0.989150587
2	195.743	195743	2745.225	1017.002	2745.225	1017.002	2.699330975	2.535165278		2	136.75	0.991020998
2	196.026	196026	3462.259	1184.98	3462.259	1184.98	2.921786866	2.557262766		2	137	0.993330117
2	196.189	196189	2850.29	921.3779	2850.29	921.3779	3.093508103	2.550215074		2	137.25	0.994913978
2	196.448	196448	3315.262	1331.526	3315.262	1331.526	2.489821453	2.48881258		2	137.5	0.995946951
2	196.766	196766	2271.326	959.9511	2271.326	959.9511	2.366085106	2.394759156		2	137.75	0.996450563
2	197.205	197205	2096.083	1085.497	2096.083	1085.497	1.930989215	2.222261933		2	138	0.996409799
2	197.514	197514	1851.06	1154.107	1851.06	1154.107	1.603889414	2.057639486		2	138.25	0.99622307
2	198.064	198064	2852.058	1470.261	2852.058	1470.261	1.939831091	1.86559024		2	138.5	0.995816769
2	198.438	198438	1866.17	1061.134	1866.17	1061.134	1.758656305	1.883961749		2	138.75	0.994732248
2	198.856	198856	2174.522	1046.757	2174.522	1046.757	2.077389499	1.955911853		2	139	0.993140298
2	199.186	199186	2246.222	953.68	2246.222	953.68	2.355320443	2.045353255		2	139.25	0.991810289
2	199.452	199452	2170.589	1023.074	2170.589	1023.074	2.121634408	2.148158202		2	139.5	0.99048028
2	199.761	199761	1460.127	769.7519	1460.127	769.7519	1.896880021	2.256259789		2	139.75	0.990562907
2	200.14	200140	1928.961	898.8178	1928.961	898.8178	2.146109033	2.413472831		2	140	0.991044998
2	200.322	200322	2289.436	883.1917	2289.436	883.1917	2.592229977	2.495068213		2	140.25	0.991332942
2	200.533	200533	2214.479	823.369	2214.479	823.369	2.689534097	2.560730311		2	140.5	0.991105822
2	200.829	200829	2242.026	931.321	2242.026	931.321	2.407361157	2.629126946		2	140.75	0.99101334
2	201.031	201031	2537.141	887.0692	2537.141	887.0692	2.860138758	2.673146269		2	141	0.991420464
2	201.315	201315	2297.77	945.0747	2297.77	945.0747	2.431310456	2.698282239		2	141.25	0.992061638
2	201.484	201484	3177.367	921.6669	3177.367	921.6669	3.447413594	2.672238977		2	141.5	0.992980598
2	201.863	201863	2390.416	950.3275	2390.416	950.3275	2.515360231	2.564595317		2	141.75	0.994410304
2	202.108	202108	2639.547	1030.11	2639.547	1030.11	2.562393337	2.467383443		2	142	0.995582298
2	202.477	202477	2132.067	1022.985	2132.067	1022.985	2.084162524	2.256561041		2	142.25	0.996438378
2	202.64	202640	2039.057	1007.588	2039.057	1007.588	2.023701156	2.202808864		2	142.5	0.996671912
2	202.986	202986	2356.401	1169.745	2356.401	1169.745	2.014456997	2.142475096		2	142.75	0.996928145
2	203.203	203203	2533.075	1355.059	2533.075	1355.059	1.869346648	2.123110303		2	143	0.997023569
2	203.385	203385	2042.761	914.3519	2042.761	914.3519	2.234108115	2.145486663		2	143.25	0.997154217
2	203.811	203811	2428.881	1001.104	2428.881	1001.104	2.426202472	2.30168556		2	143.5	0.996314357
2	204.064	204064	2518.936	1071.224	2518.936	1071.224	2.351455905	2.365791048		2	143.75	0.996454825
2	204.323	204323	2203.771	918.3718	2203.771	918.3718	2.39965012	2.422491544		2	144	0.99953703
2	204.642	204642	2707.361	1017.246	2707.361	1017.246	2.661461436	2.48155099		2	144.25	1.004088734
2	205.002	205002	2289.876	936.2802	2289.876	936.2802	2.445716571	2.439840765		2	144.5	1.008194714
2	205.204	205204	2225.789	849.3215	2225.789	849.3215	2.620667203	2.392816835		2	144.75	1.011326592
2	205.5	205500	1994.615	853.7535	1994.615	853.7535	2.336289105	2.318097159		2	145	1.013479655
2	205.765	205765	2354.234	1318.582	2354.234	1318.582	1.785428589	2.227142325		2	145.25	1.013218412
2	205.992	205992	2247.219	1008.923	2247.219	1008.923	2.227344406	2.126235722		2	145.5	1.011475524
2	206.267	206267	2391.627	1059.681	2391.627	1059.681	2.256931095	2.019043026		2	145.75	1.009695238
2	206.516	206516	2491.833	1338.309	2491.833	1338.309	1.861926506	1.945751005		2	146	1.007539751
2	206.721	206721	1702.549	917.9683	1702.549	917.9683	1.854692586	1.889748195		2	146.25	1.004877943
2	206.928	206928	1645.392	879.1906	1645.392	879.1906	1.871484977	1.838581413		2	146.5	1.00242439
2	207.152	207152	1245.479	726.0274	1245.479	726.0274	1.715471069	1.788013861		2	146.75	0.999804865
2	207.339	207339	1406.068	859.5579	1406.068	859.5579	1.635803708	1.750360585		2	147	0.996741191
2	207.631	207631	1540.781	804.0073	1540.781	804.0073	1.916376879	1.703366191		2	147.25	0.994653015
2	207.807	207807	1690.252	1048.027	1690.252	1048.027	1.612794327	1.680171911		2	147.5	0.992931726
2	208.001	208001	1844.671	1144.875	1844.671	1144.875	1.611242275	1.657255823		2	147.75	0.993623744
2	208.208	208208	1627.85	971.3991	1627.85	971.3991	1.675778781	1.643654716		2	148	0.994708651
2	208.425	208425	1370.283	828.83	1370.283	828.83	1.653273892	1.637734963		2	148.25	0.995081094
2	208.633	208633	1220.658	852.0431	1220.658	852.0431	1.432624711	1.621455261		2	148.5	0.995439906
2	208.948	208948	1465.592	876.0012	1465.592	876.0012	1.673047936	1.565910291		2	148.75	0.995658609
2	209.121	209121	1593.082	897.8991	1593.082	897.8991	1.774232762	1.531334448		2	149	0.99551275
2	209.373	209373	1446.984	955.674	1446.984	955.674	1.514097904	1.490483408		2	149.25	0.995274302
2	209.749	209749	1051.955	783.8106	1051.955	783.8106	1.342103564	1.438894994		2	149.5	0.994976258
2	209.99	209990	1263.175	964.4474	1263.175	964.4474	1.30973965	1.412941102		2	149.75	0.994543527
2	210.191	210191	1201.065	956.0215	1201.065	956.0215	1.256315888	1.402167024		2	150	0.993634461
2	210.424	210424	1237.15	886.2518	1237.15	886.2518	1.395935106	1.396525442		2	150.25	0.992381126
2	210.841	210841	1430.844	959.3974	1430.844	959.3974	1.491398663	1.388054734		2	150.5	0.991265351
2	211.104	211104	1477.266	1020.66	1477.266	1020.66	1.447363471	1.392807623		2	150.75	0.990319069
2	211.323	211323	1474.91	1050.248	1474.91	1050.248	1.404344498	1.407312775		2	151	0.989480174
2	211.652	211652	1342.503	874.2555	1342.503	874.2555	1.535595715	1.413366016		2	151.25	0.988871609
2	211.938	211938	1158.871	931.0804	1158.871	931.0804	1.244651912	1.384924776		2	151.5	0.988346734
2	212.283	212283	1454.557	973.4842	1454.557	973.4842	1.494176279	1.333654414		2	151.75	0.988956636
2	212.481	212481	1346.489	1190.938	1346.489	1190.938	1.130612173	1.308309997		2	152	0.99038732
2	212.807	212807	1590.278	1100.777	1590.278	1100.777	1.444686799	1.260978549		2	152.25	0.992282327
2	213.071	213071	1118.213	1018.972	1118.213	1018.972	1.097393255	1.22477091		2	152.5	0.994045902
2	213.331	213331	1090.133	856.4977	1090.133	856.4977	1.272779834	1.200084131		2	152.75	0.996647858
2	213.574	213574	866.2764	803.8087	866.2764	803.8087	1.077714635	1.178741076		2	153	0.998405138
2	213.902	213902	986.4738	888.3652	986.4738	888.3652	1.110437239	1.153586832		2	153.25	0.999693628
2	214.226	214226	1003.584	912.1528	1003.584	912.1528	1.100236715	1.131300517		2	153.5	1.000899288
2	214.484	214484	1145.639	894.455	1145.639	894.455	1.280823518	1.118032667		2	153.75	1.001694201
2	214.786	214786	1078.843	918.2615	1078.843	918.2615	1.174875566	1.115944094		2	154	1.001693637
2	215.013	215013	948.8373	896.4192	948.8373	896.4192	1.058474986	1.120714151		2	154.25	1.00101975
2	215.327	215327	966.1843	946.2497	966.1843	946.2497	1.021066955	1.124260002		2	154.5	0.999553609
2	215.548	215548	932.3096	865.1512	932.3096	865.1512	1.0776262	1.121323805		2	154.75	0.997196758
2	215.78	215780	841.5684	796.2052	841.5684	796.2052	1.056974257	1.117970306		2	155	0.995362505
2	216.034	216034	1144.501	908.0817	1144.501	908.0817	1.260350253	1.11156576		2	155.25	0.994015949
2	216.52	216520	1313.997	1161.877	1313.997	1161.877	1.130926079	1.098975293		2	155.5	0.994819117
2	216.716	216716	1307.428	1058.452	1307.428	1058.452	1.235226538	1.10324818		2	155.75	0.996255284
2	216.896	216896	1356.13	1181.474	1356.13	1181.474	1.147828898	1.111450575		2	156	0.997890187
2	217.059	217059	1234.573	1106.596	1234.573	1106.596	1.115649252	1.119823437		2	156.25	0.998746762
2	217.235	217235	600.1487	781.1199	600.1487	781.1199	0.768318283	1.131431628		2	156.5	0.999523517
2	217.528	217528	1195.84	1057.447	1195.84	1057.447	1.130874644	1.167755248		2	156.75	1.000477029
2	217.898	217898	1259.328	931.6326	1259.328	931.6326	1.351743166	1.228487991		2	157	1.001096941
2	218.082	218082	1144.501	877.1929	1144.501	877.1929	1.304731263	1.251672693		2	157.25	1.000903962
2	218.421	218421	1152.649	889.5886	1152.649	889.5886	1.295710174	1.296526722		2	157.5	1.000329154
2	218.655	218655	1244.601	955.4746	1244.601	955.4746	1.302599776	1.324140105		2	157.75	0.999953567
2	218.873	218873	1321.741	927.4934	1321.741	927.4934	1.425067823	1.33541649		2	158	0.999396957
2	219.076	219076	1469.405	1038.237	1469.405	1038.237	1.415288609	1.340784198		2	158.25	0.9988717
2	219.276	219276	1304.943	1030.417	1304.943	1030.417	1.266422235	1.350857914		2	158.5	0.998558529
2	219.688	219688	1216.758	1031.333	1216.758	1031.333	1.17979159	1.37924368		2	158.75	0.998523618
2	219.867	219867	1362.914	1064.174	1362.914	1064.174	1.280724769	1.39054613		2	159	0.998537212
2	220.126	220126	1310.184	942.1475	1310.184	942.1475	1.390635755	1.407709581		2	159.25	0.998410626
2	220.297	220297	1465.172	985.4536	1465.172	985.4536	1.486799581	1.419741204		2	159.5	0.997634152
2	220.575	220575	2021.838	1248.794	2021.838	1248.794	1.619032443	1.439709237		2	159.75	0.996559375
2	220.791	220791	1669.267	1091.993	1669.267	1091.993	1.528642583	1.456096782		2	160	0.995684057
2	220.971	220971	1481.907	1111.417	1481.907	1111.417	1.333349229	1.468369156		2	160.25	0.995103545
2	226.877	226877	8641.386	4270.478	8641.386	4270.478	2.023517274	2.260481117		2	160.5	0.995768414
2	227.244	227244	2970.791	1100.834	2970.791	1100.834	2.698673006	2.475799665		2	160.75	0.996913423
2	227.631	227631	2764.116	1001.584	2764.116	1001.584	2.759744565	2.693712595		2	161	0.998063942
2	227.997	227997	3119.301	992.2754	3119.301	992.2754	3.143583928	2.891173515		2	161.25	0.99943935
2	228.403	228403	2673.623	939.5392	2673.623	939.5392	2.845674773	3.100929104		2	161.5	1.001011491
2	228.652	228652	3267.724	923.7023	3267.724	923.7023	3.537637613	3.224225862		2	161.75	1.002754663
2	228.885	228885	2170.304	771.7377	2170.304	771.7377	2.812230114	3.335209386		2	162	1.004779602
2	229.089	229089	3182.239	903.9947	3182.239	903.9947	3.520196523	3.42696403		2	162.25	1.006918459
2	229.29	229290	2569.428	786.8796	2569.428	786.8796	3.265338179	3.512869296		2	162.5	1.008848665
2	229.554	229554	4301.702	1178.582	4301.702	1178.582	3.649896231	3.624243852		2	162.75	1.010069204
2	229.922	229922	3754.707	883.8084	3754.707	883.8084	4.2483269	3.79151201		2	163	1.010866226
2	230.265	230265	3091.088	815.6739	3091.088	815.6739	3.789612491	3.941802837		2	163.25	1.011425296
2	230.671	230671	3837.107	918.5697	3837.107	918.5697	4.17726276	4.106259699		2	163.5	1.011736469
2	230.859	230859	4817.129	1109.563	4817.129	1109.563	4.341465063	4.177407755		2	163.75	1.01198976
2	231.111	231111	3929.553	990.3443	3929.553	990.3443	3.967865519	4.257375198		2	164	1.012422643
2	231.37	231370	3782.896	935.3193	3782.896	935.3193	4.04449689	4.304568981		2	164.25	1.012762609
2	231.575	231575	4082.634	883.9755	4082.634	883.9755	4.618492255	4.337476474		2	164.5	1.012916424
2	231.872	231872	3657.34	850.7236	3657.34	850.7236	4.299093148	4.40988917		2	164.75	1.012669176
2	232.222	232222	4615.505	1000.599	4615.505	1000.599	4.612741968	4.498627396		2	165	1.01209216
2	232.54	232540	5612.379	1144.913	5612.379	1144.913	4.902013515	4.552028546		2	165.25	1.011973176
2	232.997	232997	3371.952	908.0469	3371.952	908.0469	3.713411719	4.613458412		2	165.5	1.011901672
2	233.19	233190	4347.17	1010.381	4347.17	1010.381	4.302505688	4.615280577		2	165.75	1.011829187
2	233.4	233400	4807.67	873.0984	4807.67	873.0984	5.506446925	4.590073608		2	166	1.011481615
2	233.621	233621	4077.683	869.0794	4077.683	869.0794	4.691956799	4.547857112		2	166.25	1.011375417
2	233.982	233982	3857.228	908.1189	3857.228	908.1189	4.247492261	4.452186701		2	166.5	1.012054477
2	234.251	234251	4143.695	936.3123	4143.695	936.3123	4.425547972	4.358675081		2	166.75	1.012865089
2	234.578	234578	4384.901	954.4328	4384.901	954.4328	4.594248018	4.216529268		2	167	1.013827666
2	234.839	234839	4212.553	1155.44	4212.553	1155.44	3.645843142	4.086715152		2	167.25	1.014720254
2	235.274	235274	3755.662	1015.352	3755.662	1015.352	3.698876843	3.803471326		2	167.5	1.015496691
2	235.962	235962	4159.191	1310.49	4159.191	1310.49	3.173767827	3.241031823		2	167.75	1.016329907
2	236.238	236238	3847.712	1091.348	3847.712	1091.348	3.525650846	3.028237854		2	168	1.017298443
2	236.407	236407	3243.248	1125.705	3243.248	1125.705	2.881081633	2.875859084		2	168.25	1.017990023
2	236.909	236909	2152.219	803.8591	2152.219	803.8591	2.677358507	2.381428295		2	168.5	1.017980377
2	237.133	237133	1867.691	958.6279	1867.691	958.6279	1.948296101	2.2209307		2	168.75	1.017970731
2	237.483	237483	2195.262	954.9618	2195.262	954.9618	2.298795617	1.952723237		2	169	1.017961084
2	237.687	237687	1299.794	888.5161	1299.794	888.5161	1.462881764	1.872859788		2	169.25	1.017951438
2	237.853	237853	1542.918	976.1721	1542.918	976.1721	1.5805799	1.858224611		2	169.5	1.017941792
2	238.067	238067	2065.066	1048.011	2065.066	1048.011	1.970462142	1.871517645		2	169.75	1.017945566
2	238.364	238364	1985.99	1093.959	1985.99	1093.959	1.815415386	1.968278498		2	170	1.017960644
2	238.656	238656	1773.038	860.8512	1773.038	860.8512	2.059633535	2.238052224		2	170.25	1.018266532
2	238.977	238977	3420.711	1280.827	3420.711	1280.827	2.670704943	2.67750682		2	170.5	1.018960644
2	239.195	239195	3554.996	1078.546	3554.996	1078.546	3.296100491	2.949023304		2	170.75	1.020086135
2	239.435	239435	2557.587	873.4748	2557.587	873.4748	2.928060432	3.314385922		2	171	1.021387378
2	239.745	239745	4016.842	1098.127	4016.842	1098.127	3.657902957	3.805299481		2	171.25	1.02234284
2	240.01	240010	4567.813	1136.212	4567.813	1136.212	4.020211897	4.125498176		2	171.5	1.022843663
2	240.186	240186	4177.946	966.1538	4177.946	966.1538	4.324307372	4.338607657		2	171.75	1.023217108
2	240.366	240366	5412.429	1018.028	5412.429	1018.028	5.316581666	4.505599579		2	172	1.023554547
2	240.694	240694	4985.716	1000.355	4985.716	1000.355	4.983946699	4.667961815		2	172.25	1.023550552
2	241.005	241005	4251.731	835.2274	4251.731	835.2274	5.090507088	4.734450854		2	172.5	1.023329136
2	241.231	241231	3505.124	843.4257	3505.124	843.4257	4.155818349	4.760696549		2	172.75	1.023002888
2	241.776	241776	4362.522	992.4929	4362.522	992.4929	4.395519605	4.632800849		2	173	1.022943786
2	242.024	242024	4337.529	1015.186	4337.529	1015.186	4.272644619	4.53127289		2	173.25	1.023382814
2	242.297	242297	4694.731	1015.985	4694.731	1015.985	4.62086645	4.467408389		2	173.5	1.024064753
2	242.468	242468	4527.912	992.0547	4527.912	992.0547	4.564175746	4.488060168		2	173.75	1.024923741
2	242.653	242653	6223.858	1336.69	6223.858	1336.69	4.656171588	4.512384031		2	174	1.026313395
2	243.019	243019	3272.54	954.9789	3272.54	954.9789	3.426819168	4.49701219		2	174.25	1.027803897
2	243.273	243273	4799.438	901.8087	4799.438	901.8087	5.322013416	4.480032338		2	174.5	1.029152609
2	243.505	243505	5022.333	959.5564	5022.333	959.5564	5.234015426	4.445640447		2	174.75	1.030575031
2	243.687	243687	3826.517	876.4779	3826.517	876.4779	4.365788344	4.378104346		2	175	1.031326901
2	244.022	244022	3040.336	898.0487	3040.336	898.0487	3.385491232	4.228687564		2	175.25	1.030624392
2	244.371	244371	5004.114	919.4328	5004.114	919.4328	5.442609835	4.119459691		2	175.5	1.028497508
2	244.567	244567	3629.435	1368.099	3629.435	1368.099	2.652903774	4.055126221		2	175.75	1.028034581
2	244.756	244756	3839.851	941.6308	3839.851	941.6308	4.077873196	4.010058034		2	176	1.028354157
2	244.941	244941	3537.102	959.7377	3537.102	959.7377	3.685488233	3.994277317		2	176.25	1.029082708
2	245.148	245148	3708.479	920.1008	3708.479	920.1008	4.030513831	3.980399434		2	176.5	1.030567927
2	245.366	245366	3646.834	838.4147	3646.834	838.4147	4.349678029	3.974710576		2	176.75	1.03242354
2	245.603	245603	3920.308	956.6242	3920.308	956.6242	4.098064841	3.998735165		2	177	1.034060329
2	245.909	245909	4005.064	924.3059	4005.064	924.3059	4.333050346	4.007875707		2	177.25	1.035962228
2	246.279	246279	3338.908	858.0215	3338.908	858.0215	3.891403654	3.874341918		2	177.5	1.036940035
2	246.501	246501	4333.898	1091.654	4333.898	1091.654	3.970028965	3.76848148		2	177.75	1.036999186
2	246.805	246805	4307.921	1286.582	4307.921	1286.582	3.348345461	3.715236009		2	178	1.037188158
2	247.149	247149	3599.513	968.3135	3599.513	968.3135	3.717301267	3.806018793		2	178.25	1.037439352
2	247.363	247363	3952.999	1089.717	3952.999	1089.717	3.627546418	3.900361484		2	178.5	1.038772367
2	247.651	247651	2833.881	812.6872	2833.881	812.6872	3.487050122	4.061524222		2	178.75	1.04033426
2	247.857	247857	4088.591	933.0012	4088.591	933.0012	4.382192649	4.262080736		2	179	1.042025926
2	248.08	248080	4422.784	889.3653	4422.784	889.3653	4.972966676	4.49825118		2	179.25	1.043818182
2	248.271	248271	3894.005	827.0055	3894.005	827.0055	4.708559979	4.700438126		2	179.5	1.045995385
2	248.588	248588	4573.592	925.9925	4573.592	925.9925	4.939124237	5.135368775		2	179.75	1.048670547
2	248.801	248801	4914.297	873.5457	4914.297	873.5457	5.625689646	5.344511205		2	180	1.051285457
2	249.139	249139	5594.226	1085.196	5594.226	1085.196	5.155037431	5.522140484		2	180.25	1.053448149
2	249.422	249422	5493.819	865.58	5493.819	865.58	6.34698006	5.611272625		2	180.5	1.055513656
2	249.698	249698	6357.787	1055.709	6357.787	1055.709	6.022291181	5.628142739		2	180.75	1.057486604
2	250.008	250008	4300.877	866.6025	4300.877	866.6025	4.962917831	5.525931959		2	181	1.059290156
2	250.443	250443	3952.133	775.7094	3952.133	775.7094	5.094862844	5.232927483		2	181.25	1.060092033
2	250.694	250694	4702.193	892.8725	4702.193	892.8725	5.266365579	5.060610415		2	181.5	1.060051765
2	250.978	250978	4135.568	897.3778	4135.568	897.3778	4.608502684	4.860444688		2	181.75	1.060106192
2	251.162	251162	5185.42	1146.467	5185.42	1146.467	4.522956178	4.718138035		2	182	1.061302436
2	251.4	251400	5385.481	1112.553	5385.481	1112.553	4.840651187	4.51443592		2	182.25	1.063067698
2	251.584	251584	2549.514	715.0739	2549.514	715.0739	3.56538534	4.341404565		2	182.5	1.065320724
2	251.824	251824	5851.594	1133.901	5851.594	1133.901	5.16058633	4.121664023		2	182.75	1.067858084
2	252.059	252059	3505.427	851.5055	3505.427	851.5055	4.116740291	3.906844084		2	183	1.070227942
2	252.221	252221	3697.908	1003.817	3697.908	1003.817	3.683846757	3.751404834		2	183.25	1.073112237
2	252.49	252490	2763.212	852.672	2763.212	852.672	3.240650567	3.501146474		2	183.5	1.07911593
2	252.799	252799	3275.263	1152.694	3275.263	1152.694	2.841398498	3.194390988		2	183.75	1.085804607
2	253.356	253356	3091.557	1187.766	3091.557	1187.766	2.602833386	2.585614238		2	184	1.09209508
2	253.821	253821	2380.68	1005.071	2380.68	1005.071	2.368668482	2.203303622		2	184.25	1.096366734
2	254.131	254131	1822.383	907.5259	1822.383	907.5259	2.008078227	2.0358553		2	184.5	1.10019052
2	254.36	254360	1793.447	900.5676	1793.447	900.5676	1.99146294	1.940821078		2	184.75	1.103858589
2	254.781	254781	1695.474	1100.443	1695.474	1100.443	1.54071951	1.895360256		2	185	1.107540629
2	255.111	255111	2131.821	1160.121	2131.821	1160.121	1.837585045	1.95606128		2	185.25	1.11085622
2	255.98	255980	3089.682	1347.668	3089.682	1347.668	2.292613611	2.233037193		2	185.5	1.113484915
2	256.183	256183	2534.591	1132.497	2534.591	1132.497	2.238055377	2.343653157		2	185.75	1.114251562
2	256.833	256833	2084.388	944.7072	2084.388	944.7072	2.206385216	2.785249842		2	186	1.113983085
2	257.029	257029	2802.583	1176.848	2802.583	1176.848	2.381431587	2.767978119		2	186.25	1.113321207
2	257.254	257254	3474.311	1048.325	3474.311	1048.325	3.314154485	2.734949745		2	186.5	1.112413565
2	257.478	257478	2933.837	1081.486	2933.837	1081.486	2.712783152	2.660302453		2	186.75	1.111140689
2	257.659	257659	2617.73	926.5053	2617.73	926.5053	2.825380492	2.572191634		2	187	1.110680407
2	257.844	257844	3948.91	1160.958	3948.91	1160.958	3.401423652	2.462012142		2	187.25	1.112166653
2	258.073	258073	3901.588	1151.941	3901.588	1151.941	3.386968603	2.290703746		2	187.5	1.114083478
2	258.454	258454	3609.591	1213.229	3609.591	1213.229	2.975193471	1.937684573		2	187.75	1.116412718
2	258.779	258779	244.6044	675.6276	244.6044	675.6276	0.362040272	1.559349586		2	188	1.120449938
2	259.035	259035	257.4751	677.0306	257.4751	677.0306	0.380300536	1.216694886		2	188.25	1.124663399
2	259.504	259504	334.2859	600.5612	334.2859	600.5612	0.556622539	0.531403515		2	188.5	1.131888211
2	265.418	265418	4312.598	2939.726	4312.598	2939.726	1.467006789	0.288520688		2	188.75	1.139730795
2	265.722	265722	268.3547	704.7661	268.3547	704.7661	0.380771294	1.294642975		2	189	1.14910065
2	265.916	265916	244.2285	613.1207	244.2285	613.1207	0.398336739	1.872708198		2	189.25	1.158942031
2	266.209	266209	4619.031	1650.883	4619.031	1650.883	2.797915419	2.644436366		2	189.5	1.169572396
2	266.48	266480	4901.676	1451.756	4901.676	1451.756	3.376377298	3.245966828		2	189.75	1.180677964
2	266.914	266914	5005.995	1027.083	5005.995	1027.083	4.873992657	4.014996154		2	190	1.193885273
2	267.221	267221	5989.832	973.6647	5989.832	973.6647	6.151842621	4.42163176		2	190.25	1.208759884
2	267.412	267412	4607.89	974.2662	4607.89	974.2662	4.729600596	4.613982801		2	190.5	1.224823232
2	267.706	267706	5600.743	1381.298	5600.743	1381.298	4.054695656	4.831598089		2	190.75	1.239028077
2	267.952	267952	3696.418	775.3571	3696.418	775.3571	4.76737493	4.875194179		2	191	1.252786878
2	268.215	268215	4362.551	898.4456	4362.551	898.4456	4.855665162	4.777233379		2	191.25	1.265637928
2	268.503	268503	5264.834	1070.107	5264.834	1070.107	4.919913616	4.651328296		2	191.5	1.276179396
2	268.746	268746	4625.71	1143.582	4625.71	1143.582	4.044930753	4.514095302		2	191.75	1.284866361
2	269.042	269042	4455.165	975.439	4455.165	975.439	4.567343524	4.238446536		2	192	1.291013174
2	269.474	269474	3574.503	969.3224	3574.503	969.3224	3.687630658	3.902491036		2	192.25	1.292106211
2	269.871	269871	4098.419	1240.09	4098.419	1240.09	3.304936738	3.742818731		2	192.5	1.286886965
2	270.146	270146	2782.984	886.7686	2782.984	886.7686	3.138342968	3.644028551		2	192.75	1.281055318
2	270.785	270785	3597.858	890.6501	3597.858	890.6501	4.039586365	3.543779283		2	193	1.274640276
2	270.949	270949	3737.606	915.4612	3737.606	915.4612	4.082757412	3.534142596		2	193.25	1.266843255
2	271.413	271413	3002.597	924.9298	3002.597	924.9298	3.246297178	3.480469284		2	193.5	1.259461888
2	271.727	271727	2651.326	902.5534	2651.326	902.5534	2.937583527	3.392102676		2	193.75	1.256161389
2	271.9	271900	3359.967	907.5342	3359.967	907.5342	3.70230345	3.334020521		2	194	1.254663996
2	272.073	272073	3386.728	981.9207	3386.728	981.9207	3.449085043	3.279526777		2	194.25	1.255428487
2	272.264	272264	2837.11	887.794	2837.11	887.794	3.195685035	3.216534509		2	194.5	1.263108482
2	272.593	272593	2250.593	917.6152	2250.593	917.6152	2.452654446	3.094379117		2	194.75	1.283165925
2	272.789	272789	2894.091	883.564	2894.091	883.564	3.275474103	3.032306035		2	195	1.302664346
2	272.979	272979	2703.533	811.6535	2703.533	811.6535	3.330895511	3.0027684		2	195.25	1.32023479
2	273.368	273368	2740.777	1028.682	2740.777	1028.682	2.664357887	2.965914106		2	195.5	1.335925156
2	273.651	273651	2802.584	949.9605	2802.584	949.9605	2.950211088	2.901246522		2	195.75	1.343732069
2	273.828	273828	2932.496	985.213	2932.496	985.213	2.976509648	2.861043908		2	196	1.347338166
2	274.112	274112	2569.802	989.1888	2569.802	989.1888	2.59788829	2.783378124		2	196.25	1.343739758
2	274.291	274291	2440.768	859.3619	2440.768	859.3619	2.840209695	2.711422956		2	196.5	1.332227161
2	274.486	274486	3120.584	1080.068	3120.584	1080.068	2.889247714	2.629578578		2	196.75	1.318567862
2	274.786	274786	2290.191	903.5463	2290.191	903.5463	2.534669225	2.507726854		2	197	1.300708322
2	275.141	275141	1823.665	883.6922	1823.665	883.6922	2.063688013	2.345635466		2	197.25	1.281399219
2	275.54	275540	2124.125	1110.808	2124.125	1110.808	1.912234157	2.195054453		2	197.5	1.256794891
2	275.828	275828	2206.387	872.6731	2206.387	872.6731	2.52830871	2.130405123		2	197.75	1.240193958
2	276.008	276008	1746.533	953.7064	1746.533	953.7064	1.831310978	2.090793055		2	198	1.224067802
2	276.183	276183	1914.919	1004.701	1914.919	1004.701	1.905959086	2.055114743		2	198.25	1.22162733
2	276.446	276446	1659.562	789.7342	1659.562	789.7342	2.101418427	2.017494452		2	198.5	1.225304761
2	276.651	276651	2163.876	933.83	2163.876	933.83	2.317205487	1.981051538		2	198.75	1.233254193
2	276.95	276950	1541.466	863.2831	1541.466	863.2831	1.785585748	1.911250532		2	199	1.243834632
2	277.386	277386	1821.83	839.0073	1821.83	839.0073	2.171411381	1.804719756		2	199.25	1.257716733
2	277.64	277640	1266.067	872.324	1266.067	872.324	1.451372426	1.743407483		2	199.5	1.275240806
2	277.976	277976	1380.714	894.1577	1380.714	894.1577	1.544150433	1.651132681		2	199.75	1.291397575
2	278.181	278181	1748.734	1101.221	1748.734	1101.221	1.587995507	1.590715489		2	200	1.310422683
2	278.441	278441	4649.613	3424.031	4649.613	3424.031	1.357935428	1.523041049		2	200.25	1.33026087
2	278.652	278652	3900.715	2295.096	3900.715	2295.096	1.699586858	1.474428033		2	200.5	1.346456678
2	278.986	278986	1587.441	1109.838	1587.441	1109.838	1.430335779	1.404939204		2	200.75	1.357616595
2	279.361	279361	1362.062	999.0857	1362.062	999.0857	1.363308473	1.351133924		2	201	1.36787259
2	279.534	279534	1387.361	1028.849	1387.361	1028.849	1.348459298	1.332034941		2	201.25	1.372701186
2	280.101	280101	1181.983	903.7425	1181.983	903.7425	1.307875861	1.283783221		2	201.5	1.368113447
2	280.294	280294	946.6731	827.0924	946.6731	827.0924	1.144579614	1.273911816		2	201.75	1.354996578
2	280.466	280466	1029.21	926.2686	1029.21	926.2686	1.111135582	1.270425097		2	202	1.33902588
2	280.795	280795	1329.192	1009.427	1329.192	1009.427	1.316778727	1.264554216		2	202.25	1.316122488
2	281.102	281102	1468.9	924.6146	1468.9	924.6146	1.588661914	1.26623733		2	202.5	1.290762997
2	281.306	281306	1389.082	1147.949	1389.082	1147.949	1.210055499	1.272021704		2	202.75	1.278691022
2	281.511	281511	1110.934	941.8293	1110.934	941.8293	1.179549203	1.271281033		2	203	1.270858064
2	281.729	281729	1051.185	889.1131	1051.185	889.1131	1.182284908	1.264427877		2	203.25	1.268579043
2	281.916	281916	1225.695	907.0215	1225.695	907.0215	1.351340624	1.256101346		2	203.5	1.279434645
2	282.161	282161	1113.168	960.1917	1113.168	960.1917	1.159318499	1.231971619		2	203.75	1.296368245
2	282.367	282367	1159.8	1019.617	1159.8	1019.617	1.137485938	1.203802111		2	204	1.309346664
2	282.634	282634	1214.01	917.3629	1214.01	917.3629	1.32336941	1.172060681		2	204.25	1.319864477
2	282.887	282887	1278.463	1057.447	1278.463	1057.447	1.209009057	1.149057927		2	204.5	1.3288703
2	283.084	283084	1111.561	1032.128	1111.561	1032.128	1.076960416	1.131876649		2	204.75	1.331415294
2	283.281	283281	1065.106	998.2048	1065.106	998.2048	1.067021517	1.117878788		2	205	1.326064466
2	283.704	283704	876.3846	869.4895	876.3846	869.4895	1.007930056	1.100774733		2	205.25	1.315189786
2	283.912	283912	970.5289	803.9147	970.5289	803.9147	1.207253581	1.094862945		2	205.5	1.303531782
2	284.165	284165	971.0362	970.0874	971.0362	970.0874	1.000978056	1.085815553		2	205.75	1.287680629
2	284.368	284368	818.4311	830.8478	818.4311	830.8478	0.985055386	1.079744886		2	206	1.267512879
2	284.577	284577	1083.641	921.6669	1083.641	921.6669	1.17574039	1.074022772		2	206.25	1.249511183
2	284.827	284827	941.2199	822.9656	941.2199	822.9656	1.143692883	1.06466647		2	206.5	1.235617721
2	285.117	285117	1086.932	949.2449	1086.932	949.2449	1.145049081	1.054352099		2	206.75	1.223078031
2	285.351	285351	1096.759	1100.23	1096.759	1100.23	0.996845205	1.045429657		2	207	1.211947526
2	285.631	285631	909.5848	963.7103	909.5848	963.7103	0.943836338	1.030422485		2	207.25	1.201963449
2	285.804	285804	727.8045	774.6004	727.8045	774.6004	0.939587044	1.021197266		2	207.5	1.193866329
2	286.132	286132	1048.371	1017.211	1048.371	1017.211	1.030632779	1.004783725		2	207.75	1.187074565
2	286.398	286398	1004.663	960.142	1004.663	960.142	1.046369183	0.990539997		2	208	1.1814754
2	286.734	286734	1072.754	1041.413	1072.754	1041.413	1.030094689	0.974270957		2	208.25	1.178729369
2	286.952	286952	959.6704	1055.188	959.6704	1055.188	0.909478121	0.967630063		2	208.5	1.176763072
2	287.35	287350	960.8845	997.7236	960.8845	997.7236	0.963076848	0.957772094		2	208.75	1.171028895
2	287.695	287695	981.4886	971.064	981.4886	971.064	1.010735235	0.942940034		2	209	1.162659317
2	287.928	287928	852.4031	1052.124	852.4031	1052.124	0.810173611	0.931703523		2	209.25	1.154328861
2	288.218	288218	899.3735	946.4781	899.3735	946.4781	0.950231706	0.916757287		2	209.5	1.147426552
2	288.429	288429	827.6447	894.2502	827.6447	894.2502	0.925518049	0.904384387		2	209.75	1.141095564
2	288.604	288604	912.0807	1028.463	912.0807	1028.463	0.886838613	0.893184749		2	210	1.136221937
2	288.992	288992	794.5759	879.9151	794.5759	879.9151	0.903014279	0.871153182		2	210.25	1.134066747
2	289.336	289336	792.7696	931.1198	792.7696	931.1198	0.851415253	0.855327187		2	210.5	1.133003276
2	289.55	289550	946.964	1092.943	946.964	1092.943	0.866434938	0.845524516		2	210.75	1.132065142
2	290.053	290053	562.2958	776.4541	562.2958	776.4541	0.724184211	0.826307788		2	211	1.132254473
2	290.314	290314	756.223	975.6834	756.223	975.6834	0.775070069	0.819674251		2	211.25	1.134388042
2	290.669	290669	814.0093	858.0215	814.0093	858.0215	0.948705015	0.812720231		2	211.5	1.135882826
2	290.982	290982	852.5298	996.6811	852.5298	996.6811	0.855368683	0.813102667		2	211.75	1.134599133
2	291.255	291255	681.3227	987.5824	681.3227	987.5824	0.689889472	0.816418359		2	212	1.12944338
2	291.449	291449	800.8449	951.2858	800.8449	951.2858	0.841855203	0.815199751		2	212.25	1.122580155
2	291.757	291757	827.8679	1050.172	827.8679	1050.172	0.788316485	0.805418684		2	212.5	1.116482701
2	292.231	292231	719.7762	822.8982	719.7762	822.8982	0.874684378	0.784926456		2	212.75	1.109777479
2	292.448	292448	666.5816	833.5215	666.5816	833.5215	0.799717344	0.777419588		2	213	1.10335885
2	292.69	292690	798.4176	1024.429	798.4176	1024.429	0.779378171	0.768957532		2	213.25	1.09842032
2	292.904	292904	672.8496	903.5163	672.8496	903.5163	0.744701119	0.760771568		2	213.5	1.094257506
2	293.08	293080	672.4308	981.1773	672.4308	981.1773	0.685330572	0.755676141		2	213.75	1.090563444
2	293.342	293342	690.5797	916.7954	690.5797	916.7954	0.753253888	0.749166451		2	214	1.087164797
2	293.773	293773	598.2844	820.4716	598.2844	820.4716	0.729195745	0.739246171		2	214.25	1.084065074
2	294.013	294013	735.4659	1038.224	735.4659	1038.224	0.70838846	0.736185069		2	214.5	1.081821642
2	294.387	294387	713.0302	971.4419	713.0302	971.4419	0.733991606	0.734609287		2	214.75	1.081502251
2	294.57	294570	761.9568	898.9327	761.9568	898.9327	0.847623854	0.735835721		2	215	1.082286974
2	295.042	295042	711.311	979.4117	711.311	979.4117	0.726263531	0.751491219		2	215.25	1.08283184
2	295.49	295490	650.546	950.5155	650.546	950.5155	0.684413879	0.772086376		2	215.5	1.082567868
2	295.682	295682	706.6959	888.8609	706.6959	888.8609	0.795057922	0.777718783		2	215.75	1.081910671
2	295.921	295921	489.2251	681.989	489.2251	681.989	0.717350426	0.784189499		2	216	1.080805813
2	296.135	296135	724.478	985.4736	724.478	985.4736	0.735157187	0.790416449		2	216.25	1.079613729
2	296.317	296317	630.0086	708.6881	630.0086	708.6881	0.888978664	0.793467591		2	216.5	1.078417301
2	296.524	296524	695.459	833.1606	695.459	833.1606	0.834723822	0.795412115		2	216.75	1.079397135
2	296.798	296798	850.4224	944.6594	850.4224	944.6594	0.900242352	0.797073687		2	217	1.081613035
2	297.081	297081	890.0463	1106.1	890.0463	1106.1	0.804670735	0.787989682		2	217.25	1.084660815
2	297.286	297286	712.1147	927.6243	712.1147	927.6243	0.767675771	0.7770892		2	217.5	1.09038617
2	297.475	297475	778.0568	1229.273	778.0568	1229.273	0.632940608	0.770778208		2	217.75	1.09775896
2	297.682	297682	707.1205	952.4703	707.1205	952.4703	0.742406876	0.762113915		2	218	1.104620901
2	297.987	297987	735.3981	929.5512	735.3981	929.5512	0.79113243	0.750004772		2	218.25	1.110635917
2	298.259	298259	651.2684	899.4393	651.2684	899.4393	0.724082659	0.751748246		2	218.5	1.116537709
2	298.419	298419	692.9815	910.756	692.9815	910.756	0.760886011	0.754761262		2	218.75	1.120824392
2	298.627	298627	691.1865	838.9192	691.1865	838.9192	0.823901158	0.763324582		2	219	1.122620072
2	298.825	298825	714.8706	938.2981	714.8706	938.2981	0.761880046	0.780707393		2	219.25	1.124610316
2	299.23	299230	817.7878	1008.808	817.7878	1008.808	0.810647616	0.821275066		2	219.5	1.127703206
2	299.46	299460	788.4066	968.1086	788.4066	968.1086	0.814378263	0.838604273		2	219.75	1.130819172
2	299.842	299842	765.138	884.2049	765.138	884.2049	0.865340149	0.87342595		2	220	1.133812062
2	300.076	300076	861.6754	870.7003	861.6754	870.7003	0.989634895	0.886063213		2	220.25	1.136966255
2	301.365	301365	879.5887	1021.301	879.5887	1021.301	0.861243355	0.843450376		2	220.5	1.140270715
2	301.71	301710	772.988	834.47	772.988	834.47	0.926322097	0.820746295		2	220.75	1.143718545
2	302.194	302194	852.4577	1071.091	852.4577	1071.091	0.795877941	0.793941139		2	221	1.147278773
2	302.448	302448	743.3012	977.6382	743.3012	977.6382	0.760302942	0.782346418		2	221.25	1.153472814
2	302.806	302806	629.0835	999.0857	629.0835	999.0857	0.629659197	0.765517038		2	221.5	1.159666855
2	303.236	303236	545.3658	772.9423	545.3658	772.9423	0.705571166	0.74901935		2	221.75	1.165860895
2	303.536	303536	639.7525	778.9994	639.7525	778.9994	0.821249028	0.744150214		2	222	1.172054936
2	303.783	303783	707.4903	926.6314	707.4903	926.6314	0.763507798	0.742381405		2	222.25	1.178248977
2	303.949	303949	620.2855	832.8657	620.2855	832.8657	0.74476053	0.742935156		2	222.5	1.184443018
2	304.146	304146	791.8026	1041.25	791.8026	1041.25	0.76043467	0.747298086		2	222.75	1.190637059
2	304.488	304488	841.9598	983.162	841.9598	983.162	0.856379518	0.754687683		2	223	1.1968311
2	304.728	304728	583.6528	880.7895	583.6528	880.7895	0.662647318	0.751576054		2	223.25	1.203025141
2	304.891	304891	571.4731	763.931	571.4731	763.931	0.748069001	0.750104963		2	223.5	1.209219181
2	305.156	305156	696.8277	933.6066	696.8277	933.6066	0.746382577	0.752689855		2	223.75	1.215413222
2	305.503	305503	704.861	1051.187	704.861	1051.187	0.670538163	0.758054839		2	224	1.221607263
2	305.86	305860	667.2954	906.2396	667.2954	906.2396	0.736334409	0.767038341		2	224.25	1.227801304
2	306.047	306047	838.5286	866.3619	838.5286	866.3619	0.967873356	0.783223627		2	224.5	1.233995345
2	306.245	306245	663.7908	914.9647	663.7908	914.9647	0.725482415	0.799688842		2	224.75	1.240189386
2	306.505	306505	622.2146	967.8371	622.2146	967.8371	0.642891867	0.802335096		2	225	1.246383426
2	306.922	306922	1010.099	1041.169	1010.099	1041.169	0.970158543	0.798524769		2	225.25	1.252577467
2	307.153	307153	784.117	903.7043	784.117	903.7043	0.867669878	0.794849314		2	225.5	1.258771508
2	307.449	307449	749.3418	866.1601	749.3418	866.1601	0.865130823	0.782461671		2	225.75	1.264965549
2	307.73	307730	707.4383	992.6345	707.4383	992.6345	0.712687601	0.766098268		2	226	1.27115959
2	307.907	307907	451.8216	772.7927	451.8216	772.7927	0.584660802	0.759967228		2	226.25	1.277353631
2	308.117	308117	580.7583	818.8538	580.7583	818.8538	0.709233199	0.755212962		2	226.5	1.283547671
2	308.335	308335	669.0599	913.758	669.0599	913.758	0.732206886	0.749901994		2	226.75	1.289741712
2	308.565	308565	750.1761	886.0075	750.1761	886.0075	0.84669272	0.74755373		2	227	1.306219245
2	308.745	308745	620.6403	774.0959	620.6403	774.0959	0.801761513	0.759533068		2	227.25	1.333288515
2	308.907	308907	689.979	881.8536	689.979	881.8536	0.782418987	0.771674849		2	227.5	1.359293282
2	309.086	309086	616.4107	856.3958	616.4107	856.3958	0.719773147	0.7784456		2	227.75	1.38477987
2	309.345	309345	783.8856	973.6104	783.8856	973.6104	0.805132731	0.790613695		2	228	1.409683348
2	309.526	309526	712.317	914.4291	712.317	914.4291	0.778974554	0.795307944		2	228.25	1.433543239
2	309.842	309842	746.4517	860.3548	746.4517	860.3548	0.867609154	0.787437987		2	228.5	1.457018379
2	310.076	310076	889.5345	1171.794	889.5345	1171.794	0.759121911	0.780715203		2	228.75	1.479545508
2	310.248	310248	766.6542	984.9647	766.6542	984.9647	0.778357031	0.779125776		2	229	1.500979568
2	310.494	310494	800.0474	1152.836	800.0474	1152.836	0.693981971	0.776272218		2	229.25	1.521085725
2	310.728	310728	752.5883	935.6102	752.5883	935.6102	0.804382316	0.773915547		2	229.5	1.540609806
2	310.906	310906	619.3886	808.0643	619.3886	808.0643	0.766509051	0.771066358		2	229.75	1.56127565
2	311.1	311100	783.6477	996.0803	783.6477	996.0803	0.786731451	0.767935739		2	230	1.582031453
2	311.406	311406	670.2949	862.6702	670.2949	862.6702	0.777000179	0.76608409		2	230.25	1.602267202
2	311.738	311738	721.6284	997.0765	721.6284	997.0765	0.723744266	0.76579281		2	230.5	1.621066039
2	311.98	311980	896.5486	1069.758	896.5486	1069.758	0.838085436	0.767456999		2	230.75	1.639384684
2	312.379	312379	653.758	904.2014	653.758	904.2014	0.723022548	0.772742213		2	231	1.655270562
2	312.549	312549	773.8004	1037.992	773.8004	1037.992	0.745478193	0.775782374		2	231.25	1.666456366
2	312.858	312858	667.275	849.3215	667.275	849.3215	0.785656551	0.783089179		2	231.5	1.674350684
2	313.193	313193	763.5036	881.0378	763.5036	881.0378	0.866595735	0.797662434		2	231.75	1.684456741
2	313.499	313499	721.1182	939.307	721.1182	939.307	0.767713005	0.814635772		2	232	1.695946692
2	313.717	313717	658.9764	862.8371	658.9764	862.8371	0.763732111	0.824642852		2	232.25	1.707212981
2	314.069	314069	721.2102	755.7658	721.2102	755.7658	0.95427737	0.842201113		2	232.5	1.714968385
2	314.347	314347	655.6482	875.7449	655.6482	875.7449	0.748674871	0.85423495		2	232.75	1.721423881
2	314.535	314535	949.9367	980.4012	949.9367	980.4012	0.968926497	0.858481846		2	233	1.727562513
2	314.736	314736	698.2082	833.6223	698.2082	833.6223	0.837559408	0.861684085		2	233.25	1.726563457
2	314.91	314910	718.2254	1005.543	718.2254	1005.543	0.714266222	0.864091946		2	233.5	1.71970854
2	315.133	315133	891.9656	840.803	891.9656	840.803	1.060849688	0.863094533		2	233.75	1.709123252
2	315.434	315434	839.0715	1028.951	839.0715	1028.951	0.81546303	0.854819047		2	234	1.6966094
2	315.804	315804	817.1281	982.9429	817.1281	982.9429	0.8313078	0.850605687		2	234.25	1.680554994
2	316.112	316112	811.9972	969.5747	811.9972	969.5747	0.837477711	0.85862662		2	234.5	1.660495538
2	316.471	316471	839.2712	936.7599	839.2712	936.7599	0.895929896	0.874166355		2	234.75	1.63842856
2	316.731	316731	716.4712	805.3725	716.4712	805.3725	0.889614681	0.88833284		2	235	1.610885301
2	316.913	316913	1196.084	1542.895	1196.084	1542.895	0.775220608	0.901804444		2	235.25	1.580814006
2	317.197	317197	1078.045	1070.215	1078.045	1070.215	1.007316287	0.9258393		2	235.5	1.543797125
2	317.419	317419	918.4691	948.2963	918.4691	948.2963	0.96854654	0.945317218		2	235.75	1.506042661
2	317.581	317581	825.9853	838.9949	825.9853	838.9949	0.984493827	0.961439719		2	236	1.468614664
2	317.764	317764	1055.988	1102.761	1055.988	1102.761	0.957585551	0.977975816		2	236.25	1.432718372
2	317.989	317989	975.8535	896.9322	975.8535	896.9322	1.087990263	0.998568803		2	236.5	1.389646986
2	318.181	318181	823.1645	898.1598	823.1645	898.1598	0.916501162	1.017642494		2	236.75	1.344160465
2	318.579	318579	902.9939	970.0874	902.9939	970.0874	0.930837675	1.044903381		2	237	1.303186147
2	318.764	318764	926.8877	804.988	926.8877	804.988	1.151430456	1.044058297		2	237.25	1.269019436
2	318.95	318950	1134.965	1067.254	1134.965	1067.254	1.063444129	1.036444748		2	237.5	1.234806273
2	319.244	319244	923.5517	827.7129	923.5517	827.7129	1.115787491	1.029247792		2	237.75	1.220256364
2	319.519	319519	1001.25	910.931	1001.25	910.931	1.09915021	1.028790244		2	238	1.220265662
2	319.755	319755	1066.783	1095.942	1066.783	1095.942	0.973393665	1.030538664		2	238.25	1.232048235
2	319.959	319959	847.567	932.9969	847.567	932.9969	0.908434958	1.036855708		2	238.5	1.262120409
2	320.126	320126	945.5112	1015	945.5112	1015	0.931538128	1.042521277		2	238.75	1.312517621
2	320.548	320548	942.2216	880.9576	942.2216	880.9576	1.069542507	1.057810376		2	239	1.375217925
2	320.843	320843	1127.751	906.7651	1127.751	906.7651	1.24370799	1.080089361		2	239.25	1.435551078
2	321.122	321122	1158.626	1043.795	1158.626	1043.795	1.110012981	1.10160413		2	239.5	1.506592744
2	321.301	321301	841.8681	803.1934	841.8681	803.1934	1.048151168	1.10953042		2	239.75	1.579380932
2	321.602	321602	1143.455	943.3341	1143.455	943.3341	1.212142124	1.122611224		2	240	1.635183555
2	322.076	322076	834.2835	893.5823	834.2835	893.5823	0.933639241	1.131441985		2	240.25	1.687752106
2	322.251	322251	1207.479	956.3799	1207.479	956.3799	1.262551628	1.124088281		2	240.5	1.719885766
2	322.473	322473	1243.119	1096.506	1243.119	1096.506	1.133709255	1.112414967		2	240.75	1.739837437
2	322.659	322659	1168.144	1007.409	1168.144	1007.409	1.159552873	1.107575609		2	241	1.749710924
2	322.952	322952	995.8501	953.9364	995.8501	953.9364	1.043937625	1.097838664		2	241.25	1.753933129
2	323.431	323431	1249.392	1186.921	1249.392	1186.921	1.052632821	1.08306865		2	241.5	1.743095348
2	323.719	323719	1041.607	976.3849	1041.607	976.3849	1.066799579	1.077227707		2	241.75	1.732257567
2	323.927	323927	938.0785	906.4914	938.0785	906.4914	1.034845449	1.073103815		2	242	1.714190067
2	324.181	324181	1157.355	1026.488	1157.355	1026.488	1.127490044	1.067071828		2	242.25	1.702608363
2	324.354	324354	1062.562	997.4304	1062.562	997.4304	1.065299393	1.060762057		2	242.5	1.70516951
2	324.587	324587	931.3542	939.5392	931.3542	939.5392	0.991288283	1.050008383		2	242.75	1.708133071
2	324.926	324926	1100.458	906.5403	1100.458	906.5403	1.21390963	1.03996564		2	243	1.706193411
2	325.162	325162	988.1044	890.142	988.1044	890.142	1.110052553	1.029277139		2	243.25	1.703193316
2	325.41	325410	817.0185	1009.175	817.0185	1009.175	0.809590507	1.022179206		2	243.5	1.696692942
2	325.631	325631	980.6259	967.9843	980.6259	967.9843	1.013059716	1.030706577		2	243.75	1.678889153
2	325.981	325981	873.2409	821.1349	873.2409	821.1349	1.063456078	1.051972047		2	244	1.658290657
2	326.23	326230	1078.75	1041.809	1078.75	1041.809	1.035458515	1.072543481		2	244.25	1.643295913
2	326.425	326425	1013.042	948.4754	1013.042	948.4754	1.06807409	1.101082594		2	244.5	1.628478275
2	326.661	326661	1228.14	1094.946	1228.14	1094.946	1.121644355	1.150127833		2	244.75	1.616354533
2	326.937	326937	1244.54	1012.131	1244.54	1012.131	1.229623438	1.195221994		2	245	1.612444325
2	327.436	327436	1482.839	1024.056	1482.839	1024.056	1.448005773	1.24053772		2	245.25	1.610119643
2	327.869	327869	1147.214	970.8779	1147.214	970.8779	1.181625413	1.263254814		2	245.5	1.612069747
2	328.135	328135	1235.977	1007.004	1235.977	1007.004	1.227380427	1.261051696		2	245.75	1.614809705
2	328.303	328303	1278.687	882.2845	1278.687	882.2845	1.449291017	1.242749766		2	246	1.609620118
2	328.584	328584	958.1931	902.4378	958.1931	902.4378	1.061782984	1.199903788		2	246.25	1.592952621
2	328.774	328774	991.9216	936.6803	991.9216	936.6803	1.058975618	1.179267367		2	246.5	1.571551524
2	328.941	328941	1217.794	896.4192	1217.794	896.4192	1.358509501	1.158220555		2	246.75	1.56340688
2	329.247	329247	969.1717	982.3696	969.1717	982.3696	0.98656524	1.127011955		2	247	1.571133819
2	329.487	329487	973.0584	795.6286	973.0584	795.6286	1.223005809	1.120336469		2	247.25	1.586623154
2	329.649	329649	873.5213	904.4992	873.5213	904.4992	0.965751324	1.119778086		2	247.5	1.60998812
2	329.813	329813	955.2435	871.2389	955.2435	871.2389	1.096419708	1.115450228		2	247.75	1.643402808
2	330.068	330068	1067.306	996.6104	1067.306	996.6104	1.070936045	1.107397487		2	248	1.690623535
2	330.282	330282	1055.957	934.1441	1055.957	934.1441	1.130400545	1.103383681		2	248.25	1.739518595
2	330.49	330490	1178.867	931.1648	1178.867	931.1648	1.266013277	1.096042555		2	248.5	1.801666476
2	330.733	330733	1074.813	939.7642	1074.813	939.7642	1.143704985	1.081711737		2	248.75	1.85335507
2	330.939	330939	1172.237	1065.115	1172.237	1065.115	1.100573178	1.070171821		2	249	1.881925071
2	331.33	331330	867.3105	1039.078	867.3105	1039.078	0.834692391	1.044226289		2	249.25	1.901877676
2	331.773	331773	890.5054	786.5296	890.5054	786.5296	1.132195661	1.010701257		2	249.5	1.912765718
2	332.096	332096	698.6119	815.2571	698.6119	815.2571	0.856922191	0.996249812		2	249.75	1.911834198
2	332.506	332506	1078.743	1089.965	1078.743	1089.965	0.989704257	1.001052157		2	250	1.896607142
2	332.85	332850	984.6976	877.4553	984.6976	877.4553	1.122219673	1.007153634		2	250.25	1.866007759
2	333.24	333240	1136.523	1213.161	1136.523	1213.161	0.936827841	1.012570047		2	250.5	1.834763854
2	333.814	333814	1040.87	943.3427	1040.87	943.3427	1.103384804	1.025584867		2	250.75	1.802869113
2	334.201	334201	1027.125	1055.585	1027.125	1055.585	0.973038647	1.018677018		2	251	1.77004023
2	334.428	334428	882.6995	752.6563	882.6995	752.6563	1.172778996	1.001181669		2	251.25	1.732981218
2	334.815	334815	866.6301	935.6516	866.6301	935.6516	0.926231623	0.964131149		2	251.5	1.691892785
2	335.068	335068	747.3305	838.2626	747.3305	838.2626	0.891523134	0.939575842		2	251.75	1.649223546
2	335.267	335267	975.2879	949.6224	975.2879	949.6224	1.027027058	0.916155134		2	252	1.606986583
2	335.487	335487	746.2856	997.4304	746.2856	997.4304	0.748208196	0.894350198		2	252.25	1.563324873
2	335.891	335891	857.0749	1026.419	857.0749	1026.419	0.835014648	0.861735114		2	252.5	1.520244345
2	336.156	336156	795.174	954.1846	795.174	954.1846	0.833354468	0.841391118		2	252.75	1.474396937
2	336.418	336418	856.1299	1095.504	856.1299	1095.504	0.781494089	0.825000122		2	253	1.424828246
2	336.712	336712	852.1326	929.2178	852.1326	929.2178	0.917042915	0.81491798		2	253.25	1.374352378
2	337.161	337161	803.8216	1000.028	803.8216	1000.028	0.803799094	0.80894113		2	253.5	1.331079701
2	337.326	337326	905.2763	1142.781	905.2763	1142.781	0.792169541	0.805486559		2	253.75	1.293109374
2	337.718	337718	719.5037	904.578	719.5037	904.578	0.795402608	0.795728437		2	254	1.264464501
2	337.972	337972	881.206	1090.283	881.206	1090.283	0.808236027	0.788921425		2	254.25	1.242269934
2	338.428	338428	925.437	1209.525	925.437	1209.525	0.765124326	0.770945025		2	254.5	1.231044311
2	338.617	338617	562.9993	891.1388	562.9993	891.1388	0.631775095	0.7632725		2	254.75	1.226057349
2	338.86	338860	824.3134	957.6598	824.3134	957.6598	0.860758069	0.755939538		2	255	1.232880579
2	339.046	339046	695.877	892.6049	695.877	892.6049	0.779602487	0.751588028		2	255.25	1.244836588
2	339.264	339264	893.6853	1101.718	893.6853	1101.718	0.811174275	0.746614609		2	255.5	1.259556431
2	339.495	339495	853.2598	1079.539	853.2598	1079.539	0.790392751	0.743608462		2	255.75	1.274276273
2	339.694	339694	577.421	1029.701	577.421	1029.701	0.560765698	0.74453754		2	256	1.289831755
2	339.901	339901	645.8313	841.9046	645.8313	841.9046	0.767107461	0.747952537		2	256.25	1.316661466
2	340.254	340254	666.0029	868.7945	666.0029	868.7945	0.766582776	0.753012837		2	256.5	1.348037164
2	340.515	340515	781.7049	1064.871	781.7049	1064.871	0.734084129	0.758356783		2	256.75	1.379412861
2	340.69	340690	760.8129	914.3193	760.8129	914.3193	0.832108542	0.761433661		2	257	1.387111044
2	340.956	340956	590.6186	863.83	590.6186	863.83	0.683720871	0.763383111		2	257.25	1.380646049
2	341.23	341230	695.6246	771.13	695.6246	771.13	0.902084733	0.765254389		2	257.5	1.364769474
2	341.432	341432	775.0906	965.1438	775.0906	965.1438	0.803083022	0.765001558		2	257.75	1.340459251
2	341.613	341613	780.3241	1168.719	780.3241	1168.719	0.667674693	0.761025099		2	258	1.3085594
2	341.81	341810	705.4042	1017.223	705.4042	1017.223	0.693460726	0.753761497		2	258.25	1.268175201
2	342.02	342020	682.0115	891.3832	682.0115	891.3832	0.765115946	0.74857895		2	258.5	1.223365422
2	342.217	342217	854.8644	1072.69	854.8644	1072.69	0.796935182	0.747272991		2	258.75	1.169603587
2	342.4	342400	808.1693	1243.506	808.1693	1243.506	0.649911862	0.746525454		2	259	1.108722278
2	342.63	342630	759.0492	895.6241	759.0492	895.6241	0.847508681	0.745947186		2	259.25	1.042034195
2	342.914	342914	605.6655	871.7092	605.6655	871.7092	0.694802235	0.748130212		2	259.5	0.974552908
2	343.141	343141	786.5386	1044.317	786.5386	1044.317	0.753160774	0.750320948		2	259.75	0.971606865
2	343.476	343476	719.5759	899.691	719.5759	899.691	0.799803377	0.754737969		2	260	0.969710174
2	343.653	343653	746.8179	963.4784	746.8179	963.4784	0.77512677	0.757541911		2	260.25	0.967813484
2	343.926	343926	588.2306	836.6491	588.2306	836.6491	0.703079224	0.758081519		2	260.5	0.965916794
2	344.164	344164	665.5914	933.2457	665.5914	933.2457	0.713200607	0.751898675		2	260.75	0.964020103
2	344.343	344343	679.5543	873.5457	679.5543	873.5457	0.777926444	0.747362544		2	261	0.962123413
2	344.653	344653	717.9622	878.1143	717.9622	878.1143	0.817618162	0.740089653		2	261.25	0.960226723
2	344.881	344881	533.2555	730.3575	533.2555	730.3575	0.730129423	0.733043248		2	261.5	0.958330032
2	345.275	345275	601.6579	892.665	601.6579	892.665	0.674001893	0.72410145		2	261.75	0.956433342
2	345.704	345704	651.2042	996.6314	651.2042	996.6314	0.653405261	0.714271635		2	262	0.954536652
2	345.975	345975	606.2337	788.0113	606.2337	788.0113	0.769321074	0.711854318		2	262.25	0.952639961
2	346.257	346257	593.6942	764.1197	593.6942	764.1197	0.776964918	0.721098838		2	262.5	0.950743271
2	346.551	346551	504.4591	745.3416	504.4591	745.3416	0.676815973	0.737989426		2	262.75	0.948846581
2	346.949	346949	556.5061	818.9257	556.5061	818.9257	0.679556277	0.754689954		2	263	0.94694989
2	347.242	347242	813.9326	974.1148	813.9326	974.1148	0.835561271	0.758267747		2	263.25	0.9450532
2	347.425	347425	707.7195	936.4427	707.7195	936.4427	0.755753128	0.759726979		2	263.5	0.94315651
2	347.678	347678	870.2335	1070.702	870.2335	1070.702	0.812769099	0.760643357		2	263.75	0.94125982
2	347.936	347936	648.3716	776.7023	648.3716	776.7023	0.83477492	0.758536569		2	264	0.939363129
2	348.161	348161	594.4684	745.2628	594.4684	745.2628	0.797662784	0.75503617		2	264.25	0.937466439
2	348.327	348327	534.5675	912.9179	534.5675	912.9179	0.585559227	0.75320157		2	264.5	0.935569749
2	348.514	348514	620.8956	851.8898	620.8956	851.8898	0.728844975	0.748566438		2	264.75	0.933673058
2	348.696	348696	639.8142	881.8536	639.8142	881.8536	0.725533354	0.74424026		2	265	0.931776368
2	348.901	348901	640.2073	811.3971	640.2073	811.3971	0.789018472	0.744795828		2	265.25	0.929879678
2	349.247	349247	655.1488	874.2315	655.1488	874.2315	0.749399673	0.750499826		2	265.5	0.978739057
2	349.805	349805	733.5638	1049.817	733.5638	1049.817	0.698753973	0.759870451		2	265.75	1.129880103
2	350.081	350081	704.8141	855.3142	704.8141	855.3142	0.824041154	0.764389144		2	266	1.262125575
2	350.332	350332	614.1689	842.6737	614.1689	842.6737	0.728833592	0.768368055		2	266.25	1.380628667
2	350.58	350580	817.4871	1146.467	817.4871	1146.467	0.713048958	0.765004593		2	266.5	1.481485251
2	350.867	350867	927.5658	994.4899	927.5658	994.4899	0.932705098	0.744507261		2	266.75	1.563319313
2	351.191	351191	834.0977	1228.616	834.0977	1228.616	0.678892103	0.711475601		2	267	1.638045397
2	351.469	351469	654.2753	925.356	654.2753	925.356	0.707052529	0.691436373		2	267.25	1.697515965
2	351.707	351707	618.9334	891.6314	618.9334	891.6314	0.694158371	0.680953637		2	267.5	1.739686923
2	352.115	352115	638.9641	1178	638.9641	1178	0.542414346	0.666323474		2	267.75	1.769295024
2	352.356	352356	643.3684	1153.389	643.3684	1153.389	0.55780695	0.664769405		2	268	1.772605345
2	352.777	352777	806.9582	1171.88	806.9582	1171.88	0.688601393	0.66925295		2	268.25	1.754985104
2	352.967	352967	784.2172	1083.197	784.2172	1083.197	0.723983911	0.671094049		2	268.5	1.734795318
2	353.32	353320	894.0729	1350.514	894.0729	1350.514	0.662024163	0.681729113		2	268.75	1.708513664
2	353.754	353754	1049.71	1235.426	1049.71	1235.426	0.849674525	0.701878022		2	269	1.665506057
2	354.001	354001	710.5336	1005.983	710.5336	1005.983	0.706307761	0.706086258		2	269.25	1.628399287
2	354.302	354302	641.6409	961.888	641.6409	961.888	0.667064045	0.697341854		2	269.5	1.594287459
2	354.683	354683	569.9647	890.0114	569.9647	890.0114	0.640401572	0.67614203		2	269.75	1.575712835
2	354.971	354971	583.1228	898.1598	583.1228	898.1598	0.649241705	0.664716691		2	270	1.558161969
2	355.343	355343	614.8436	844.22	614.8436	844.22	0.728297837	0.652075325		2	270.25	1.545458982
2	355.507	355507	367.8715	715.3175	367.8715	715.3175	0.514277227	0.647465941		2	270.5	1.538213599
2	355.884	355884	681.8083	986.5611	681.8083	986.5611	0.691095868	0.644906371		2	270.75	1.530968217
2	356.178	356178	554.4519	954.7315	554.4519	954.7315	0.580741182	0.645713011		2	271	1.527083853
2	356.411	356411	772.368	1210.511	772.368	1210.511	0.638051203	0.645316165		2	271.25	1.521741638
2	356.594	356594	639.2675	866.8472	639.2675	866.8472	0.737462727	0.64454136		2	271.5	1.513735596
2	356.978	356978	815.1745	1188.511	815.1745	1188.511	0.685878801	0.643982296		2	271.75	1.50050794
2	357.451	357451	576.9833	1009.863	576.9833	1009.863	0.571348094	0.641316414		2	272	1.485385908
2	357.608	357608	579.6362	877.83	579.6362	877.83	0.660305754	0.640110089		2	272.25	1.470354399
2	358.13	358130	535.4023	867.5534	535.4023	867.5534	0.617140455	0.636504181		2	272.5	1.453314327
2	358.398	358398	591.8311	949.4304	591.8311	949.4304	0.623353855	0.634536966		2	272.75	1.43775032
2	358.656	358656	503.2713	817.9627	503.2713	817.9627	0.615274144	0.633194594		2	273	1.429644584
2	358.889	358889	501.8887	809.3462	501.8887	809.3462	0.620116212	0.634354209		2	273.25	1.425269167
2	359.132	359132	684.834	925.2662	684.834	925.2662	0.740148078	0.637270626		2	273.5	1.41763192
2	359.46	359460	574.5781	883.0596	574.5781	883.0596	0.650667407	0.640776446		2	273.75	1.407103921
2	359.628	359628	649.9542	1022.447	649.9542	1022.447	0.635684979	0.641328871		2	274	1.395141923
2	359.964	359964	482.3377	858.8454	482.3377	858.8454	0.561611787	0.641177541		2	274.25	1.379236066
2	360.218	360218	743.4527	1178.867	743.4527	1178.867	0.630650192	0.641864697		2	274.5	1.360021748
2	360.461	360461	614.0072	978.8599	614.0072	978.8599	0.627267702	0.64347732		2	274.75	1.34126354
2	360.656	360656	617.4049	847.5485	617.4049	847.5485	0.728459669	0.64483789		2	275	1.32051198
2	360.89	360890	577.4857	866.4123	577.4857	866.4123	0.666525279	0.646637952		2	275.25	1.301019829
2	361.243	361243	497.7719	916.7954	497.7719	916.7954	0.542947641	0.653363147		2	275.5	1.283590597
2	361.556	361556	592.4283	818.1675	592.4283	818.1675	0.724091705	0.658968404		2	275.75	1.272093653
2	361.903	361903	787.7123	1169.149	787.7123	1169.149	0.673748427	0.658501567		2	276	1.261866783
2	362.091	362091	791.6763	1156.49	791.6763	1156.49	0.684550926	0.657279326		2	276.25	1.253180205
2	362.428	362428	670.9095	1080.556	670.9095	1080.556	0.620892855	0.657726806		2	276.5	1.246227649
2	362.677	362677	3556.634	5304.83	3556.634	5304.83	0.670452022	0.660370256		2	276.75	1.236999446
2	363.167	363167	704.1641	1101.631	704.1641	1101.631	0.63920142	0.665819886		2	277	1.226117566
2	363.559	363559	878.5705	1451.632	878.5705	1451.632	0.605229493	0.672304114		2	277.25	1.214833398
2	363.819	363819	1077.874	1404.627	1077.874	1404.627	0.767373829	0.681133104		2	277.5	1.20361135
2	364.084	364084	1091.435	1538.511	1091.435	1538.511	0.709409942	0.693404119		2	277.75	1.191787948
2	364.342	364342	844.12	1120.061	844.12	1120.061	0.753637525	0.702934012		2	278	1.179015793
2	364.513	364513	889.4893	1288.899	889.4893	1288.899	0.690115595	0.710955113		2	278.25	1.165843752
2	364.739	364739	623.0858	1063.926	623.0858	1063.926	0.585647686	0.721101886		2	278.5	1.15414879
2	365.042	365042	744.6568	1008.03	744.6568	1008.03	0.73872484	0.720197856		2	278.75	1.143913051
2	365.328	365328	664.4068	935.9908	664.4068	935.9908	0.709843302	0.714320461		2	279	1.134471679
2	365.566	365566	649.8443	758.3373	649.8443	758.3373	0.856933056	0.710238082		2	279.25	1.127845326
2	365.923	365923	769.1685	1106.218	769.1685	1106.218	0.695313672	0.701612996		2	279.5	1.122068442
2	366.226	366226	676.1482	916.7954	676.1482	916.7954	0.737512645	0.692649464		2	279.75	1.11797938
2	366.424	366424	636.5281	942.4683	636.5281	942.4683	0.675384095	0.689983898		2	280	1.114049216
2	366.599	366599	600.7616	976.4965	600.7616	976.4965	0.615221458	0.688808484		2	280.25	1.111053604
2	366.776	366776	613.824	1002.133	613.824	1002.133	0.6125175	0.686882692		2	280.5	1.109881684
2	367.098	367098	615.1019	976.0906	615.1019	976.0906	0.630168859	0.685390555		2	280.75	1.109057568
2	367.591	367591	673.3163	888.8609	673.3163	888.8609	0.757504689	0.699735247		2	281	1.109116848
2	367.812	367812	1176.53	1371.883	1176.53	1371.883	0.857602288	0.706858964		2	281.25	1.109995378
2	368.171	368171	613.9766	961.154	613.9766	961.154	0.638791078	0.722960885		2	281.5	1.110159224
2	368.386	368386	683.1022	895.2927	683.1022	895.2927	0.762993153	0.733870943		2	281.75	1.108713152
2	368.554	368554	643.1478	994.5455	643.1478	994.5455	0.646675089	0.738954969		2	282	1.105819423
2	368.76	368760	689.3218	899.5747	689.3218	899.5747	0.766275219	0.737186908		2	282.25	1.100641954
2	369.251	369251	671.0176	936.7847	671.0176	936.7847	0.716298633	0.725207784		2	282.5	1.09476556
2	369.537	369537	744.4044	972.0182	744.4044	972.0182	0.765833808	0.729311901		2	282.75	1.089874448
2	369.851	369851	687.7393	862.3057	687.7393	862.3057	0.797558569	0.736423456		2	283	1.085752851
2	370.207	370207	647.4164	968.8056	647.4164	968.8056	0.668262446	0.749012762		2	283.25	1.082220567
2	370.43	370430	594.5499	868.2981	594.5499	868.2981	0.684730164	0.763230187		2	283.5	1.080177806
2	370.654	370654	719.9619	926.6356	719.9619	926.6356	0.77696335	0.777548292		2	283.75	1.078412479
2	371.081	371081	799.4847	967.0924	799.4847	967.0924	0.826689053	0.808082932		2	284	1.076980571
2	371.243	371243	918.0551	1074.067	918.0551	1074.067	0.854746585	0.820911665		2	284.25	1.075420998
2	371.498	371498	909.8643	1119.116	909.8643	1119.116	0.813020545	0.834534064		2	284.5	1.074101511
2	371.883	371883	906.3328	964.9601	906.3328	964.9601	0.939243809	0.839352635		2	284.75	1.072516015
2	372.276	372276	858.9147	1034.248	858.9147	1034.248	0.830472672	0.836323705		2	285	1.070847003
2	372.482	372482	779.1666	1004.263	779.1666	1004.263	0.775859113	0.833843971		2	285.25	1.069141448
2	372.751	372751	837.5837	945.6128	837.5837	945.6128	0.885757574	0.819400068		2	285.5	1.066954763
2	372.947	372947	883.7549	992.0232	883.7549	992.0232	0.890861121	0.803241971		2	285.75	1.064485479
2	373.174	373174	879.758	1187.308	879.758	1187.308	0.740968645	0.792347029		2	286	1.062141672
2	373.57	373570	834.8308	1210.603	834.8308	1210.603	0.68959915	0.794126771		2	286.25	1.059754185
2	373.789	373789	832.3544	1044.261	832.3544	1044.261	0.797075061	0.795773895		2	286.5	1.057377818
2	373.995	373995	783.6619	1102.372	783.6619	1102.372	0.710886978	0.800841274		2	286.75	1.05519473
2	374.424	374424	793.9226	1001.596	793.9226	1001.596	0.792657519	0.825428269		2	287	1.053838359
2	374.747	374747	1126.019	1064.174	1126.019	1064.174	1.058115496	0.834887376		2	287.25	1.052694467
2	375.138	375138	743.4134	910.6704	743.4134	910.6704	0.816336404	0.824727517		2	287.5	1.051045628
2	375.405	375405	991.4121	1124.717	991.4121	1124.717	0.88147694	0.813486859		2	287.75	1.04900698
2	375.585	375585	596.0111	760.168	596.0111	760.168	0.784051815	0.806858647		2	288	1.046735724
2	375.815	375815	722.2585	1024.429	722.2585	1024.429	0.705035195	0.793017251		2	288.25	1.044313542
2	376.087	376087	806.0676	1085.885	806.0676	1085.885	0.742313965	0.769813383		2	288.5	1.041535126
2	376.27	376270	545.9914	742.5587	545.9914	742.5587	0.735283823	0.758655805		2	288.75	1.038774127
2	376.514	376514	641.3789	904.0427	641.3789	904.0427	0.709456423	0.751473729		2	289	1.036167679
2	376.798	376798	638.4524	790.7431	638.4524	790.7431	0.80740812	0.745857127		2	289.25	1.034042999
2	377.113	377113	679.3962	925.1033	679.3962	925.1033	0.734400364	0.74771696		2	289.5	1.031924346
2	377.336	377336	842.5543	1083.855	842.5543	1083.855	0.777368098	0.754454903		2	289.75	1.030089743
2	377.742	377742	943.8143	1112.274	943.8143	1112.274	0.848544783	0.761590781		2	290	1.028325362
2	377.958	377958	763.5177	1016.233	763.5177	1016.233	0.751321498	0.75777515		2	290.25	1.027026376
2	378.172	378172	652.1245	980.4206	652.1245	980.4206	0.665147693	0.751941985		2	290.5	1.026052818
2	378.375	378375	609.5749	836.2515	609.5749	836.2515	0.728937287	0.747176442		2	290.75	1.025459546
2	378.6	378600	736.1754	943.2502	736.1754	943.2502	0.780466731	0.741624406		2	291	1.025552297
2	378.944	378944	655.5924	902.192	655.5924	902.192	0.726666164	0.731000429		2	291.25	1.026113206
2	379.229	379229	731.2835	963.5211	731.2835	963.5211	0.758969887	0.725962089		2	291.5	1.025600119
2	379.489	379489	730.6424	1038.999	730.6424	1038.999	0.703217616	0.726717556		2	291.75	1.024133503
2	379.811	379811	750.566	1129.867	750.566	1129.867	0.664295886	0.729800014		2	292	1.022151739
2	380.095	380095	937.2582	1228.111	937.2582	1228.111	0.763170593	0.734553975		2	292.25	1.020185457
2	380.536	380536	779.1358	988.492	779.1358	988.492	0.78820648	0.745831235		2	292.5	1.018584227
2	380.745	380745	655.659	885.9995	655.659	885.9995	0.740021862	0.749061117		2	292.75	1.016932932
2	380.97	380970	848.0913	1140.083	848.0913	1140.083	0.743885577	0.750778812		2	293	1.015331281
2	381.169	381169	858.8189	1097.917	858.8189	1097.917	0.782225706	0.752301533		2	293.25	1.014123146
2	381.43	381430	624.9087	903.4126	624.9087	903.4126	0.691720151	0.753010914		2	293.5	1.013029072
2	381.775	381775	833.4546	1007.053	833.4546	1007.053	0.827617414	0.752153495		2	293.75	1.011966085
2	382.153	382153	611.8734	813.448	611.8734	813.448	0.752197313	0.754271889		2	294	1.011333439
2	382.528	382528	583.3814	902.1345	583.3814	902.1345	0.646667875	0.764816462		2	294.25	1.011118344
2	382.776	382776	735.9634	919.2715	735.9634	919.2715	0.800594166	0.771372424		2	294.5	1.011151611
2	383.039	383039	711.7556	924.9671	711.7556	924.9671	0.769492883	0.775753226		2	294.75	1.012341179
2	383.53	383530	659.4717	818.5842	659.4717	818.5842	0.80562476	0.784797315		2	295	1.013872992
2	383.765	383765	774.737	860.3672	774.737	860.3672	0.900472496	0.79002881		2	295.25	1.015896746
2	384.053	384053	676.9165	888.451	676.9165	888.451	0.761906397	0.79622324		2	295.5	1.017989102
2	384.307	384307	691.9233	850.7785	691.9233	850.7785	0.813282541	0.801013742		2	295.75	1.019315492
2	384.64	384640	520.6113	749.8694	520.6113	749.8694	0.694269295	0.807543661		2	296	1.020595387
2	385.001	385001	722.2289	1017.298	722.2289	1017.298	0.709948216	0.81944623		2	296.25	1.0216772
2	385.215	385215	814.006	769.0968	814.006	769.0968	1.05839213	0.82742578		2	296.5	1.022202261
2	385.404	385404	659.9201	825.0552	659.9201	825.0552	0.799849634	0.83256387		2	296.75	1.022497082
2	385.575	385575	648.8639	856.93	648.8639	856.93	0.75719592	0.840629778		2	297	1.021353057
2	385.778	385778	812.0218	881.8412	812.0218	881.8412	0.920825428	0.850183387		2	297.25	1.019212708
2	386.036	386036	783.4111	1012.301	783.4111	1012.301	0.773891461	0.850882151		2	297.5	1.017499946
2	386.264	386264	829.8467	946.986	829.8467	946.986	0.876303029	0.848114947		2	297.75	1.015593956
2	386.558	386558	871.8366	903.5463	871.8366	903.5463	0.964905285	0.842870428		2	298	1.013871136
2	386.757	386757	718.7357	918.7502	718.7357	918.7502	0.78229719	0.834162405		2	298.25	1.014167161
2	387.027	387027	816.8877	1029.353	816.8877	1029.353	0.793593354	0.816401598		2	298.5	1.015350451
2	387.2	387200	834.093	964.191	834.093	964.191	0.865070302	0.810504171		2	298.75	1.018311138
2	387.469	387469	776.5253	1000.069	776.5253	1000.069	0.776471723	0.808426379		2	299	1.022765687
2	387.713	387713	793.9615	1109.31	793.9615	1109.31	0.715725541	0.807772841		2	299.25	1.02729998
2	388.102	388102	873.1238	1113.186	873.1238	1113.186	0.784346731	0.813662873		2	299.5	1.030896438
2	388.31	388310	839.1835	961.3579	839.1835	961.3579	0.872914759	0.830423572		2	299.75	1.035106294
2	388.628	388628	785.7692	920.0961	785.7692	920.0961	0.85400775	0.860496866		2	300	1.038231807
2	388.873	388873	716.5878	776.7023	716.5878	776.7023	0.922602907	0.868222558		2	300.25	1.037927402
2	389.07	389070	748.3137	846.2927	748.3137	846.2927	0.884225635	0.873146326		2	300.5	1.03640065
2	389.438	389438	608.3614	688.0853	608.3614	688.0853	0.884136603	0.880306427		2	300.75	1.034873898
2	389.624	389624	894.1756	1001.785	894.1756	1001.785	0.892582341	0.880574339		2	301	1.033347146
2	389.885	389885	932.7783	992.7878	932.7783	992.7878	0.939554555	0.876768976		2	301.25	1.031820394
2	390.048	390048	916.5772	956.8034	916.5772	956.8034	0.957957716	0.87649238		2	301.5	1.029476896
2	390.252	390252	746.2424	1036.742	746.2424	1036.742	0.719795668	0.876059431		2	301.75	1.026514694
2	390.463	390463	714.4504	939.0311	714.4504	939.0311	0.760837847	0.872987729		2	302	1.023956968
2	390.792	390792	980.2374	1057.871	980.2374	1057.871	0.926613358	0.873441835		2	302.25	1.021499941
2	391.061	391061	715.5852	857.2195	715.5852	857.2195	0.834774757	0.88251005		2	302.5	1.019378689
2	391.312	391312	959.6841	902.0831	959.6841	902.0831	1.063853319	0.893791672		2	302.75	1.017207658
2	391.775	391775	983.4842	1142.921	983.4842	1142.921	0.860500595	0.936930717		2	303	1.015346364
2	392.185	392185	700.669	834.47	700.669	834.47	0.839657507	0.978599045		2	303.25	1.013631729
2	392.356	392356	878.0752	832.7395	878.0752	832.7395	1.054441635	0.986483909		2	303.5	1.01288216
2	392.769	392769	1524.531	1464.291	1524.531	1464.291	1.041139364	0.97222747		2	303.75	1.012491123
2	392.954	392954	1346.167	1248.418	1346.167	1248.418	1.078298294	0.966269115		2	304	1.012758415
2	393.175	393175	946.8822	1027.335	946.8822	1027.335	0.921687862	0.954670587		2	304.25	1.013770848
2	393.458	393458	946.2792	906.525	946.2792	906.525	1.043853396	0.931907574		2	304.5	1.014692083
2	393.639	393639	757.1378	862.1917	757.1378	862.1917	0.878154823	0.930127509		2	304.75	1.014109329
2	393.804	393804	819.1399	933.1708	819.1399	933.1708	0.877802756	0.93548847		2	305	1.014070662
2	394.046	394046	683.565	726.5401	683.565	726.5401	0.940849652	0.946311797		2	305.25	1.01462024
2	394.227	394227	893.8253	1060.328	893.8253	1060.328	0.842970571	0.965283257		2	305.5	1.015334276
2	394.477	394477	813.0171	927.4521	813.0171	927.4521	0.876613574	1.002321851		2	305.75	1.016491038
2	394.74	394740	746.6248	765.2342	746.6248	765.2342	0.975681432	1.040819266		2	306	1.019240831
2	395.175	395175	1337.932	1006.56	1337.932	1006.56	1.329212367	1.112148189		2	306.25	1.023043356
2	395.496	395496	1261.665	920.1775	1261.665	920.1775	1.371110465	1.171653257		2	306.5	1.023513401
2	395.857	395857	1343.482	1014.007	1343.482	1014.007	1.324923792	1.22345201		2	306.75	1.023109247
2	396.066	396066	1238.001	1222.58	1238.001	1222.58	1.01261349	1.237672401		2	307	1.022589651
2	396.452	396452	1132.63	861.817	1132.63	861.817	1.314234925	1.24575617		2	307.25	1.021390031
2	396.702	396702	847.6352	772.9789	847.6352	772.9789	1.096582585	1.256724092		2	307.5	1.019302926
2	396.984	396984	1011.264	809.3462	1011.264	809.3462	1.249482607	1.276323629		2	307.75	1.016700742
2	397.188	397188	1236.956	1010.036	1236.956	1010.036	1.224665259	1.292212702		2	308	1.015307177
2	397.361	397361	1111.807	849.5996	1111.807	849.5996	1.308624674	1.314268713		2	308.25	1.014219297
2	397.544	397544	1175.709	858.3409	1175.709	858.3409	1.369745983	1.344787101		2	308.5	1.013525554
2	397.714	397714	1398.959	874.936	1398.959	874.936	1.598927236	1.36960174		2	308.75	1.015685147
2	398.111	398111	1754.534	1090.772	1754.534	1090.772	1.608524971	1.407480079		2	309	1.018508731
2	398.383	398383	3138.431	3246.561	3138.431	3246.561	0.966693988	1.437506119		2	309.25	1.020532996
2	398.555	398555	1447.66	945.2484	1447.66	945.2484	1.531512775	1.456889761		2	309.5	1.022100099
2	398.792	398792	1339.49	797.5534	1339.49	797.5534	1.679498827	1.477073609		2	309.75	1.021194103
2	399.152	399152	1558.12	1075.071	1558.12	1075.071	1.449318231	1.523437694		2	310	1.019932282
2	399.498	399498	1308.029	877.2342	1308.029	877.2342	1.491082997	1.608658222		2	310.25	1.019231024
2	399.833	399833	1696.122	1050.152	1696.122	1050.152	1.615120478	1.700710941		2	310.5	1.018697005
2	400.025	400025	1500.387	784.8472	1500.387	784.8472	1.91169313	1.755229287		2	310.75	1.018207764
2	400.229	400229	1340.763	761.5057	1340.763	761.5057	1.760673623	1.820453757		2	311	1.017466262
2	400.466	400466	1754.992	853.6527	1754.992	853.6527	2.055861828	1.893390256		2	311.25	1.017000482
2	400.966	400966	1708.1	900.2112	1708.1	900.2112	1.897443622	2.028996035		2	311.5	1.016810864
2	401.239	401239	1993.278	903.8408	1993.278	903.8408	2.205341914	2.107048804		2	311.75	1.016787535
2	401.429	401429	1971.57	870.5321	1971.57	870.5321	2.264787249	2.167471863		2	312	1.017128659
2	401.625	401625	2405.724	1091.206	2405.724	1091.206	2.204646969	2.232913722		2	312.25	1.017740404
2	401.81	401810	2124.7	988.1917	2124.7	988.1917	2.150088895	2.295395189		2	312.5	1.018455801
2	402.074	402074	2152.841	896.0258	2152.841	896.0258	2.402655147	2.389733052		2	312.75	1.019495701
2	402.611	402611	2726.534	1080.02	2726.534	1080.02	2.524521768	2.671074746		2	313	1.02110862
2	403.001	403001	2529.89	909.1066	2529.89	909.1066	2.782830968	2.852614746		2	313.25	1.023243679
2	403.18	403180	2945.398	971.064	2945.398	971.064	3.033165682	2.914403752		2	313.5	1.025803604
2	403.386	403386	3516.262	1014.439	3516.262	1014.439	3.466213346	2.987066538		2	313.75	1.027947831
2	403.579	403579	1976.296	825.7023	1976.296	825.7023	2.393472805	3.035026097		2	314	1.030251498
2	403.81	403810	3379.479	1137.56	3379.479	1137.56	2.970813847	3.072498344		2	314.25	1.032334678
2	403.985	403985	3559.392	968.8529	3559.392	968.8529	3.673820866	3.088319753		2	314.5	1.033748817
2	404.162	404162	3170.183	988.3406	3170.183	988.3406	3.207581475	3.083061163		2	314.75	1.034522218
2	404.333	404333	2561.492	848.3778	2561.492	848.3778	3.019282211	3.063814695		2	315	1.034856874
2	404.513	404513	2325.502	889.2179	2325.502	889.2179	2.615221758	3.0365827		2	315.25	1.034152754
2	405.023	405023	2351.492	786.7683	2351.492	786.7683	2.988798608	2.852995277		2	315.5	1.033079401
2	405.438	405438	2891.331	966.7076	2891.331	966.7076	2.99090542	2.667245681		2	315.75	1.032553495
2	405.735	405735	2007.975	995.5544	2007.975	995.5544	2.016941515	2.551383614		2	316	1.033382812
2	406.06	406060	3105.337	1096.814	3105.337	1096.814	2.831233919	2.41358848		2	316.25	1.035025111
2	406.359	406359	1932.502	914.8406	1932.502	914.8406	2.112392039	2.289500258		2	316.5	1.037084193
2	406.534	406534	2011.524	1082.431	2011.524	1082.431	1.858339238	2.20577155		2	316.75	1.039669095
2	406.699	406699	2366.4	1031.615	2366.4	1031.615	2.293879015	2.112718254		2	317	1.043258061
2	407.053	407053	2472.938	1013.157	2472.938	1013.157	2.440824078	1.947602956		2	317.25	1.047196943
2	407.414	407414	1425.755	854.8097	1425.755	854.8097	1.667920942	1.843245135		2	317.5	1.051425269
2	407.578	407578	1554.717	918.4399	1554.717	918.4399	1.692780333	1.804261329		2	317.75	1.055735477
2	407.833	407833	1562.322	949.7824	1562.322	949.7824	1.644926248	1.772056859		2	318	1.059975214
2	408.061	408061	1380.654	888.6953	1380.654	888.6953	1.553574099	1.788920079		2	318.25	1.064169923
2	408.352	408352	1615.351	938.8468	1615.351	938.8468	1.72056932	1.830107788		2	318.5	1.067333205
2	408.929	408929	1902.267	942.4683	1902.267	942.4683	2.018388311	1.917931342		2	318.75	1.068188502
2	409.297	409297	1925.269	847.8365	1925.269	847.8365	2.270802212	2.013286841		2	319	1.06654412
2	409.802	409802	2120.301	875.7449	2120.301	875.7449	2.421139992	2.183143527		2	319.25	1.065438877
2	410.222	410222	2476.675	888.4872	2476.675	888.4872	2.787519055	2.333198444		2	319.5	1.065362038
2	410.734	410734	2681.877	1179.178	2681.877	1179.178	2.274361462	2.469943986		2	319.75	1.065672343
2	410.922	410922	2979.941	1159.429	2979.941	1159.429	2.570179804	2.498235294		2	320	1.067103095
2	415.268	415268	2119.518	1020.139	2119.518	1020.139	2.077675689	1.925232086		2	320.25	1.068722664
2	415.597	415597	1732.125	1009.508	1732.125	1009.508	1.715811068	1.861493284		2	320.5	1.070395874
2	415.821	415821	1823.912	1096.951	1823.912	1096.951	1.66271055	1.821990892		2	320.75	1.07353529
2	416.071	416071	1564.959	920.9493	1564.959	920.9493	1.699288984	1.779797147		2	321	1.077069282
2	416.238	416238	1837.268	983.7694	1837.268	983.7694	1.867579943	1.752531962		2	321.25	1.079854266
2	416.437	416437	2027.058	1050.288	2027.058	1050.288	1.930002057	1.721719189		2	321.5	1.081869028
2	416.676	416676	1662.393	1033.617	1662.393	1033.617	1.608325908	1.686726121		2	321.75	1.083197244
2	417.166	417166	1777.569	1071.763	1777.569	1071.763	1.658546712	1.622662111		2	322	1.084057645
2	417.39	417390	1227.393	805.2522	1227.393	805.2522	1.524234271	1.595406951		2	322.25	1.082968509
2	417.679	417679	1324.043	812.6952	1324.043	812.6952	1.629199976	1.560556304		2	322.5	1.080674546
2	418.122	418122	1530.891	916.6062	1530.891	916.6062	1.67017308	1.515404293		2	322.75	1.079351689
2	418.361	418361	1323.784	1002.617	1323.784	1002.617	1.3203287	1.502188299		2	323	1.077838197
2	418.81	418810	1485.785	1048.031	1485.785	1048.031	1.417691843	1.495759184		2	323.25	1.076414144
2	419.126	419126	1662.964	1076.392	1662.964	1076.392	1.544942735	1.486207359		2	323.5	1.075124617
2	419.444	419444	1863.038	1338.398	1863.038	1338.398	1.391991022	1.481698913		2	323.75	1.074190583
2	419.666	419666	1541.449	1128.984	1541.449	1128.984	1.365341759	1.473345523		2	324	1.073222059
2	419.9	419900	1470.356	925.142	1470.356	925.142	1.58933007	1.452452336		2	324.25	1.071963114
2	420.16	420160	1766.868	1134.397	1766.868	1134.397	1.55753938	1.426976542		2	324.5	1.070017612
2	420.577	420577	1882.899	1240.899	1882.899	1240.899	1.517366845	1.378831348		2	324.75	1.068383823
2	421.08	421080	1081.325	921.4186	1081.325	921.4186	1.173543707	1.273828335		2	325	1.066801522
2	421.407	421407	1212.954	977.7662	1212.954	977.7662	1.240535825	1.207823956		2	325.25	1.064980874
2	421.729	421729	955.0251	900.1626	955.0251	900.1626	1.060947322	1.150633356		2	325.5	1.064776445
2	422.107	422107	1004.272	950.86	1004.272	950.86	1.056172307	1.078342057		2	325.75	1.067045862
2	422.332	422332	921.1442	936.7599	921.1442	936.7599	0.983330093	1.047665013		2	326	1.069928581
2	422.805	422805	884.6003	818.6651	884.6003	818.6651	1.080539894	1.033957238		2	326.25	1.073979524
2	422.956	422956	871.3616	826.9627	871.3616	826.9627	1.05368912	1.030176711		2	326.5	1.081590172
2	423.395	423395	807.0102	801.6329	807.0102	801.6329	1.006707933	1.027706247		2	326.75	1.090457295
2	423.798	423798	912.4719	915.7379	912.4719	915.7379	0.996433477	1.037391673		2	327	1.097158273
2	424.073	424073	1036.575	900.13	1036.575	900.13	1.15158366	1.036711755		2	327.25	1.101352282
2	424.404	424404	843.8911	811.7023	843.8911	811.7023	1.039655918	1.030395091		2	327.5	1.105092901
2	424.6	424600	907.7858	990.4257	907.7858	990.4257	0.916561232	1.025437645		2	327.75	1.107515859
2	424.79	424790	892.4825	896.68	892.4825	896.68	0.995318843	1.016618994		2	328	1.108468754
2	424.961	424961	887.2509	999.2874	887.2509	999.2874	0.887883606	1.002522471		2	328.25	1.105947866
2	425.169	425169	1014.303	866.741	1014.303	866.741	1.170249244	0.9806863		2	328.5	1.099332308
2	425.339	425339	800.1421	763.6704	800.1421	763.6704	1.047758431	0.965038098		2	328.75	1.093635601
2	425.688	425688	809.1205	919.7927	809.1205	919.7927	0.879677019	0.92727503		2	329	1.088154459
2	425.863	425863	882.5838	918.6154	882.5838	918.6154	0.960776186	0.909756253		2	329.25	1.083485426
2	426.119	426119	1095.335	1325.41	1095.335	1325.41	0.826412205	0.885865244		2	329.5	1.082259391
2	426.535	426535	1079.84	1333.758	1079.84	1333.758	0.809622135	0.84300462		2	329.75	1.081672148
2	426.82	426820	1018.467	1512.849	1018.467	1512.849	0.673211272	0.823474464		2	330	1.080274123
2	427.085	427085	1045.559	1135.7	1045.559	1135.7	0.920629568	0.82489956		2	330.25	1.07924683
2	427.297	427297	831.4453	943.6817	831.4453	943.6817	0.881065406	0.834407144		2	330.5	1.077670873
2	427.556	427556	1245.673	1430.644	1245.673	1430.644	0.870707877	0.838601728		2	330.75	1.07495654
2	428.135	428135	653.2274	948.6434	653.2274	948.6434	0.688591098	0.822115151		2	331	1.072252928
2	428.344	428344	805.6676	838.1581	805.6676	838.1581	0.961235834	0.81523144		2	331.25	1.069188378
2	428.552	428552	902.155	936.4427	902.155	936.4427	0.96338516	0.808237546		2	331.5	1.065831126
2	428.774	428774	705.1448	853.0205	705.1448	853.0205	0.826644612	0.79507298		2	331.75	1.062336132
2	428.945	428945	481.5251	849.3392	481.5251	849.3392	0.566940864	0.786121345		2	332	1.060138408
2	429.141	429141	864.6004	1062.163	864.6004	1062.163	0.813999735	0.77978274		2	332.25	1.059678176
2	429.488	429488	611.2969	880.0328	611.2969	880.0328	0.694629677	0.765855198		2	332.5	1.060219117
2	430.031	430031	696.2504	1014.535	696.2504	1014.535	0.686275387	0.75195195		2	332.75	1.061031579
2	430.203	430203	759.7168	905.8367	759.7168	905.8367	0.838690682	0.754549135		2	333	1.061744074
2	430.624	430624	661.3855	851.1704	661.3855	851.1704	0.777030663	0.776088018		2	333.25	1.062401703
2	430.989	430989	721.7936	887.2292	721.7936	887.2292	0.813536795	0.791399877		2	333.5	1.063448849
2	431.401	431401	621.5278	758.4576	621.5278	758.4576	0.819462815	0.797890274		2	333.75	1.064495995
2	431.654	431654	634.6001	830.9151	634.6001	830.9151	0.763736391	0.800487764		2	334	1.064150746
2	432.01	432010	744.0109	983.5668	744.0109	983.5668	0.756441657	0.799768442		2	334.25	1.062790323
2	432.274	432274	824.9143	912.4825	824.9143	912.4825	0.904033009	0.793211536		2	334.5	1.058982649
2	432.524	432524	685.719	899.463	685.719	899.463	0.762364878	0.785428994		2	334.75	1.054561203
2	432.798	432798	686.929	868.3522	686.929	868.3522	0.791071872	0.775324289		2	335	1.050094688
2	433.129	433129	652.6233	937.529	652.6233	937.529	0.696109987	0.758714964		2	335.25	1.044918551
2	433.427	433427	766.9497	1000.599	766.9497	1000.599	0.766490572	0.745776079		2	335.5	1.040327013
2	433.647	433647	616.316	832.4191	616.316	832.4191	0.740391469	0.73641233		2	335.75	1.036598651
2	434.153	434153	814.6442	1099.633	814.6442	1099.633	0.740832805	0.714036231		2	336	1.032950039
2	434.52	434520	663.5834	983.6748	663.5834	983.6748	0.67459632	0.705809241		2	336.25	1.029651321
2	434.788	434788	816.0367	1151.668	816.0367	1151.668	0.708569397	0.701659281		2	336.5	1.027190276
2	435.14	435140	640.0664	960.142	640.0664	960.142	0.666637227	0.699434358		2	336.75	1.025753813
2	435.408	435408	652.8686	997.0678	652.8686	997.0678	0.654788571	0.701042913		2	337	1.025139051
2	435.599	435599	679.0506	829.683	679.0506	829.683	0.81844584	0.70310443		2	337.25	1.02439892
2	435.886	435886	639.7003	855.9526	639.7003	855.9526	0.747354818	0.712022803		2	337.5	1.023304828
2	436.191	436191	535.4771	825.3548	535.4771	825.3548	0.648784135	0.725616715		2	337.75	1.022143922
2	436.355	436355	577.863	897.9412	577.863	897.9412	0.643542138	0.7298142		2	338	1.020840965
2	436.635	436635	643.3593	917.7888	643.3593	917.7888	0.700988397	0.734759037		2	338.25	1.019020347
2	436.867	436867	772.9699	891.6395	772.9699	891.6395	0.866908543	0.738613681		2	338.5	1.017184122
2	437.084	437084	751.6276	958.9009	751.6276	958.9009	0.783842835	0.739191819		2	338.75	1.015565288
2	437.374	437374	706.5887	1017.467	706.5887	1017.467	0.694458592	0.73407333		2	339	1.014347025
2	437.75	437750	625.5124	846.5534	625.5124	846.5534	0.738893022	0.721965572		2	339.25	1.013288475
2	438.082	438082	662.1205	907.2911	662.1205	907.2911	0.729777356	0.710214932		2	339.5	1.012678456
2	438.288	438288	572.5377	869.8485	572.5377	869.8485	0.658203929	0.698247525		2	339.75	1.01301644
2	438.59	438590	700.3377	995.2313	700.3377	995.2313	0.703693403	0.679325553		2	340	1.013738797
2	438.754	438754	515.937	796.7967	515.937	796.7967	0.647513977	0.674063531		2	340.25	1.014400835
2	439.096	439096	558.049	867.5534	558.049	867.5534	0.643244554	0.663329425		2	340.5	1.015341887
2	439.586	439586	655.5024	971.3692	655.5024	971.3692	0.674823126	0.654904437		2	340.75	1.01604825
2	439.847	439847	569.0296	919.0108	569.0296	919.0108	0.619176184	0.655490093		2	341	1.016382655
2	440.027	440027	601.9121	925.142	601.9121	925.142	0.650615905	0.657378157		2	341.25	1.016668203
2	440.262	440262	677.9062	905.2559	677.9062	905.2559	0.748855876	0.661790987		2	341.5	1.016350148
2	440.457	440457	540.8649	815.714	540.8649	815.714	0.663057027	0.66961231		2	341.75	1.014958403
2	440.657	440657	554.2965	884.2499	554.2965	884.2499	0.626855033	0.681678012		2	342	1.013683528
2	441.047	441047	604.2961	943.6737	604.2961	943.6737	0.64036552	0.701807123		2	342.25	1.013326195
2	441.303	441303	635.0506	805.1119	635.0506	805.1119	0.788773089	0.712893095		2	342.5	1.013166558
2	441.469	441469	565.92	835.6717	565.92	835.6717	0.677203739	0.718391236		2	342.75	1.013276576
2	441.803	441803	706.7978	952.9274	706.7978	952.9274	0.741712118	0.721191872		2	343	1.013662774
2	442.245	442245	733.579	889.8698	733.579	889.8698	0.824366666	0.718309211		2	343.25	1.014179643
2	442.793	442793	531.2348	832.109	531.2348	832.109	0.638419726	0.702715633		2	343.5	1.014800348
2	443.032	443032	688.0458	1062.581	688.0458	1062.581	0.647523154	0.686444347		2	343.75	1.015283508
2	443.314	443314	652.5739	892.947	652.5739	892.947	0.730809219	0.659611315		2	344	1.014992645
2	443.588	443588	739.594	1081.975	739.594	1081.975	0.683559232	0.63910316		2	344.25	1.013803008
2	443.799	443799	615.3171	1088.628	615.3171	1088.628	0.565222555	0.627615557		2	344.5	1.012687206
2	444.257	444257	586.0758	1093.672	586.0758	1093.672	0.535878947	0.601858684		2	344.75	1.011470318
2	444.448	444448	657.1787	1078.034	657.1787	1078.034	0.60960851	0.595310545		2	345	1.010223512
2	444.801	444801	743.3949	1182.614	743.3949	1182.614	0.628603162	0.590854297		2	345.25	1.009175396
2	445.03	445030	630.0167	1083.145	630.0167	1083.145	0.581654995	0.590944504		2	345.5	1.008118201
2	445.256	445256	571.5861	948.3873	571.5861	948.3873	0.602692697	0.596073242		2	345.75	1.007178909
2	445.56	445560	665.0554	1019.22	665.0554	1019.22	0.652514079	0.608785374		2	346	1.00695955
2	445.725	445725	534.4961	990.0662	534.4961	990.0662	0.539858951	0.613831294		2	346.25	1.008473516
2	446.016	446016	487.8065	804.2189	487.8065	804.2189	0.606559358	0.624193161		2	346.5	1.011094867
2	446.237	446237	588.0744	863.5523	588.0744	863.5523	0.680994538	0.631847163		2	346.75	1.013178687
2	446.434	446434	541.4351	900.4241	541.4351	900.4241	0.601311204	0.636234511		2	347	1.014836286
2	446.948	446948	685.8529	920.314	685.8529	920.314	0.74523793	0.646929915		2	347.25	1.015393959
2	447.349	447349	556.1857	940.6054	556.1857	940.6054	0.591306089	0.652248644		2	347.5	1.015701924
2	447.554	447554	672.7785	1017.711	672.7785	1017.711	0.661070284	0.650974593		2	347.75	1.015712414
2	447.756	447756	545.7752	877.7627	545.7752	877.7627	0.621779896	0.649411148		2	348	1.015247903
2	448.21	448210	702.0405	994.4421	702.0405	994.4421	0.705964178	0.649987341		2	348.25	1.014603497
2	448.558	448558	558.7302	871.2389	558.7302	871.2389	0.641305387	0.6497125		2	348.5	1.013654142
2	448.737	448737	549.0786	947.0145	549.0786	947.0145	0.57979957	0.649897071		2	348.75	1.012817891
2	449.055	449055	669.3057	1044.946	669.3057	1044.946	0.640517022	0.651226623		2	349	1.013194982
2	449.238	449238	702.5899	1054.829	702.5899	1054.829	0.666069951	0.652241388		2	349.25	1.013956502
2	449.578	449578	719.7322	1058.936	719.7322	1058.936	0.679674881	0.653591202		2	349.5	1.014732062
2	449.959	449959	649.6517	910.2484	649.6517	910.2484	0.713708148	0.648044376		2	349.75	1.015507622
2	450.302	450302	645.8405	961.8796	645.8405	961.8796	0.671435905	0.640788326		2	350	1.01626801
2	450.574	450574	619.0344	1093.688	619.0344	1093.688	0.566006393	0.641254173		2	350.25	1.01700789
2	450.817	450817	713.8114	1144.575	713.8114	1144.575	0.623647555	0.648437658		2	350.5	1.016827114
2	451.078	451078	614.0395	903.8408	614.0395	903.8408	0.679366875	0.658281666		2	350.75	1.014383806
2	451.3	451300	530.8197	856.5753	530.8197	856.5753	0.619699984	0.676135319		2	351	1.010335351
2	451.494	451494	688.7496	993.5208	688.7496	993.5208	0.693241249	0.698234333		2	351.25	1.005952542
2	451.715	451715	699.0612	973.6647	699.0612	973.6647	0.717969132	0.713658492		2	351.5	1.002784084
2	451.901	451901	609.3482	918.4189	609.3482	918.4189	0.66347524	0.717838054		2	351.75	1.000814986
2	452.086	452086	845.8831	1070.107	845.8831	1070.107	0.790465907	0.721465931		2	352	0.999158949
2	452.318	452318	715.963	888.2025	715.963	888.2025	0.806080821	0.721460522		2	352.25	0.998236357
2	452.494	452494	808.1204	941.8522	808.1204	941.8522	0.858011905	0.713327153		2	352.5	0.998393385
2	452.687	452687	690.185	1000.355	690.185	1000.355	0.689940071	0.698089655		2	352.75	0.998885221
2	452.882	452882	567.4571	971.064	567.4571	971.064	0.584366324	0.6847428		2	353	0.99946211
2	453.157	453157	528.7934	979.6639	528.7934	979.6639	0.539770221	0.653459631		2	353.25	1.000853492
2	453.388	453388	497.4298	822.6863	497.4298	822.6863	0.604640918	0.629547224		2	353.5	1.002786823
2	453.654	453654	628.5079	926.3706	628.5079	926.3706	0.678462702	0.624973394		2	353.75	1.004930912
2	454.04	454040	544.735	871.9614	544.735	871.9614	0.624723755	0.630671548		2	354	1.005739463
2	454.252	454252	571.1181	907.2697	571.1181	907.2697	0.629490988	0.634716359		2	354.25	1.004406311
2	454.446	454446	553.4017	880.1757	553.4017	880.1757	0.628740035	0.643617668		2	354.5	1.002092014
2	454.726	454726	562.8368	947.2342	562.8368	947.2342	0.594189695	0.665043788		2	354.75	0.999719957
2	454.923	454923	812.1397	1230.758	812.1397	1230.758	0.659869528	0.673256578		2	355	0.997918299
2	455.154	455154	998.7367	1125.709	998.7367	1125.709	0.887206818	0.671886076		2	355.25	0.996348905
2	455.51	455510	659.5206	1081.649	659.5206	1081.649	0.609736245	0.661765043		2	355.5	0.994949937
2	455.958	455958	673.2023	1101.767	673.2023	1101.767	0.61102057	0.64925781		2	355.75	0.994608822
2	456.214	456214	595.9638	855.5229	595.9638	855.5229	0.696607654	0.637010053		2	356	0.994499553
2	456.519	456519	598.991	1150.881	598.991	1150.881	0.520463019	0.622249461		2	356.25	0.994567117
2	456.754	456754	607.5015	950.3697	607.5015	950.3697	0.639226503	0.622974867		2	356.5	0.994446851
2	456.98	456980	597.7998	966.3981	597.7998	966.3981	0.618585446	0.627287085		2	356.75	0.994331374
2	457.249	457249	673.2009	1017.234	673.2009	1017.234	0.661795516	0.633722277		2	357	0.994247148
2	457.456	457456	727.319	1101.961	727.319	1101.961	0.660022451	0.644422155		2	357.25	0.993986856
2	457.701	457701	589.1097	1028.344	589.1097	1028.344	0.57287221	0.658575854		2	357.5	0.99370803
2	458.048	458048	613.7505	790.603	613.7505	790.603	0.776306819	0.670756352		2	357.75	0.993373528
2	458.351	458351	745.6808	1202.294	745.6808	1202.294	0.620215022	0.681278561		2	358	0.993054503
2	458.585	458585	691.5268	949.4683	691.5268	949.4683	0.728330582	0.686342448		2	358.25	0.992725891
2	458.749	458749	656.2485	888.1042	656.2485	888.1042	0.738931873	0.686829247		2	358.5	0.992427166
2	458.975	458975	660.8171	1066.179	660.8171	1066.179	0.619799396	0.686267472		2	358.75	0.992363648
2	459.253	459253	614.11	926.7616	614.11	926.7616	0.662640748	0.683278841		2	359	0.99273754
2	459.551	459551	610.3477	855.6757	610.3477	855.6757	0.713293249	0.676754744		2	359.25	0.993263187
2	459.757	459757	609.4682	869.5921	609.4682	869.5921	0.700866763	0.675194468		2	359.5	0.99370213
2	459.925	459925	533.417	819.6145	533.417	819.6145	0.650814499	0.67692493		2	359.75	0.993769732
2	460.14	460140	615.4177	1012.202	615.4177	1012.202	0.607998897	0.680885565		2	360	0.993769918
2	460.403	460403	755.353	956.8234	755.353	956.8234	0.78943826	0.685721094		2	360.25	0.993918096
2	460.645	460645	516.0043	860.603	516.0043	860.603	0.599584594	0.691498257		2	360.5	0.994227037
2	460.937	460937	625.9405	862.8811	625.9405	862.8811	0.725407591	0.701091344		2	360.75	0.994561688
2	461.365	461365	716.1958	937.2006	716.1958	937.2006	0.764186237	0.70754089		2	361	0.995147773
2	461.661	461661	568.7041	867.9257	568.7041	867.9257	0.655245144	0.692654203		2	361.25	0.996026149
2	461.85	461850	643.177	851.6668	643.177	851.6668	0.755197925	0.685029594		2	361.5	0.9968532
2	462.06	462060	664.6535	896.68	664.6535	896.68	0.741238234	0.671223861		2	361.75	0.996990245
2	462.224	462224	613.2819	943.2626	613.2819	943.2626	0.650170907	0.654908731		2	362	0.996835724
2	462.455	462455	576.3513	954.9789	576.3513	954.9789	0.603522549	0.652304918		2	362.25	0.996765435
2	462.662	462662	734.6279	1122.048	734.6279	1122.048	0.654720565	0.689482553		2	362.5	0.996950301
2	462.943	462943	575.9794	1057.742	575.9794	1057.742	0.544536758	0.770514911		2	362.75	0.997447406
2	463.203	463203	648.718	801.0285	648.718	801.0285	0.809856328	0.829073941		2	363	0.997961038
2	463.48	463480	724.9262	936.9499	724.9262	936.9499	0.773708605	0.888996658		2	363.25	0.998557768
2	463.657	463657	768.1839	990.2576	768.1839	990.2576	0.775741484	0.933335667		2	363.5	0.999321698
2	463.877	463877	1124.866	1275.675	1124.866	1275.675	0.881781018	0.964848305		2	363.75	1.000700137
2	464.048	464048	5448.163	2943.128	5448.163	2943.128	1.851147147	0.970166563		2	364	1.002681274
2	464.259	464259	990.5523	1005.705	990.5523	1005.705	0.984933256	0.970725799		2	364.25	1.004532527
2	464.568	464568	809.84	1006.227	809.84	1006.227	0.804828334	0.931798365		2	364.5	1.006529394
2	464.925	464925	625.4316	957.117	625.4316	957.117	0.653453653	0.85313151		2	364.75	1.008510407
2	465.097	465097	665.3342	924.3184	665.3342	924.3184	0.719810619	0.825752216		2	365	1.008372616
2	465.367	465367	1043.399	1487.759	1043.399	1487.759	0.701322593	0.78608772		2	365.25	1.007559838
2	465.892	465892	784.3128	1185.86	784.3128	1185.86	0.661387348	0.697093835		2	365.5	1.006718716
2	466.16	466160	1152.981	1357.969	1152.981	1357.969	0.849048101	0.674961976		2	365.75	1.005688374
2	466.354	466354	876.3814	1430.062	876.3814	1430.062	0.612827556	0.679163973		2	366	1.004495466
2	466.775	466775	735.6355	1044.235	735.6355	1044.235	0.704473131	0.720694662		2	366.25	1.003200725
2	467.06	467060	742.1879	987.1988	742.1879	987.1988	0.751811996	0.739125812		2	366.5	1.002673699
2	467.248	467248	741.2657	1020.709	741.2657	1020.709	0.72622628	0.740129207		2	366.75	1.002247365
2	467.614	467614	856.9065	1011.454	856.9065	1011.454	0.847202641	0.741204501		2	367	1.002003355
2	467.938	467938	733.9985	982.0853	733.9985	982.0853	0.747387727	0.746970845		2	367.25	1.002736475
2	468.499	468499	644.0337	917.7888	644.0337	917.7888	0.701723207	0.757819921		2	367.5	1.004080246
2	468.741	468741	674.4239	949.4683	674.4239	949.4683	0.710317448	0.75971597		2	367.75	1.005516166
2	468.982	468982	636.6664	928.5915	636.6664	928.5915	0.685625918	0.756316003		2	368	1.007443047
2	469.226	469226	719.7702	920.705	719.7702	920.705	0.781759847	0.752383949		2	368.25	1.009600439
2	469.6	469600	789.8114	848.3092	789.8114	848.3092	0.931041889	0.750180195		2	368.5	1.011512617
2	469.818	469818	719.6758	917.1107	719.6758	917.1107	0.784720754	0.749577882		2	368.75	1.011503735
2	469.986	469986	774.5588	1183.384	774.5588	1183.384	0.654528708	0.750710961		2	369	1.010406208
2	470.21	470210	816.6955	1053.24	816.6955	1053.24	0.775412537	0.754540765		2	369.25	1.009279466
2	470.518	470518	758.2922	1048.488	758.2922	1048.488	0.723224491	0.760587892		2	369.5	1.009935035
2	470.786	470786	596.7479	921.6824	596.7479	921.6824	0.647455024	0.764920762		2	369.75	1.010924278
2	471.179	471179	688.7405	884.1846	688.7405	884.1846	0.778955548	0.771366304		2	370	1.012320219
2	471.453	471453	614.0271	782.908	614.0271	782.908	0.784290236	0.776138338		2	370.25	1.014178925
2	471.738	471738	736.7747	751.1512	736.7747	751.1512	0.980860711	0.780881449		2	370.5	1.017125458
2	472.015	472015	751.1545	1073.746	751.1545	1073.746	0.699564422	0.786015534		2	370.75	1.020212067
2	472.259	472259	784.6	1036.668	784.6	1036.668	0.756847901	0.792487708		2	371	1.02351459
2	472.496	472496	911.2767	1027.622	911.2767	1027.622	0.886782007	0.79662697		2	371.25	1.027023559
2	472.774	472774	673.5113	852.4115	673.5113	852.4115	0.790124605	0.799825578		2	371.5	1.029475589
2	472.962	472962	2525.147	3581.419	2525.147	3581.419	0.705068857	0.807003718		2	371.75	1.030053603
2	473.364	473364	693.0867	879.3938	693.0867	879.3938	0.788141445	0.840560311		2	372	1.030194527
2	473.651	473651	790.5093	847.3116	790.5093	847.3116	0.932961735	0.864726952		2	372.25	1.029838586
2	473.848	473848	765.1415	1015.352	765.1415	1015.352	0.753572653	0.881686815		2	372.5	1.029164939
2	474.302	474302	952.027	990.0839	952.027	990.0839	0.961561944	0.934564787		2	372.75	1.026685158
2	474.662	474662	938.2016	773.8437	938.2016	773.8437	1.212391598	0.965649704		2	373	1.023220419
2	475.139	475139	1032.124	1149.171	1032.124	1149.171	0.898146577	0.978965422		2	373.25	1.021740789
2	475.414	475414	846.7372	834.7617	846.7372	834.7617	1.01434601	0.982124463		2	373.5	1.021948349
2	475.643	475643	732.5747	895.572	732.5747	895.572	0.817996431	0.985527374		2	373.75	1.022256555
2	475.896	475896	1135.58	1124.192	1135.58	1124.192	1.010129942	0.981092105		2	374	1.023299783
2	476.114	476114	844.9167	873.1812	844.9167	873.1812	0.96763043	0.970384161		2	374.25	1.025946631
2	476.417	476417	746.9557	877.6003	746.9557	877.6003	0.851134281	0.96574162		2	374.5	1.02819999
2	476.678	476678	954.2191	880.7094	954.2191	880.7094	1.083466465	0.968689062		2	374.75	1.029521832
2	476.958	476958	838.7254	872.7181	838.7254	872.7181	0.961049622	0.978508911		2	375	1.028321803
2	477.139	477139	1361.695	1096.194	1361.695	1096.194	1.242202566	0.995007481		2	375.25	1.026788344
2	477.386	477386	1047.179	1300.911	1047.179	1300.911	0.804958218	1.022325044		2	375.5	1.024936652
2	477.574	477574	1146.286	1208.617	1146.286	1208.617	0.948427831	1.045634547		2	375.75	1.022524116
2	479.233	479233	1521.252	1028.152	1521.252	1028.152	1.479598347	1.421737279		2	376	1.018886062
2	479.525	479525	1349.798	922.1553	1349.798	922.1553	1.463742604	1.478542555		2	376.25	1.015679124
2	479.755	479755	1357.235	881.311	1357.235	881.311	1.540018223	1.511095129		2	376.5	1.014203231
2	480.245	480245	1177.83	788.7253	1177.83	788.7253	1.493333611	1.538938047		2	376.75	1.013264905
2	480.556	480556	1419.833	873.6598	1419.833	873.6598	1.625155467	1.539749401		2	377	1.013309863
2	480.892	480892	1462.905	927.1999	1462.905	927.1999	1.577766564	1.540717565		2	377.25	1.0141978
2	481.088	481088	1206.41	823.0287	1206.41	823.0287	1.465817656	1.542482468		2	377.5	1.015210306
2	481.441	481441	1369.103	786.9597	1369.103	786.9597	1.739737117	1.543892139		2	377.75	1.015969938
2	481.614	481614	1080.377	784.7351	1080.377	784.7351	1.376741017	1.54435135		2	378	1.015079691
2	481.827	481827	1539.694	891.8959	1539.694	891.8959	1.726315818	1.542892798		2	378.25	1.013875346
2	482.09	482090	1119.489	791.9683	1119.489	791.9683	1.41355279	1.542042867		2	378.5	1.012763464
2	482.285	482285	1054.568	823.1899	1054.568	823.1899	1.281074999	1.541168814		2	378.75	1.011451848
2	482.464	482464	1476.881	885.2304	1476.881	885.2304	1.668357752	1.540884367		2	379	1.01016216
2	482.784	482784	1540.065	970.712	1540.065	970.712	1.58653133	1.544691679		2	379.25	1.009425575
2	482.97	482970	1459.607	946.8503	1459.607	946.8503	1.541539354	1.548112916		2	379.5	1.009573314
2	483.224	483224	1452.335	847.1645	1452.335	847.1645	1.714348276	1.555308946		2	379.75	1.010015415
2	483.533	483533	1211.324	791.7792	1211.324	791.7792	1.529876006	1.574340511		2	380	1.010707728
2	483.916	483916	1461.186	973.0204	1461.186	973.0204	1.5017013	1.601228076		2	380.25	1.011733708
2	484.288	484288	1563.042	1004.24	1563.042	1004.24	1.556442683	1.63119356		2	380.5	1.012914697
2	484.685	484685	2042.626	1178.256	2042.626	1178.256	1.733601187	1.666385867		2	380.75	1.013688472
2	485.013	485013	1584.036	949.1246	1584.036	949.1246	1.668944204	1.671299605		2	381	1.014041139
2	485.202	485202	1379.523	874.6846	1379.523	874.6846	1.577166215	1.660056417		2	381.25	1.014320696
2	485.494	485494	1839.643	953.9364	1839.643	953.9364	1.928475525	1.634067646		2	381.5	1.014378935
2	485.715	485715	1193.145	811.6278	1193.145	811.6278	1.470064234	1.612026573		2	381.75	1.014264158
2	486.012	486012	1442.888	814.4134	1442.888	814.4134	1.771689906	1.563547944		2	382	1.014485617
2	486.353	486353	1300.525	915.8832	1300.525	915.8832	1.419968179	1.482645934		2	382.25	1.015147874
2	486.847	486847	954.8193	863.6957	954.8193	863.6957	1.105504288	1.393842836		2	382.5	1.016446484
2	487.057	487057	1578.917	1151.649	1578.917	1151.649	1.371005402	1.382637887		2	382.75	1.017676052
2	487.422	487422	1259.082	894.6622	1259.082	894.6622	1.407326698	1.374044889		2	383	1.018492287
2	487.837	487837	1021.159	775.2496	1021.159	775.2496	1.317200293	1.392073345		2	383.25	1.019330264
2	488.16	488160	1385.859	915.8495	1385.859	915.8495	1.513195126	1.42585138		2	383.5	1.02018094
2	488.476	488476	1584.371	1040.61	1584.371	1040.61	1.522540625	1.449033296		2	383.75	1.021187757
2	488.65	488650	1694.93	1101.239	1694.93	1101.239	1.539111855	1.45686689		2	384	1.022183165
2	488.955	488955	1347.438	971.0881	1347.438	971.0881	1.387554847	1.473636127		2	384.25	1.023080113
2	489.206	489206	1749.868	1134.298	1749.868	1134.298	1.542688077	1.47969521		2	384.5	1.023977842
2	489.496	489496	1170.17	849.3552	1170.17	849.3552	1.377715707	1.466335734		2	384.75	1.025154976
2	489.725	489725	1366.638	953.4552	1366.638	953.4552	1.433353135	1.447059152		2	385	1.026677676
2	489.98	489980	1265.464	896.8329	1265.464	896.8329	1.411036549	1.429485055		2	385.25	1.028333613
2	490.437	490437	1847.089	1217.77	1847.089	1217.77	1.516779852	1.376554922		2	385.5	1.029943515
2	490.788	490788	1688.303	1219.266	1688.303	1219.266	1.384688001	1.345657347		2	385.75	1.03211846
2	491.173	491173	1790.593	1243.489	1790.593	1243.489	1.439974941	1.359889982		2	386	1.03247296
2	491.459	491459	830.3292	786.3831	830.3292	786.3831	1.055883831	1.382960041		2	386.25	1.032011171
2	491.806	491806	1384.257	1088.165	1384.257	1088.165	1.272102117	1.407317567		2	386.5	1.031202083
2	492.074	492074	1185.968	840.0786	1185.968	840.0786	1.411734569	1.437244879		2	386.75	1.029458893
2	492.439	492439	1220.85	805.6331	1220.85	805.6331	1.515392056	1.500314121		2	387	1.026449426
2	492.772	492772	1588.623	890.08	1588.623	890.08	1.784809231	1.528738962		2	387.25	1.024960543
2	493.107	493107	1275.48	833.2282	1275.48	833.2282	1.530769122	1.516227477		2	387.5	1.024632715
2	493.318	493318	1177.974	771.0691	1177.974	771.0691	1.52771522	1.500679106		2	387.75	1.024630817
2	493.64	493640	1593.606	964.6225	1593.606	964.6225	1.65205145	1.469864391		2	388	1.025330094
2	494.113	494113	1141.239	873.2226	1141.239	873.2226	1.306927924	1.351660342		2	388.25	1.027818485
2	494.339	494339	1163.438	857.9074	1163.438	857.9074	1.356134706	1.299217559		2	388.5	1.032030942
2	494.549	494549	1014.172	928.3219	1014.172	928.3219	1.092478805	1.261886408		2	388.75	1.034977789
2	495.007	495007	768.7936	804.4752	768.7936	804.4752	0.955646116	1.165805848		2	389	1.036280666
2	495.33	495330	883.3784	836.9097	883.3784	836.9097	1.05552415	1.116098335		2	389.25	1.037250836
2	495.794	495794	1093.422	889.0759	1093.422	889.0759	1.229841007	1.105242602		2	389.5	1.037943059
2	495.971	495971	1069.409	907.647	1069.409	907.647	1.178221269	1.102119221		2	389.75	1.037636688
2	496.358	496358	917.0506	883.3034	917.0506	883.3034	1.038205672	1.095538393		2	390	1.037237034
2	496.784	496784	1134.734	904.2469	1134.734	904.2469	1.25489399	1.099855446		2	390.25	1.037142792
2	497.211	497211	985.2401	999.1137	985.2401	999.1137	0.986114093	1.096376687		2	390.5	1.036584002
2	497.412	497412	1035.483	878.0906	1035.483	878.0906	1.179243919	1.084162935		2	390.75	1.036647746
2	497.631	497631	830.9758	892.7313	830.9758	892.7313	0.93082409	1.070088283		2	391	1.037953766
2	497.816	497816	964.2899	900.2808	964.2899	900.2808	1.071099039	1.062639664		2	391.25	1.039902921
2	498.102	498102	1214.828	1027.176	1214.828	1027.176	1.18268729	1.051187592		2	391.5	1.04365356
2	498.344	498344	968.2699	1029.261	968.2699	1029.261	0.940742824	1.043905462		2	391.75	1.047956552
2	498.526	498526	890.2332	802.6807	890.2332	802.6807	1.109075128	1.042253947		2	392	1.052611063
2	498.931	498931	843.9916	934.6491	843.9916	934.6491	0.903003705	1.046547261		2	392.25	1.056637975
2	499.13	499130	1031.004	901.9769	1031.004	901.9769	1.143049229	1.046439948		2	392.5	1.056622628
2	499.327	499327	962.7517	913.3828	962.7517	913.3828	1.054050613	1.046383027		2	392.75	1.055028432
2	499.505	499505	1150.205	1095.903	1150.205	1095.903	1.049550006	1.04748823		2	393	1.053360603
2	499.691	499691	880.2514	871.4799	880.2514	871.4799	1.010065063	1.045470214		2	393.25	1.050549552
2	500	500000	1067.839	1045.972	1067.839	1045.972	1.020905913	1.040052627		2	393.5	1.047382614
2	500.397	500397	982.5612	844.7246	982.5612	844.7246	1.163173418	1.026826426		2	393.75	1.047796312
2	500.579	500579	779.6957	817.0371	779.6957	817.0371	0.954296567	1.011508447		2	394	1.049739779
2	500.958	500958	959.3421	1014.951	959.3421	1014.951	0.945210261	0.966366321		2	394.25	1.05425394
2	501.162	501162	970.3489	1004.24	970.3489	1004.24	0.966251992	0.942855385		2	394.5	1.061088587
2	501.534	501534	996.3876	1227.991	996.3876	1227.991	0.8113965	0.881338401		2	394.75	1.06788125
2	501.709	501709	1058.866	1076.657	1058.866	1076.657	0.983475703	0.857647433		2	395	1.075454065
2	501.888	501888	747.6316	909.672	747.6316	909.672	0.821869421	0.842016987		2	395.25	1.083323367
2	502.111	502111	780.8069	1017.979	780.8069	1017.979	0.767016707	0.825038625		2	395.5	1.091853521
2	502.312	502312	847.6909	997.8245	847.6909	997.8245	0.849539072	0.815938924		2	395.75	1.098480156
2	502.541	502541	692.7871	968.153	692.7871	968.153	0.71557605	0.818824914		2	396	1.103113745
2	502.727	502727	855.4321	1031.305	855.4321	1031.305	0.829465677	0.823992322		2	396.25	1.104655154
2	503.028	503028	718.6078	892.8267	718.6078	892.8267	0.804868179	0.842617155		2	396.5	1.105825651
2	503.308	503308	882.0732	1007.662	882.0732	1007.662	0.875366145	0.868775284		2	396.75	1.108079038
2	503.488	503488	860.0395	936.028	860.0395	936.028	0.918818134	0.877797946		2	397	1.111313621
2	503.815	503815	978.2179	978.9072	978.2179	978.9072	0.999295847	0.885995369		2	397.25	1.115478824
2	504.067	504067	786.5513	892.3761	786.5513	892.3761	0.881412333	0.891902647		2	397.5	1.122375253
2	504.372	504372	839.119	925.7874	839.119	925.7874	0.906384122	0.891474404		2	397.75	1.128949331
2	504.697	504697	942.2261	1085.745	942.2261	1085.745	0.867815279	0.871515771		2	398	1.133355705
2	504.922	504922	792.1063	1077.187	792.1063	1077.187	0.735347066	0.850011114		2	398.25	1.138146689
2	505.224	505224	897.4024	1008.67	897.4024	1008.67	0.889688798	0.825053108		2	398.5	1.143294645
2	505.439	505439	679.6456	908.816	679.6456	908.816	0.747836306	0.807031362		2	398.75	1.147507488
2	505.744	505744	1152.584	1230.125	1152.584	1230.125	0.936964943	0.781331791		2	399	1.153116863
2	506.039	506039	717.7973	972.2944	717.7973	972.2944	0.738250987	0.771044173		2	399.25	1.161192133
2	506.444	506444	581.6318	889.845	581.6318	889.845	0.653632711	0.764357737		2	399.5	1.172577595
2	506.76	506760	665.5853	943.8471	665.5853	943.8471	0.705183393	0.757258726		2	399.75	1.18526792
2	507.065	507065	690.3898	842.9301	690.3898	842.9301	0.819035647	0.748113153		2	400	1.198241002
2	507.258	507258	616.9129	984.1345	616.9129	984.1345	0.626858321	0.742382031		2	400.25	1.212795246
2	507.475	507475	745.5754	732.6929	745.5754	732.6929	1.0175824	0.736230367		2	400.5	1.226778489
2	507.687	507687	606.305	831.1905	606.305	831.1905	0.729441686	0.731098619		2	400.75	1.239303818
2	507.916	507916	452.6157	826.4445	452.6157	826.4445	0.547666177	0.725949872		2	401	1.25192145
2	508.169	508169	801.5902	1057.252	801.5902	1057.252	0.758182723	0.719487065		2	401.25	1.265190729
2	508.377	508377	578.2586	776.7023	578.2586	776.7023	0.744504812	0.713866112		2	401.5	1.280085788
2	508.618	508618	618.0195	918.8188	618.0195	918.8188	0.672623917	0.705615875		2	401.75	1.295594567
2	508.817	508817	590.3643	885.3296	590.3643	885.3296	0.666829958	0.697201472		2	402	1.311880298
2	509.306	509306	598.3527	923.7023	598.3527	923.7023	0.647776562	0.682136305		2	402.25	1.33379906
2	509.503	509503	620.3528	843.072	620.3528	843.072	0.735824224	0.682317224		2	402.5	1.357994903
2	509.854	509854	648.2258	816.822	648.2258	816.822	0.793594933	0.68829835		2	402.75	1.380690486
2	510.191	510191	514.6395	955.2182	514.6395	955.2182	0.538766431	0.691151794		2	403	1.402188021
2	510.371	510371	607.1866	922.3991	607.1866	922.3991	0.658268856	0.689244194		2	403.25	1.418249635
2	510.651	510651	679.6713	892.6864	679.6713	892.6864	0.761377456	0.685219629		2	403.5	1.432344646
2	510.839	510839	719.251	965.539	719.251	965.539	0.744921748	0.683459009		2	403.75	1.441095434
2	511.062	511062	744.3096	1082.826	744.3096	1082.826	0.687376919	0.682287909		2	404	1.445733823
2	511.427	511427	512.4497	806.5943	512.4497	806.5943	0.635325219	0.680443282		2	404.25	1.443015026
2	511.682	511682	514.0513	851.2089	514.0513	851.2089	0.603907337	0.680826476		2	404.5	1.436622006
2	511.946	511946	647.7587	856.7738	647.7587	856.7738	0.756044011	0.682160244		2	404.75	1.420498474
2	512.129	512129	504.3292	782.1894	504.3292	782.1894	0.644766089	0.681993586		2	405	1.403873779
2	512.656	512656	762.6219	1049.654	762.6219	1049.654	0.726545986	0.676775898		2	405.25	1.383575072
2	513.075	513075	583.7705	912.6615	583.7705	912.6615	0.639635286	0.671110261		2	405.5	1.363562464
2	513.436	513436	622.5333	860.1066	622.5333	860.1066	0.723786214	0.66676057		2	405.75	1.345452285
2	513.784	513784	553.8782	895.1579	553.8782	895.1579	0.618749161	0.661302596		2	406	1.325871439
2	514.053	514053	618.4566	916.3067	618.4566	916.3067	0.674944972	0.655810455		2	406.25	1.30660558
2	514.419	514419	597.0019	1025.501	597.0019	1025.501	0.582156331	0.649617662		2	406.5	1.285786786
2	514.645	514645	535.7399	813.7218	535.7399	813.7218	0.65838214	0.646769882		2	406.75	1.261197476
2	514.936	514936	597.9179	941.8647	597.9179	941.8647	0.634823558	0.643861971		2	407	1.23965652
2	515.138	515138	674.0634	906.0878	674.0634	906.0878	0.743927244	0.644061776		2	407.25	1.224569614
2	515.423	515423	508.948	896.3477	508.948	896.3477	0.567801981	0.647129014		2	407.5	1.212035246
2	515.733	515733	752.1463	1092.159	752.1463	1092.159	0.688678388	0.649762459		2	407.75	1.204597345
2	516.163	516163	642.8459	1026.419	642.8459	1026.419	0.626299689	0.649026902		2	408	1.204942669
2	516.489	516489	568.6763	875.4966	568.6763	875.4966	0.649547126	0.647107653		2	408.25	1.210717824
2	516.722	516722	547.8246	916.7634	547.8246	916.7634	0.597563777	0.645461142		2	408.5	1.217546164
2	516.898	516898	595.7199	874.9497	595.7199	874.9497	0.680861883	0.643416383		2	408.75	1.22457553
2	517.155	517155	556.2163	820.6132	556.2163	820.6132	0.677805695	0.639666302		2	409	1.233007133
2	517.321	517321	712.1604	990.249	712.1604	990.249	0.719173056	0.638583598		2	409.25	1.244973956
2	517.57	517570	558.9737	952.2259	558.9737	952.2259	0.587017954	0.637856386		2	409.5	1.259837004
2	517.845	517845	595.2744	1016.746	595.2744	1016.746	0.585470117	0.638143051		2	409.75	1.275370608
2	518.028	518028	538.6726	883.9364	538.6726	883.9364	0.609401989	0.640641024		2	410	1.291669535
2	518.205	518205	609.1109	1043.217	609.1109	1043.217	0.583877467	0.644091165		2	410.25	1.307702937
2	518.41	518410	651.8641	941.4257	651.8641	941.4257	0.692422249	0.647611833		2	410.5	1.320037511
2	518.629	518629	570.2041	797.5534	570.2041	797.5534	0.714941595	0.65576291		2	410.75	1.332027463
2	519.053	519053	606.1941	917.9957	606.1941	917.9957	0.66034525	0.673996765		2	411	1.33490919
2	519.273	519273	524.6001	839.0757	524.6001	839.0757	0.625211885	0.671918894		2	411.25	1.328820157
2	519.653	519653	613.8811	775.8615	613.8811	775.8615	0.791225109	0.661561858		2	411.5	1.322731125
2	519.852	519852	564.0977	844.7165	564.0977	844.7165	0.66779529	0.657143901		2	411.75	1.316642093
2	520.036	520036	579.7451	955.2396	579.7451	955.2396	0.606910664	0.650253179		2	412	1.310553061
2	520.489	520489	609.3941	930.8765	609.3941	930.8765	0.654645487	0.627924763		2	412.25	1.304464029
2	520.717	520717	519.0684	985.7922	519.0684	985.7922	0.52654951	0.626791235		2	412.5	1.298374997
2	521.017	521017	494.4492	911.3521	494.4492	911.3521	0.542544643	0.627452203		2	412.75	1.292285965
2	521.191	521191	575.138	883.6881	575.138	883.6881	0.650838231	0.627703923		2	413	1.286196932
2	521.516	521516	655.1919	911.8138	655.1919	911.8138	0.718558877	0.632692691		2	413.25	1.2801079
2	521.806	521806	524.5035	828.0609	524.5035	828.0609	0.633411745	0.642199104		2	413.5	1.274018868
2	522.288	522288	564.5956	807.2342	564.5956	807.2342	0.699419821	0.654752737		2	413.75	1.267929836
2	522.595	522595	537.0425	806.4151	537.0425	806.4151	0.665962852	0.654190379		2	414	1.261840804
2	522.909	522909	482.1061	771.0691	482.1061	771.0691	0.625243704	0.650152341		2	414.25	1.255751772
2	523.182	523182	686.9629	1150.312	686.9629	1150.312	0.597197021	0.648038259		2	414.5	1.24966274
2	523.345	523345	705.4394	1066.248	705.4394	1066.248	0.661609119	0.649075319		2	414.75	1.243573707
2	523.561	523561	644.9348	1009.291	644.9348	1009.291	0.638997871	0.650152777		2	415	1.237484675
2	523.82	523820	617.2409	1021.454	617.2409	1021.454	0.604276747	0.649120239		2	415.25	1.231395643
2	524.07	524070	659.1326	1067.575	659.1326	1067.575	0.617411048	0.648496267		2	415.5	1.222654197
2	524.349	524349	705.9355	859.6179	705.9355	859.6179	0.821220103	0.647275826		2	415.75	1.214198328
2	524.528	524528	574.8633	898.83	574.8633	898.83	0.639568439	0.645557715		2	416	1.206304462
2	524.937	524937	497.7423	801.9842	497.7423	801.9842	0.620638536	0.639668757		2	416.25	1.19871084
2	525.212	525212	529.4961	893.9468	529.4961	893.9468	0.592312764	0.63657726		2	416.5	1.191658008
2	525.373	525373	552.9443	876.2413	552.9443	876.2413	0.63104113	0.635086103		2	416.75	1.185110399
2	525.717	525717	562.6951	969.5747	562.6951	969.5747	0.580352499	0.630792612		2	417	1.179072317
2	526.242	526242	595.6327	886.5122	595.6327	886.5122	0.671883252	0.627388698		2	417.25	1.173174949
2	526.438	526438	587.9958	941.2768	587.9958	941.2768	0.624678947	0.631667449		2	417.5	1.167577691
2	526.654	526654	676.0451	1040.658	676.0451	1040.658	0.649632348	0.636742997		2	417.75	1.162253314
2	526.914	526914	692.0156	1098.404	692.0156	1098.404	0.630019191	0.639735219		2	418	1.157546204
2	527.08	527080	611.5285	941.6663	611.5285	941.6663	0.649411049	0.642448544		2	418.25	1.153941601
2	527.37	527370	737.9129	1112.03	737.9129	1112.03	0.663572835	0.645236809		2	418.5	1.152440053
2	527.733	527733	670.3358	1088.645	670.3358	1088.645	0.615752426	0.642713405		2	418.75	1.151778772
2	528.197	528197	744.065	1064.186	744.065	1064.186	0.699186984	0.636454718		2	419	1.150559118
2	528.573	528573	535.574	889.845	535.574	889.845	0.60187336	0.634700155		2	419.25	1.149530782
2	528.755	528755	499.6009	837.9523	499.6009	837.9523	0.596216396	0.635675741		2	419.5	1.148633431
2	529.089	529089	524.4515	831.8087	524.4515	831.8087	0.630495329	0.638371144		2	419.75	1.146094048
2	529.57	529570	507.0359	823.6172	507.0359	823.6172	0.615620825	0.643107127		2	420	1.141809857
2	530.075	530075	593.239	791.8912	593.239	791.8912	0.749142054	0.653451382		2	420.25	1.136994191
2	530.507	530507	606.8386	956.3799	606.8386	956.3799	0.634516263	0.662648022		2	420.5	1.131662097
2	530.987	530987	567.0706	874.181	567.0706	874.181	0.648687858	0.663153737		2	420.75	1.123348353
2	531.202	531202	570.3279	881.2183	570.3279	881.2183	0.647203877	0.662238019		2	421	1.113707517
2	531.44	531440	690.7747	1061.549	690.7747	1061.549	0.65072333	0.662833944		2	421.25	1.104283535
2	531.703	531703	661.0806	891.8959	661.0806	891.8959	0.741208251	0.661117014		2	421.5	1.095378007
2	531.913	531913	616.4575	996.2177	616.4575	996.2177	0.61879798	0.661184508		2	421.75	1.087122542
2	532.076	532076	625.5279	891.8719	625.5279	891.8719	0.701365185	0.665225839		2	422	1.078290214
2	532.367	532367	615.314	907.8034	615.314	907.8034	0.677805349	0.675929155		2	422.25	1.070908275
2	532.621	532621	712.4208	992.0547	712.4208	992.0547	0.718126531	0.686338943		2	422.5	1.067943556
2	532.809	532809	578.5326	966.0995	578.5326	966.0995	0.59883335	0.696912951		2	422.75	1.066605153
2	533.074	533074	729.0221	1142.353	729.0221	1142.353	0.638175853	0.712777199		2	423	1.065566581
2	533.362	533362	659.5226	827.2661	659.5226	827.2661	0.797231507	0.73013797		2	423.25	1.065306688
2	533.599	533599	821.0431	1137.025	821.0431	1137.025	0.722097667	0.746615513		2	423.5	1.065622119
2	533.813	533813	762.591	874.5231	762.591	874.5231	0.872007841	0.75611233		2	423.75	1.066732047
2	534.039	534039	871.1082	1187.308	871.1082	1187.308	0.733683425	0.762448882		2	424	1.066852892
2	534.338	534338	805.2744	954.4175	805.2744	954.4175	0.843733901	0.769066112		2	424.25	1.066195566
2	534.544	534544	569.4122	933.0853	569.4122	933.0853	0.610246673	0.76750825		2	424.5	1.06520411
2	534.728	534728	918.4039	1128.89	918.4039	1128.89	0.813545961	0.757161787		2	424.75	1.06345075
2	534.919	534919	647.0176	901.2202	647.0176	901.2202	0.717935084	0.74079184		2	425	1.05974737
2	535.089	535089	729.3408	886.3386	729.3408	886.3386	0.822869274	0.728827056		2	425.25	1.055092544
2	535.548	535548	610.5987	926.5092	610.5987	926.5092	0.659031448	0.690361412		2	425.5	1.050361002
2	536.033	536033	655.9492	1177.027	655.9492	1177.027	0.557293248	0.650097868		2	425.75	1.045456577
2	536.453	536453	599.2157	918.2701	599.2157	918.2701	0.652548417	0.631163481		2	426	1.041005002
2	536.664	536664	537.8831	830.8809	537.8831	830.8809	0.647364863	0.623621696		2	426.25	1.036460134
2	536.88	536880	579.432	869.8805	579.432	869.8805	0.666105287	0.618828272		2	426.5	1.031701897
2	537.115	537115	656.9264	1082.632	656.9264	1082.632	0.606786424	0.618085507		2	426.75	1.028314043
2	537.42	537420	514.3454	969.0354	514.3454	969.0354	0.530780816	0.622586919		2	427	1.027606727
2	537.734	537734	609.8831	830.8478	609.8831	830.8478	0.734049124	0.630356982		2	427.25	1.029058139
2	537.953	537953	647.6843	1020.399	647.6843	1020.399	0.634736314	0.639549324		2	427.5	1.030054851
2	538.337	538337	511.7125	859.3246	511.7125	859.3246	0.595482196	0.662470354		2	427.75	1.029201934
2	538.511	538511	479.4873	869.4391	479.4873	869.4391	0.55149038	0.6702195		2	428	1.027886912
2	538.714	538714	634.7546	768.6225	634.7546	768.6225	0.825834008	0.681062586		2	428.25	1.026477096
2	539.063	539063	593.3504	923.2085	593.3504	923.2085	0.642704654	0.700197616		2	428.5	1.024936168
2	539.447	539447	796.7754	1162.186	796.7754	1162.186	0.685583375	0.700241286		2	428.75	1.022444169
2	539.634	539634	646.8803	744.1225	646.8803	744.1225	0.869319635	0.69787709		2	429	1.020199031
2	539.869	539869	776.5134	1109.807	776.5134	1109.807	0.699683278	0.697206543		2	429.25	1.018548483
2	540.178	540178	714.5755	1007.053	714.5755	1007.053	0.709570896	0.696420882		2	429.5	1.016727056
2	540.465	540465	504.6631	916.728	504.6631	916.728	0.55050473	0.692367685		2	429.75	1.015544567
2	540.755	540755	486.7643	861.7243	486.7643	861.7243	0.564872431	0.68883663		2	430	1.014362077
2	540.921	540921	592.0864	799.7104	592.0864	799.7104	0.740376016	0.689537349		2	430.25	1.015139431
2	541.168	541168	1238.661	1553.966	1238.661	1553.966	0.79709659	0.694775577		2	430.5	1.017502204
2	541.612	541612	577.1669	823.8034	577.1669	823.8034	0.700612428	0.700376906		2	430.75	1.019650582
2	541.995	541995	659.5594	830.5404	659.5594	830.5404	0.794132832	0.69261508		2	431	1.021534734
2	542.243	542243	520.1603	903.1119	520.1603	903.1119	0.575964396	0.686060685		2	431.25	1.022262271
2	542.501	542501	580.9158	793.5253	580.9158	793.5253	0.732069664	0.669183318		2	431.5	1.022889466
2	542.664	542664	558.622	873.4784	558.622	873.4784	0.63953728	0.654427529		2	431.75	1.023145708
2	542.873	542873	936.4475	1398.871	936.4475	1398.871	0.66943092	0.641717771		2	432	1.023052393
2	543.152	543152	525.035	897.2796	525.035	897.2796	0.585140908	0.635615785		2	432.25	1.021947508
2	543.313	543313	526.913	852.908	526.913	852.908	0.617784099	0.633924689		2	432.5	1.02053773
2	543.726	543726	513.8955	952.1708	513.8955	952.1708	0.539709367	0.649442291		2	432.75	1.018860061
2	543.906	543906	606.5265	852.0178	606.5265	852.0178	0.711870691	0.659618929		2	433	1.016660579
2	544.105	544105	714.2265	965.7999	714.2265	965.7999	0.739518093	0.666098301		2	433.25	1.014494264
2	544.382	544382	614.2406	949.5055	614.2406	949.5055	0.646905784	0.673260052		2	433.5	1.012500598
2	544.549	544549	694.5615	1082.952	694.5615	1082.952	0.641359451	0.676088917		2	433.75	1.010503373
2	544.713	544713	994.6754	1208.48	994.6754	1208.48	0.823079737	0.674250543		2	434	1.008461095
2	544.879	544879	608.4034	1018.76	608.4034	1018.76	0.597199929	0.669784838		2	434.25	1.006809534
2	545.168	545168	642.8282	950.4051	642.8282	950.4051	0.676372844	0.662717359		2	434.5	1.005774259
2	545.489	545489	683.3664	1113.346	683.3664	1113.346	0.613795172	0.651454927		2	434.75	1.00503351
2	545.651	545651	592.2493	883.4358	592.2493	883.4358	0.67039314	0.64451804		2	435	1.004677267
2	545.819	545819	469.9053	828.0853	469.9053	828.0853	0.567460019	0.640693589		2	435.25	1.00463576
2	546.226	546226	574.0238	858.2821	574.0238	858.2821	0.668805513	0.640903513		2	435.5	1.004994381
2	546.405	546405	602.4783	970.5521	602.4783	970.5521	0.620758329	0.642459239		2	435.75	1.006058579
2	546.643	546643	750.1731	1115.532	750.1731	1115.532	0.672480126	0.645620008		2	436	1.007777899
2	546.998	546998	706.8965	1024.95	706.8965	1024.95	0.689688765	0.661515089		2	436.25	1.009629459
2	547.313	547313	654.2433	1060.072	654.2433	1060.072	0.617168739	0.675176924		2	436.5	1.010598954
2	547.592	547592	623.0546	873.6244	623.0546	873.6244	0.713183606	0.680577927		2	436.75	1.011392344
2	548.132	548132	586.479	892.5861	586.479	892.5861	0.657055941	0.688015295		2	437	1.011816908
2	548.369	548369	615.4379	827.6082	615.4379	827.6082	0.743634367	0.685643561		2	437.25	1.011317007
2	548.878	548878	732.7626	1070.851	732.7626	1070.851	0.684280633	0.659866618		2	437.5	1.010163177
2	549.188	549188	594.9309	850.0344	594.9309	850.0344	0.699890381	0.639776126		2	437.75	1.00867602
2	549.439	549439	496.0096	870.3692	496.0096	870.3692	0.569884137	0.628457707		2	438	1.007041447
2	549.659	549659	558.5082	913.4754	558.5082	913.4754	0.611410225	0.620568067		2	438.25	1.004702359
2	550.128	550128	601.5475	1120.338	601.5475	1120.338	0.536933943	0.60009007		2	438.5	1.001840766
2	550.499	550499	602.9827	1008.538	602.9827	1008.538	0.597878017	0.589078269		2	438.75	0.999850713
2	550.719	550719	568.9078	1027.163	568.9078	1027.163	0.553863214	0.588146169		2	439	0.998400689
2	551.158	551158	672.2629	1104.014	672.2629	1104.014	0.608926064	0.592137965		2	439.25	0.997354935
2	551.411	551411	690.2607	993.7888	690.2607	993.7888	0.694574843	0.59685217		2	439.5	0.996560874
2	551.908	551908	526.014	881.2059	526.014	881.2059	0.596925191	0.61511935		2	439.75	0.996355698
2	552.224	552224	560.2015	1059.959	560.2015	1059.959	0.528512424	0.621811538		2	440	0.996692373
2	552.527	552527	648.2814	1046.505	648.2814	1046.505	0.619472817	0.618560322		2	440.25	0.997518253
2	552.922	552922	678.5031	975.7803	678.5031	975.7803	0.695344126	0.60861125		2	440.5	0.999483941
2	553.179	553179	589.3701	881.6092	589.3701	881.6092	0.668516277	0.605580477		2	440.75	1.002120354
2	553.572	553572	538.0101	918.4189	538.0101	918.4189	0.585800336	0.60992651		2	441	1.004503995
2	553.74	553740	520.2833	904.375	520.2833	904.375	0.575295978	0.612590574		2	441.25	1.006576063
2	553.925	553925	472.1004	891.3832	472.1004	891.3832	0.529626764	0.614542467		2	441.5	1.008063747
2	554.214	554214	527.2725	838.7342	527.2725	838.7342	0.628652677	0.615642521		2	441.75	1.008450996
2	554.502	554502	700.7269	1196.834	700.7269	1196.834	0.585483785	0.616023777		2	442	1.008295749
2	554.664	554664	765.2034	1171.309	765.2034	1171.309	0.653289098	0.617541715		2	442.25	1.007974292
2	554.966	554966	757.2987	1099.373	757.2987	1099.373	0.688846006	0.624583003		2	442.5	1.006660138
2	555.332	555332	738.2042	1311.31	738.2042	1311.31	0.562951705	0.630303779		2	442.75	1.005345984
2	555.544	555544	856.3637	1102.624	856.3637	1102.624	0.776659768	0.625610108		2	443	1.002516584
2	555.853	555853	571.8264	1107.499	571.8264	1107.499	0.516322272	0.616112415		2	443.25	0.998282197
2	556.075	556075	623.7444	1125.958	623.7444	1125.958	0.553967732	0.611125672		2	443.5	0.994585469
2	556.397	556397	585.838	921.4186	585.838	921.4186	0.635800059	0.600758321		2	443.75	0.991739416
2	556.59	556590	487.5574	824.4717	487.5574	824.4717	0.59135735	0.597999343		2	444	0.989158437
2	556.868	556868	515.5933	823.7939	515.5933	823.7939	0.625876569	0.607390381		2	444.25	0.986561218
2	557.033	557033	466.5038	777.0441	466.5038	777.0441	0.600356917	0.61164067		2	444.5	0.985157582
2	557.26	557260	509.9811	888.6527	509.9811	888.6527	0.573881225	0.611103937		2	444.75	0.984574573
2	557.437	557437	557.8788	916.0334	557.8788	916.0334	0.609015785	0.610459658		2	445	0.98447012
2	557.672	557672	654.7921	1036.1	654.7921	1036.1	0.631977705	0.610036603		2	445.25	0.985394589
2	557.988	557988	648.5305	892.9735	648.5305	892.9735	0.726259514	0.607050224		2	445.5	0.987304587
2	558.338	558338	622.354	1046.997	622.354	1046.997	0.594418131	0.603149436		2	445.75	0.988864661
2	558.565	558565	586.8641	1176.656	586.8641	1176.656	0.498755881	0.605316292		2	446	0.990509131
2	558.758	558758	539.6042	990.1775	539.6042	990.1775	0.544957041	0.611313807		2	446.25	0.992081796
2	558.946	558946	501.756	917.2761	501.756	917.2761	0.547006512	0.618779218		2	446.5	0.993092493
2	559.183	559183	573.7893	814.7299	573.7893	814.7299	0.704269354	0.627609323		2	446.75	0.994053474
2	559.433	559433	593.3219	848.0224	593.3219	848.0224	0.69965357	0.644705162		2	447	0.994941983
2	559.649	559649	637.7704	852.9733	637.7704	852.9733	0.747702654	0.658963714		2	447.25	0.995554537
2	559.98	559980	604.3344	953.6841	604.3344	953.6841	0.633684047	0.668196326		2	447.5	0.995623747
2	560.246	560246	484.6979	756.5028	484.6979	756.5028	0.640708666	0.673275361		2	447.75	0.995281512
2	560.446	560446	638.6075	1043.075	638.6075	1043.075	0.612235458	0.675331214		2	448	0.99533014
2	560.642	560642	674.5651	838.667	674.5651	838.667	0.804330086	0.671648895		2	448.25	0.995373538
2	560.834	560834	536.9467	855.08	536.9467	855.08	0.627949081	0.66242736		2	448.5	0.995337064
2	561.189	561189	909.8109	1510.862	909.8109	1510.862	0.602180014	0.649759078		2	448.75	0.995372739
2	561.542	561542	611.9325	952.5646	611.9325	952.5646	0.64240525	0.653011175		2	449	0.995565829
2	561.778	561778	588.4567	927.7871	588.4567	927.7871	0.634258334	0.657776701		2	449.25	0.995804568
2	562.031	562031	600.9904	883.8162	600.9904	883.8162	0.679994777	0.662831003		2	449.5	0.995987916
2	562.373	562373	515.899	713.3083	515.899	713.3083	0.723248278	0.675245562		2	449.75	0.995582539
2	562.698	562698	532.7903	978.7591	532.7903	978.7591	0.544352844	0.686203761		2	450	0.994860222
2	563.048	563048	839.909	1018.107	839.909	1018.107	0.824971246	0.692739792		2	450.25	0.993883239
2	563.23	563230	554.6165	792.6012	554.6165	792.6012	0.699742191	0.696036407		2	450.5	0.993742671
2	563.46	563460	675.8336	921.1704	675.8336	921.1704	0.733668385	0.697727678		2	450.75	0.994727214
2	563.796	563796	510.6096	782.7239	510.6096	782.7239	0.652349571	0.693576783		2	451	0.996368138
2	564.206	564206	523.4937	800.6297	523.4937	800.6297	0.653852461	0.68195202		2	451.25	0.999466907
2	564.572	564572	709.861	1186.521	709.861	1186.521	0.598270911	0.669739585		2	451.5	1.00436947
2	564.792	564792	686.4786	908.9462	686.4786	908.9462	0.75524668	0.659176697		2	451.75	1.007286728
2	565.024	565024	744.8846	1044.055	744.8846	1044.055	0.71345341	0.64514525		2	452	1.008272176
2	565.219	565219	619.7415	1094.407	619.7415	1094.407	0.566280643	0.636494215		2	452.25	1.008583014
2	565.507	565507	622.7805	967.7801	622.7805	967.7801	0.643514472	0.628522523		2	452.5	1.006992724
2	565.931	565931	597.6767	941.3745	597.6767	941.3745	0.634897907	0.619241809		2	452.75	1.003468813
2	566.296	566296	633.542	1156.738	633.542	1156.738	0.547697058	0.612699853		2	453	0.999320091
2	566.475	566475	615.418	1085.037	615.418	1085.037	0.567186188	0.609934563		2	453.25	0.994242392
2	566.808	566808	730.2147	1152.836	730.2147	1152.836	0.633407267	0.608006114		2	453.5	0.991247681
2	567.073	567073	734.9722	1008.923	734.9722	1008.923	0.728472044	0.613133599		2	453.75	0.991020304
2	567.302	567302	432.4214	864.0782	432.4214	864.0782	0.500442437	0.618961413		2	454	0.991702059
2	567.489	567489	596.9456	829.3264	596.9456	829.3264	0.719795728	0.624260658		2	454.25	0.992551294
2	567.85	567850	549.3576	920.674	549.3576	920.674	0.596690685	0.638787767		2	454.5	0.994966039
2	568.039	568039	539.6602	911.6641	539.6602	911.6641	0.591950698	0.643369862		2	454.75	0.998345606
2	568.458	568458	551.9501	817.1844	551.9501	817.1844	0.675429071	0.644668704		2	455	0.999593543
2	568.689	568689	536.0432	848.5583	536.0432	848.5583	0.631710514	0.644341059		2	455.25	0.998920579
2	568.986	568986	616.8095	820.2289	616.8095	820.2289	0.75199679	0.645622473		2	455.5	0.997607606
2	569.489	569489	510.3104	892.5002	510.3104	892.5002	0.57177623	0.647468153		2	455.75	0.99631733
2	569.762	569762	513.3495	898.5817	513.3495	898.5817	0.571288621	0.643985864		2	456	0.994873408
2	570.028	570028	628.4861	915.0928	628.4861	915.0928	0.686800399	0.632440341		2	456.25	0.992660215
2	570.254	570254	691.5787	1067.52	691.5787	1067.52	0.647836762	0.619078729		2	456.5	0.990425177
2	570.445	570445	594.9144	958.6752	594.9144	958.6752	0.620558871	0.610376426		2	456.75	0.990387039
2	570.676	570676	570.2498	988.6339	570.2498	988.6339	0.576805833	0.603382246		2	457	0.991274308
2	570.943	570943	594.3916	880.1431	594.3916	880.1431	0.675335181	0.596239563		2	457.25	0.992384254
2	571.108	571108	538.7433	817.1633	538.7433	817.1633	0.659284748	0.592363294		2	457.5	0.994820876
2	571.286	571286	881.7133	1983.037	881.7133	1983.037	0.44462776	0.586930293		2	457.75	0.997283684
2	571.589	571589	469.0755	893.5157	469.0755	893.5157	0.524977345	0.577492427		2	458	0.998904809
2	571.849	571849	622.1533	1123.763	622.1533	1123.763	0.553633907	0.573223193		2	458.25	1.00051192
2	572.141	572141	620.9941	988.7442	620.9941	988.7442	0.628063457	0.570457288		2	458.5	1.001755504
2	572.402	572402	613.8402	968.83	613.8402	968.83	0.633589175	0.57137713		2	458.75	1.002184775
2	572.617	572617	565.2506	899.7068	565.2506	899.7068	0.628260896	0.578278536		2	459	1.002031808
2	572.798	572798	474.8328	934.5146	474.8328	934.5146	0.508106347	0.5863971		2	459.25	1.00153532
2	572.963	572963	458.4557	910.7322	458.4557	910.7322	0.503392435	0.590528783		2	459.5	1.000530417
2	573.333	573333	585.7637	983.4184	585.7637	983.4184	0.59564037	0.59032864		2	459.75	1.000045719
2	573.679	573679	504.2136	711.9403	504.2136	711.9403	0.708224552	0.588727456		2	460	1.000610823
2	573.861	573861	737.5373	1124.367	737.5373	1124.367	0.655957797	0.588937983		2	460.25	1.001460862
2	574.115	574115	456.447	897.2144	456.447	897.2144	0.508737934	0.590123866		2	460.5	1.002408295
2	574.497	574497	584.1149	1064.943	584.1149	1064.943	0.548494051	0.59268122		2	460.75	1.003684992
2	574.742	574742	516.8952	899.7236	516.8952	899.7236	0.574504437	0.594868852		2	461	1.004995267
2	575.177	575177	533.6182	884.681	533.6182	884.681	0.603175834	0.598878289		2	461.25	1.005691199
2	575.668	575668	549.2293	909.3288	549.2293	909.3288	0.603994177	0.60583747		2	461.5	1.004757086
2	575.843	575843	637.7994	957.2154	637.7994	957.2154	0.666307082	0.610190891		2	461.75	1.002598023
2	576.246	576246	593.1907	994.6499	593.1907	994.6499	0.5963814	0.624850403		2	462	1.000031101
2	576.68	576680	506.9586	864.7981	506.9586	864.7981	0.586216135	0.638125319		2	462.25	0.996234371
2	576.91	576910	608.9359	819.7891	608.9359	819.7891	0.7427958	0.642014832		2	462.5	0.997300521
2	577.095	577095	541.9239	874.2315	541.9239	874.2315	0.619886037	0.644692051		2	462.75	1.007363256
2	577.325	577325	530.7943	847.914	530.7943	847.914	0.62600016	0.647265391		2	463	1.020016184
2	577.624	577624	543.0967	838.4736	543.0967	838.4736	0.647720692	0.649415413		2	463.25	1.030340546
2	577.989	577989	520.3553	827.1961	520.3553	827.1961	0.62905918	0.650554779		2	463.5	1.040457436
2	578.25	578250	527.5939	798.3353	527.5939	798.3353	0.660867558	0.648104481		2	463.75	1.050183587
2	578.488	578488	599.5834	872.4992	599.5834	872.4992	0.687202235	0.643360777		2	464	1.054250783
2	578.916	578916	673.3756	1071.585	673.3756	1071.585	0.628392148	0.638572652		2	464.25	1.05462546
2	579.082	579082	551.5441	836.3885	551.5441	836.3885	0.659435298	0.639783983		2	464.5	1.049021256
2	579.27	579270	625.3385	989.6112	625.3385	989.6112	0.631903216	0.641536939		2	464.75	1.040030148
2	579.477	579477	544.4124	900.6123	544.4124	900.6123	0.604491411	0.644945224		2	465	1.030701055
2	579.688	579688	596.038	929.0826	596.038	929.0826	0.641533917	0.64986505		2	465.25	1.023696555
2	579.968	579968	539.1031	1002.707	539.1031	1002.707	0.537647688	0.653951253		2	465.5	1.016356607
2	580.152	580152	651.6475	843.6992	651.6475	843.6992	0.772369465	0.655918716		2	465.75	1.008528048
2	580.494	580494	544.3971	774.6974	544.3971	774.6974	0.70272225	0.659844673		2	466	1.002433842
2	580.834	580834	624.0652	914.7124	624.0652	914.7124	0.682252914	0.657643827		2	466.25	1.000353088
2	581.207	581207	527.376	817.4326	527.376	817.4326	0.645161448	0.652745001		2	466.5	1.003429825
2	581.538	581538	632.7872	1002.562	632.7872	1002.562	0.631170142	0.647524516		2	466.75	1.007985659
2	581.773	581773	549.4668	909.7093	549.4668	909.7093	0.604002619	0.641396257		2	467	1.011129254
2	582.086	582086	674.0657	1112.187	674.0657	1112.187	0.60607227	0.629320848		2	467.25	1.012032501
2	582.389	582389	680.0524	1082.07	680.0524	1082.07	0.628473574	0.619481871		2	467.5	1.012168184
2	582.664	582664	691.6417	1041.369	691.6417	1041.369	0.664165824	0.612966351		2	467.75	1.012677187
2	582.93	582930	606.1643	974.2173	606.1643	974.2173	0.622206463	0.607295132		2	468	1.013516775
2	583.145	583145	581.1621	1019.725	581.1621	1019.725	0.56992042	0.604536042		2	468.25	1.014409898
2	583.565	583565	688.9177	1087.644	688.9177	1087.644	0.633403669	0.601007856		2	468.5	1.015300894
2	584.038	584038	566.0778	1036.037	566.0778	1036.037	0.546387629	0.600597909		2	468.75	1.015626252
2	584.514	584514	586.4333	979.7396	586.4333	979.7396	0.598560373	0.61375349		2	469	1.014968041
2	584.865	584865	584.7932	940.5321	584.7932	940.5321	0.621768465	0.626649198		2	469.25	1.014269128
2	585.047	585047	660.9905	1068.291	660.9905	1068.291	0.618736374	0.630932152		2	469.5	1.013997
2	585.219	585219	598.474	867.0837	598.474	867.0837	0.690214797	0.634540532		2	469.75	1.01381159
2	585.446	585446	573.3064	894.5597	573.3064	894.5597	0.640881095	0.640709234		2	470	1.014030416
2	585.747	585747	552.2592	896.5145	552.2592	896.5145	0.616006992	0.646938655		2	470.25	1.014838761
2	585.986	585986	547.7592	827.5888	547.7592	827.5888	0.661873626	0.646969815		2	470.5	1.015745494
2	586.211	586211	604.1193	876.514	604.1193	876.514	0.689229493	0.64382496		2	470.75	1.016503677
2	586.689	586689	572.1331	875.7449	572.1331	875.7449	0.653310228	0.636328163		2	471	1.017259564
2	586.873	586873	580.5454	1015.497	580.5454	1015.497	0.571685982	0.632877157		2	471.25	1.01803032
2	587.171	587171	557.8937	957.5255	557.8937	957.5255	0.582641089	0.626695045		2	471.5	1.018827932
2	587.509	587509	645.6117	877.0701	645.6117	877.0701	0.736100455	0.62563557		2	471.75	1.019600725
2	587.689	587689	498.1639	814.2006	498.1639	814.2006	0.611844182	0.625739351		2	472	1.020456706
2	587.919	587919	442.0588	733.652	442.0588	733.652	0.602545621	0.627195798		2	472.25	1.021659579
2	588.126	588126	551.8856	1012.755	551.8856	1012.755	0.544934955	0.630410896		2	472.5	1.022476833
2	588.511	588511	600.3672	803.759	600.3672	803.759	0.746949272	0.640037168		2	472.75	1.023008203
2	588.89	588890	652.0699	1078.791	652.0699	1078.791	0.604445069	0.650034126		2	473	1.024971215
2	589.17	589170	690.7265	1125.201	690.7265	1125.201	0.613869433	0.654260919		2	473.25	1.028826289
2	589.338	589338	792.011	1046.688	792.011	1046.688	0.756682985	0.65660815		2	473.5	1.032699708
2	589.531	589531	519.9532	819.1491	519.9532	819.1491	0.634747935	0.661631244		2	473.75	1.036623004
2	589.706	589706	568.8967	830.9504	568.8967	830.9504	0.684633764	0.667737724		2	474	1.041451982
2	590.108	590108	600.4838	990.0839	600.4838	990.0839	0.606497894	0.684535296		2	474.25	1.046830962
2	590.278	590278	692.2613	941.0726	692.2613	941.0726	0.735608815	0.695758614		2	474.5	1.051108089
2	590.479	590479	627.9425	912.2342	627.9425	912.2342	0.688356674	0.712246782		2	474.75	1.054145958
2	591.042	591042	673.5172	873.2626	673.5172	873.2626	0.771265367	0.752165034		2	475	1.055435178
2	591.268	591268	654.4596	964.0256	654.4596	964.0256	0.678881972	0.764710306		2	475.25	1.056387536
2	591.481	591481	724.4985	899.7068	724.4985	899.7068	0.805260669	0.774981636		2	475.5	1.056971636
2	591.658	591658	940.9212	1047.253	940.9212	1047.253	0.898465987	0.776952014		2	475.75	1.057017667
2	592.805	592805	569.964	891.8796	569.964	891.8796	0.639059353	0.735615377		2	476	1.055601172
2	593.015	593015	837.3355	1015.208	837.3355	1015.208	0.824792062	0.728036695		2	476.25	1.054181815
2	593.224	593224	738.9901	962.2442	738.9901	962.2442	0.767986027	0.721836947		2	476.5	1.053882282
2	593.437	593437	585.7057	855.8657	585.7057	855.8657	0.684342999	0.71580855		2	476.75	1.054720083
2	593.618	593618	678.8087	953.9364	678.8087	953.9364	0.711586957	0.710630035		2	477	1.056774878
2	593.791	593791	668.9628	1002.073	668.9628	1002.073	0.667578909	0.705598478		2	477.25	1.06138328
2	593.999	593999	781.8176	1257.417	781.8176	1257.417	0.621764777	0.700570962		2	477.5	1.066772957
2	594.253	594253	835.027	1076.561	835.027	1076.561	0.775642997	0.696005769		2	477.75	1.075838655
2	594.518	594518	517.0123	880.9576	517.0123	880.9576	0.58687535	0.692653866		2	478	1.086308519
2	594.698	594698	651.4111	746.6028	651.4111	746.6028	0.87250021	0.691665115		2	478.25	1.096778383
2	594.895	594895	636.0664	908.1	636.0664	908.1	0.700436516	0.691610668		2	478.5	1.107248247
2	595.159	595159	626.2729	981.5827	626.2729	981.5827	0.638023572	0.692834165		2	478.75	1.117718111
2	595.583	595583	714.4925	1115.695	714.4925	1115.695	0.640401275	0.69916689		2	479	1.128187975
2	595.817	595817	751.1628	1035.304	751.1628	1035.304	0.725548052	0.708749312		2	479.25	1.138556824
2	596.192	596192	708.2987	947.9789	708.2987	947.9789	0.747167157	0.726040765		2	479.5	1.147541176
2	596.538	596538	602.5697	892.6243	602.5697	892.6243	0.675054107	0.738042293		2	479.75	1.154322369
2	596.94	596940	743.0248	940.9045	743.0248	940.9045	0.789692046	0.753327545		2	480	1.157024829
2	597.126	597126	638.4198	734.2555	638.4198	734.2555	0.869479085	0.756975253		2	480.25	1.15959897
2	597.395	597395	730.9242	978.9577	730.9242	978.9577	0.74663512	0.755466677		2	480.5	1.159719455
2	597.582	597582	662.2251	905.4311	662.2251	905.4311	0.731392041	0.754004909		2	480.75	1.159849708
2	597.793	597793	699.3586	917.6152	699.3586	917.6152	0.762148011	0.750772312		2	481	1.160104944
2	597.999	597999	579.7692	897.2144	579.7692	897.2144	0.646188024	0.744519486		2	481.25	1.160370835
2	598.215	598215	757.8203	1013.967	757.8203	1013.967	0.747381621	0.740353422		2	481.5	1.160540668
2	598.466	598466	677.8907	870.9525	677.8907	870.9525	0.778332573	0.73824066		2	481.75	1.160424531
2	598.743	598743	713.0906	963.6783	713.0906	963.6783	0.739967477	0.735940943		2	482	1.160223848
2	599.091	599091	601.0951	888.1562	601.0951	888.1562	0.676789848	0.737923223		2	482.25	1.160037634
2	599.477	599477	774.9062	1007.367	774.9062	1007.367	0.769239215	0.743600717		2	482.5	1.160035232
2	599.869	599869	787.3377	1046.957	787.3377	1046.957	0.752024868	0.745779539		2	482.75	1.160584709
2	600.117	600117	807.2925	1025.206	807.2925	1025.206	0.787444182	0.742196285		2	483	1.161448456
2	600.575	600575	685.165	901.0268	685.165	901.0268	0.760426882	0.731348118		2	483.25	1.162916603
2	600.907	600907	746.2184	1078.546	746.2184	1078.546	0.691874431	0.728823035		2	483.5	1.165761044
2	601.105	601105	724.0927	1041.064	724.0927	1041.064	0.695531399	0.731885398		2	483.75	1.1689507
2	601.328	601328	602.4641	875.0118	602.4641	875.0118	0.688521115	0.737658664		2	484	1.172353457
2	601.732	601732	664.4391	922.6598	664.4391	922.6598	0.720134442	0.746960083		2	484.25	1.176073597
2	601.941	601941	687.2412	951.0693	687.2412	951.0693	0.722598448	0.749304781		2	484.5	1.180110693
2	602.117	602117	716.7944	861.1851	716.7944	861.1851	0.832334884	0.751330615		2	484.75	1.18332007
2	602.327	602327	765.8866	863.0222	765.8866	863.0222	0.88744716	0.753574141		2	485	1.184011931
2	602.538	602538	691.8561	972.3492	691.8561	972.3492	0.711530487	0.755708865		2	485.25	1.181181741
2	602.912	602912	764.8493	957.4115	764.8493	957.4115	0.798872063	0.762374093		2	485.5	1.177059449
2	603.111	603111	691.4234	971.9441	691.4234	971.9441	0.711381858	0.765680328		2	485.75	1.172042947
2	603.342	603342	594.8254	839.8537	594.8254	839.8537	0.70824883	0.771497185		2	486	1.164504623
2	603.523	603523	773.8263	897.9806	773.8263	897.9806	0.861740554	0.778479146		2	486.25	1.153711858
2	603.874	603874	578.0696	951.8159	578.0696	951.8159	0.607333414	0.790506499		2	486.5	1.144316066
2	604.138	604138	842.0617	1038.793	842.0617	1038.793	0.810615493	0.806426686		2	486.75	1.136014078
2	604.469	604469	762.2271	813.1917	762.2271	813.1917	0.937327693	0.842157875		2	487	1.131284831
2	605.631	605631	861.6459	904.6757	861.6459	904.6757	0.952436216	0.993797361		2	487.25	1.129883636
2	606.15	606150	1162.866	1009.055	1162.866	1009.055	1.15243074	1.026476836		2	487.5	1.129761561
2	607.248	607248	838.6203	829.9274	838.6203	829.9274	1.01047429	1.060493264		2	487.75	1.13176784
2	607.436	607436	1012.207	961.6273	1012.207	961.6273	1.052598028	1.061772805		2	488	1.135614937
2	607.613	607613	919.6891	926.6878	919.6891	926.6878	0.992447618	1.060862907		2	488.25	1.139925572
2	607.955	607955	1066.318	932.7957	1066.318	932.7957	1.143142062	1.0538751		2	488.5	1.143187924
2	608.262	608262	948.7042	870.0108	948.7042	870.0108	1.090451061	1.047696636		2	488.75	1.145451108
2	608.559	608559	959.6108	956.4587	959.6108	956.4587	1.003295594	1.040564287		2	489	1.147733912
2	608.872	608872	1111.764	1056.594	1111.764	1056.594	1.052214947	1.030246749		2	489.25	1.148278101
2	609.173	609173	907.515	893.5402	907.515	893.5402	1.015639811	1.024024547		2	489.5	1.146122427
2	609.423	609423	881.2827	803.0268	881.2827	803.0268	1.097451169	1.013450343		2	489.75	1.142305352
2	609.676	609676	829.2001	828.5736	829.2001	828.5736	1.000756119	1.004615523		2	490	1.138949231
2	609.953	609953	899.1405	975.936	899.1405	975.936	0.921310926	1.014280593		2	490.25	1.133600291
2	610.197	610197	1044.241	1005.738	1044.241	1005.738	1.03828333	1.02970689		2	490.5	1.128574815
2	610.38	610380	988.4819	1035.155	988.4819	1035.155	0.95491197	1.040865832		2	490.75	1.124509463
2	610.598	610598	1073.767	942.3338	1073.767	942.3338	1.139476266	1.062332373		2	491	1.125339305
2	610.83	610830	1050.243	1051.986	1050.243	1051.986	0.998343134	1.094381885		2	491.25	1.127668144
2	611.082	611082	1099.573	997.5185	1099.573	997.5185	1.102308378	1.117382372		2	491.5	1.131314165
2	611.338	611338	1228.934	935.6102	1228.934	935.6102	1.313510691	1.126114525		2	491.75	1.134555953
2	611.522	611522	858.6638	826.9344	858.6638	826.9344	1.038369912	1.130642061		2	492	1.139284099
2	611.702	611702	1082.257	915.085	1082.257	915.085	1.182684669	1.131882852		2	492.25	1.146428586
2	611.865	611865	1037.9	806.1544	1037.9	806.1544	1.28747049	1.119288969		2	492.5	1.153423393
2	612.185	612185	922.707	926.83	922.707	926.83	0.995551504	1.085300576		2	492.75	1.157365558
2	612.581	612581	1003.949	989.3669	1003.949	989.3669	1.014738819	1.072557874		2	493	1.156139428
2	612.934	612934	912.9922	1040.844	912.9922	1040.844	0.877165262	1.070472681		2	493.25	1.153454591
2	613.1	613100	876.8157	812.435	876.8157	812.435	1.079244124	1.084181199		2	493.5	1.149311459
2	613.383	613383	936.2716	866.003	936.2716	866.003	1.081141289	1.139456053		2	493.75	1.141758339
2	613.701	613701	920.553	767.5586	920.553	767.5586	1.199326019	1.229918505		2	494	1.130217108
2	614.084	614084	1399.76	930.7159	1399.76	930.7159	1.503960553	1.332566477		2	494.25	1.119127758
2	614.327	614327	1276.629	863.4393	1276.629	863.4393	1.478539372	1.387474633		2	494.5	1.110025522
2	614.628	614628	1321.377	889.8193	1321.377	889.8193	1.484994762	1.459894765		2	494.75	1.100626945
2	615.074	615074	1629.618	1074.645	1629.618	1074.645	1.516424494	1.557982177		2	495	1.090938569
2	615.239	615239	1736.67	1109.342	1736.67	1109.342	1.565495582	1.586662102		2	495.25	1.083759066
2	615.66	615660	1331.892	842.8779	1331.892	842.8779	1.580171932	1.648461054		2	495.5	1.080750016
2	615.826	615826	1570.799	917.7888	1570.799	917.7888	1.71150378	1.672389283		2	495.75	1.079669523
2	616.044	616044	1379.986	891.6354	1379.986	891.6354	1.547702121	1.702380601		2	496	1.078811271
2	616.334	616334	1862.645	1007.478	1862.645	1007.478	1.848819528	1.740161913		2	496.25	1.078025944
2	616.619	616619	1932.055	1095.194	1932.055	1095.194	1.764121242	1.785771277		2	496.5	1.077952515
2	616.855	616855	1954.103	912.9789	1954.103	912.9789	2.140359432	1.819195823		2	496.75	1.078420529
2	617.033	617033	2018.791	1220.467	2018.791	1220.467	1.654113548	1.838022748		2	497	1.078159098
2	617.371	617371	1596.696	866.1424	1596.696	866.1424	1.843456688	1.871738657		2	497.25	1.07740376
2	617.588	617588	1630.369	983.6748	1630.369	983.6748	1.657426824	1.881911691		2	497.5	1.074540516
2	618.062	618062	2631.589	1295.415	2631.589	1295.415	2.031464048	1.866255212		2	497.75	1.072100147
2	618.253	618253	2510.465	1281.792	2510.465	1281.792	1.958558799	1.852923198		2	498	1.070248193
2	618.434	618434	1825.867	961.8837	1825.867	961.8837	1.898220128	1.837836805		2	498.25	1.068670985
2	618.811	618811	1862.009	1131.881	1862.009	1131.881	1.64505721	1.794298569		2	498.5	1.067886952
2	619.044	619044	1369.621	781.4106	1369.621	781.4106	1.75275457	1.759581591		2	498.75	1.068282026
2	619.416	619416	1413.509	834.8835	1413.509	834.8835	1.693061367	1.67163437		2	499	1.068629604
2	619.762	619762	1297.982	819.6456	1297.982	819.6456	1.583589298	1.571866973		2	499.25	1.068610249
2	619.931	619931	1237.894	804.1798	1237.894	804.1798	1.539324912	1.530770121		2	499.5	1.06880457
2	620.15	620150	1206.362	722.951	1206.362	722.951	1.668663575	1.482283432		2	499.75	1.068246423
2	620.401	620401	977.4106	824.9204	977.4106	824.9204	1.184854442	1.426013493		2	500	1.067436715
2	620.668	620668	1391.815	975.376	1391.815	975.376	1.426952273	1.372717421		2	500.25	1.065898115
2	620.993	620993	1248.223	946.5018	1248.223	946.5018	1.318775094	1.30655026		2	500.5	1.063391988
2	621.177	621177	1284.888	1035.078	1284.888	1035.078	1.241344131	1.274469026		2	500.75	1.058401177
2	621.499	621499	950.9726	768.9273	950.9726	768.9273	1.236752291	1.237343061		2	501	1.052930344
2	621.715	621715	1128.045	861.6199	1128.045	861.6199	1.309214191	1.219535851		2	501.25	1.046793036
2	621.924	621924	1162.112	1073.212	1162.112	1073.212	1.082835451	1.206520178		2	501.5	1.039155856
2	622.132	622132	1029.328	850.2995	1029.328	850.2995	1.210547578	1.196392701		2	501.75	1.033079364
2	622.308	622308	1163.892	929.1757	1163.892	929.1757	1.252607015	1.19056086		2	502	1.029278045
2	622.58	622580	995.8614	855.1544	995.8614	855.1544	1.164539877	1.189621684		2	502.25	1.026554375
2	622.804	622804	1119.863	921.4186	1119.863	921.4186	1.215368346	1.198118232		2	502.5	1.026473539
2	623.319	623319	1119.751	914.58	1119.751	914.58	1.224333574	1.242987058		2	502.75	1.027786476
2	623.511	623511	1066.672	835.388	1066.672	835.388	1.276858178	1.265950487		2	503	1.030644111
2	623.747	623747	1140.548	892.3606	1140.548	892.3606	1.278124561	1.310409487		2	503.25	1.034795435
2	624.084	624084	1091.246	923.239	1091.246	923.239	1.181975631	1.380094543		2	503.5	1.037518738
2	624.451	624451	1774.207	1072.233	1774.207	1072.233	1.654684196	1.436141732		2	503.75	1.038676476
2	624.623	624623	1590.54	1003.83	1590.54	1003.83	1.584471474	1.463514405		2	504	1.039778612
2	624.857	624857	1251.09	900.5676	1251.09	900.5676	1.389223863	1.498231286		2	504.25	1.040021283
2	625.2	625200	1674.951	960.4523	1674.951	960.4523	1.743918985	1.545521733		2	504.5	1.038537533
2	625.402	625402	1426.199	991.8104	1426.199	991.8104	1.437975444	1.57175557		2	504.75	1.035366886
2	625.735	625735	1672.337	1077.088	1672.337	1077.088	1.55264658	1.607793428		2	505	1.031139264
2	626.035	626035	1323.365	924.8589	1323.365	924.8589	1.430883133	1.626215039		2	505.25	1.027316935
2	626.352	626352	1746.215	970.6917	1746.215	970.6917	1.798938839	1.637970477		2	505.5	1.023440846
2	626.598	626598	1352.04	812.931	1352.04	812.931	1.663166985	1.652148721		2	505.75	1.019604177
2	626.862	626862	1901.486	932.1453	1901.486	932.1453	2.039903007	1.684862203		2	506	1.017993628
2	627.04	627040	1851.555	1256.361	1851.555	1256.361	1.473744409	1.704514278		2	506.25	1.017098861
2	627.342	627342	1283.312	906.2768	1283.312	906.2768	1.416026538	1.72277766		2	506.5	1.016274786
2	627.707	627707	1695.988	945.0346	1695.988	945.0346	1.794630588	1.73706485		2	506.75	1.015237277
2	627.996	627996	1865.446	971.882	1865.446	971.882	1.919416143	1.741410322		2	507	1.013866354
2	628.273	628273	2260.747	1171.135	2260.747	1171.135	1.93038975	1.743969342		2	507.25	1.012491468
2	628.5	628500	2030.752	1194.766	2030.752	1194.766	1.699706888	1.742313051		2	507.5	1.011199385
2	628.673	628673	1735.778	1224.814	1735.778	1224.814	1.417176812	1.733857736		2	507.75	1.010101515
2	628.922	628922	2140.765	1059.046	2140.765	1059.046	2.021408891	1.715186328		2	508	1.009015657
2	629.088	629088	1541.983	1018.227	1541.983	1018.227	1.514380389	1.704696421		2	508.25	1.007813798
2	629.329	629329	1656.12	932.5239	1656.12	932.5239	1.775954482	1.675717175		2	508.5	1.006401946
2	629.544	629544	1383.787	930.4789	1383.787	930.4789	1.487177194	1.650369486		2	508.75	1.004624653
2	629.724	629724	1388.609	762.4933	1388.609	762.4933	1.82114256	1.644689255		2	509	1.003059816
2	630.153	630153	1522.115	928.2998	1522.115	928.2998	1.639680414	1.645097055		2	509.25	1.001637009
2	630.48	630480	1236.797	860.5953	1236.797	860.5953	1.437141244	1.63755555		2	509.5	1.001351213
2	630.708	630708	1578.1	1108.365	1578.1	1108.365	1.423808944	1.621597462		2	509.75	1.002129246
2	631.103	631103	1928.185	905.4833	1928.185	905.4833	2.129453961	1.586721855		2	510	1.002684991
2	631.539	631539	1256.809	824.6597	1256.809	824.6597	1.524033489	1.557456497		2	510.25	1.002868238
2	631.885	631885	1116.17	846.2059	1116.17	846.2059	1.319028856	1.550449118		2	510.5	1.002288827
2	632.201	632201	1354.407	895.2326	1354.407	895.2326	1.512910723	1.547346292		2	510.75	1.001716616
2	632.568	632568	1313.419	1050.288	1313.419	1050.288	1.250532235	1.534694967		2	511	1.001406454
2	632.794	632794	1720.956	956.6669	1720.956	956.6669	1.798908272	1.519956065		2	511.25	1.001170791
2	632.987	632987	1209.746	780.6332	1209.746	780.6332	1.549698373	1.505467789		2	511.5	1.00102581
2	633.155	633155	1539.275	962.7644	1539.275	962.7644	1.598807559	1.489876159		2	511.75	1.001139797
2	633.346	633346	1489.056	1016.008	1489.056	1016.008	1.465594759	1.467544159		2	512	1.001313638
2	634.854	634854	1087.076	849.3552	1087.076	849.3552	1.279883846	1.240652048		2	512.25	1.001070629
2	635.05	635050	1123.846	877.093	1123.846	877.093	1.281330486	1.215739665		2	512.5	1.000613385
2	635.379	635379	1213.143	1157.731	1213.143	1157.731	1.047862586	1.173232848		2	512.75	1.000093261
2	635.548	635548	1400.467	1147.427	1400.467	1147.427	1.22052819	1.157410726		2	513	0.999468785
2	635.751	635751	1196.456	992.3695	1196.456	992.3695	1.205655756	1.146779858		2	513.25	0.998891922
2	635.935	635935	1073.537	969.0935	1073.537	969.0935	1.10777443	1.141929051		2	513.5	0.998292491
2	636.246	636246	583.1046	699.0595	583.1046	699.0595	0.834127281	1.135334477		2	513.75	0.997568166
2	636.594	636594	1119.582	860.603	1119.582	860.603	1.300927373	1.142129035		2	514	0.996654984
2	636.904	636904	878.8638	766.5331	878.8638	766.5331	1.146543835	1.151201697		2	514.25	0.995839325
2	637.446	637446	984.4903	770.7448	984.4903	770.7448	1.277323311	1.168398337		2	514.5	0.995122534
2	637.929	637929	1029.952	909.752	1029.952	909.752	1.132123919	1.186932809		2	514.75	0.994591179
2	638.149	638149	1076.243	948.7236	1076.243	948.7236	1.13441154	1.184483508		2	515	0.99425952
2	638.433	638433	1335.848	1030.11	1335.848	1030.11	1.296801312	1.163396918		2	515.25	0.994507406
2	638.78	638780	1027.88	925.2662	1027.88	925.2662	1.110901922	1.122969587		2	515.5	0.994972187
2	639.042	639042	799.3028	855.7483	799.3028	855.7483	0.9340396	1.096906635		2	515.75	0.99533246
2	639.42	639420	1086.659	908.2432	1086.659	908.2432	1.196440557	1.059082256		2	516	0.995253459
2	639.701	639701	938.8883	786.4552	938.8883	786.4552	1.193822992	1.028763696		2	516.25	0.995107333
2	639.905	639905	782.0848	825.1066	782.0848	825.1066	0.947859101	1.012564214		2	516.5	0.994833046
2	640.131	640131	920.6972	978.6156	920.6972	978.6156	0.940815985	0.997782019		2	516.75	0.994483149
2	640.309	640309	801.0899	956.3058	801.0899	956.3058	0.83769219	0.988109263		2	517	0.993890565
2	640.78	640780	929.5459	938.5463	929.5459	938.5463	0.990410276	0.978044264		2	517.25	0.99335829
2	641.153	641153	851.9204	871.8353	851.9204	871.8353	0.977157498	0.979611962		2	517.5	0.993176171
2	641.316	641316	847.6843	767.5586	847.6843	767.5586	1.104390336	0.98202276		2	517.75	0.993173067
2	641.479	641479	895.541	972.1811	895.541	972.1811	0.921166848	0.990773603		2	518	0.99358221
2	641.963	641963	849.0212	869.1603	849.0212	869.1603	0.976829245	1.028186217		2	518.25	0.994432931
2	642.32	642320	914.2693	866.003	914.2693	866.003	1.055734564	1.03387776		2	518.5	0.995559349
2	642.528	642528	1195.495	1146.064	1195.495	1146.064	1.043131099	1.037313324		2	518.75	0.997407559
2	642.787	642787	1351.884	1258.499	1351.884	1258.499	1.074203476	1.035980042		2	519	0.999393625
2	643.328	643328	1338.516	1025.767	1338.516	1025.767	1.304892827	1.008242502		2	519.25	0.999470952
2	643.801	643801	443.031	753.1608	443.031	753.1608	0.588228968	0.977719412		2	519.5	0.998287895
2	644.144	644144	1089.272	1056.889	1089.272	1056.889	1.030639925	0.954971393		2	519.75	0.997119737
2	644.398	644398	1035.708	1183.64	1035.708	1183.64	0.875019432	0.934269036		2	520	0.995677535
2	644.96	644960	836.9959	914.5963	836.9959	914.5963	0.915153385	0.888300672		2	520.25	0.99347992
2	645.276	645276	1083.111	1085	1083.111	1085	0.998258986	0.866852485		2	520.5	0.991293619
2	645.733	645733	730.9341	910.8049	730.9341	910.8049	0.802514457	0.838089507		2	520.75	0.991107754
2	645.947	645947	694.2472	804.2899	694.2472	804.2899	0.863180304	0.824273887		2	521	0.991209506
2	646.195	646195	686.3566	896.8703	686.3566	896.8703	0.765279662	0.801715938		2	521.25	0.991430228
2	646.529	646529	665.4077	925.3103	665.4077	925.3103	0.719118441	0.764177969		2	521.5	0.992139138
2	646.726	646726	695.5311	921.288	695.5311	921.288	0.754955128	0.746920764		2	521.75	0.993601526
2	646.937	646937	772.1126	1020.2	772.1126	1020.2	0.75682474	0.734754921		2	522	0.994874036
2	647.139	647139	769.1868	1123.026	769.1868	1123.026	0.684923412	0.724647591		2	522.25	0.996076863
2	647.346	647346	845.6689	1165.053	845.6689	1165.053	0.725863029	0.718625114		2	522.5	0.996187955
2	647.581	647581	728.0477	1064.871	728.0477	1064.871	0.683695678	0.717448674		2	522.75	0.995787583
2	647.789	647789	725.9239	990.947	725.9239	990.947	0.732555727	0.714011584		2	523	0.995279676
2	648.045	648045	581.6044	826.4842	581.6044	826.4842	0.703709036	0.705173415		2	523.25	0.995099239
2	648.254	648254	730.5006	956.2064	730.5006	956.2064	0.763957029	0.69775129		2	523.5	0.995353725
2	648.75	648750	680.4979	980.2608	680.4979	980.2608	0.69420087	0.681188612		2	523.75	0.995270745
2	648.947	648947	639.6999	957.4115	639.6999	957.4115	0.668155647	0.673808969		2	524	0.995136201
2	649.222	649222	628.5345	998.4658	628.5345	998.4658	0.629500279	0.661553999		2	524.25	0.994958472
2	649.536	649536	670.2759	1011.106	670.2759	1011.106	0.662913582	0.651753614		2	524.5	0.99461073
2	649.746	649746	707.939	1336.938	707.939	1336.938	0.529522685	0.649523327		2	524.75	0.993970598
2	649.918	649918	638.2798	923.6372	638.2798	923.6372	0.691050339	0.648434462		2	525	0.993342374
2	650.094	650094	650.3914	886.7686	650.3914	886.7686	0.733439817	0.649293859		2	525.25	0.992837094
2	650.429	650429	674.6125	1077.305	674.6125	1077.305	0.626203814	0.657389983		2	525.5	0.992333829
2	650.843	650843	592.1012	862.5758	592.1012	862.5758	0.686433818	0.664828459		2	525.75	0.991793978
2	651.045	651045	599.6008	1001.814	599.6008	1001.814	0.598515094	0.663892678		2	526	0.991494545
2	651.249	651249	743.4559	999.5481	743.4559	999.5481	0.74379202	0.661813004		2	526.25	0.991236955
2	651.821	651821	596.1078	904.2014	596.1078	904.2014	0.659264407	0.655085319		2	526.5	0.992264243
2	652.11	652110	545.3846	820.0019	545.3846	820.0019	0.66510163	0.651719102		2	526.75	0.993136822
2	652.386	652386	643.9676	1006.144	643.9676	1006.144	0.640035224	0.647717279		2	527	0.993745161
2	652.643	652643	579.6212	976.8546	579.6212	976.8546	0.59335463	0.645074062		2	527.25	0.994288665
2	652.86	652860	635.762	970.0959	635.762	970.0959	0.655359949	0.64351838		2	527.5	0.99433486
2	653.243	653243	633.3726	1047.522	633.3726	1047.522	0.604638948	0.641140213		2	527.75	0.993993289
2	653.775	653775	723.88	1054.401	723.88	1054.401	0.686531974	0.643981497		2	528	0.993370349
2	654.012	654012	787.5752	1066.179	787.5752	1066.179	0.73868947	0.646530342		2	528.25	0.992833785
2	654.3	654300	445.1098	832.8016	445.1098	832.8016	0.534472796	0.648863043		2	528.5	0.992618278
2	654.468	654468	707.5287	1032.632	707.5287	1032.632	0.685170225	0.650395014		2	528.75	0.99273062
2	654.998	654998	597.1321	987.0075	597.1321	987.0075	0.604992465	0.656000243		2	529	0.993100816
2	655.169	655169	558.3667	896.5181	558.3667	896.5181	0.622816985	0.655366008		2	529.25	0.993526338
2	655.471	655471	574.121	791.9333	574.121	791.9333	0.724961307	0.652535792		2	529.5	0.99398106
2	655.74	655740	640.6124	927.018	640.6124	927.018	0.691046344	0.649840268		2	529.75	0.994789498
2	655.973	655973	538.5003	873.9204	538.5003	873.9204	0.616189186	0.646803425		2	530	0.995735493
2	656.511	656511	553.2647	806.5943	553.2647	806.5943	0.685926866	0.638848409		2	530.25	0.996707507
2	656.713	656713	685.3393	1135.639	685.3393	1135.639	0.603483413	0.635377561		2	530.5	0.997690672
2	657.251	657251	615.5369	1012.202	615.5369	1012.202	0.608116661	0.619484339		2	530.75	0.997765495
2	657.512	657512	592.7522	960.1378	592.7522	960.1378	0.617361591	0.619472897		2	531	0.997801394
2	657.765	657765	658.8359	1121.922	658.8359	1121.922	0.587238596	0.623354948		2	531.25	0.997664663
2	658.061	658061	613.1772	1016.49	613.1772	1016.49	0.603229938	0.629836821		2	531.5	0.997680188
2	658.254	658254	660.8688	914.22	660.8688	914.22	0.722877207	0.639444369		2	531.75	0.997438166
2	658.468	658468	693.0817	1024.561	693.0817	1024.561	0.676466994	0.660305769		2	532	0.997846315
2	658.929	658929	656.4829	976.8725	656.4829	976.8725	0.672025162	0.725306295		2	532.25	0.999376672
2	659.105	659105	660.8252	1018.933	660.8252	1018.933	0.648546273	0.74601002		2	532.5	1.001178578
2	659.431	659431	683.9211	853.2151	683.9211	853.2151	0.801581102	0.800518973		2	532.75	1.003434992
2	659.798	659798	818.2737	899.0651	818.2737	899.0651	0.910138432	0.85667827		2	533	1.006160275
2	660.003	660003	709.3801	954.4408	709.3801	954.4408	0.743241592	0.869625618		2	533.25	1.008938521
2	660.54	660540	1186.656	904.5392	1186.656	904.5392	1.311890076	0.891902316		2	533.5	1.011958129
2	660.701	660701	783.552	1007.693	783.552	1007.693	0.777570153	0.889148657		2	533.75	1.014467531
2	660.914	660914	681.3344	777.3439	681.3344	777.3439	0.876490315	0.871279817		2	534	1.015952563
2	661.196	661196	761.1478	967.7193	761.1478	967.7193	0.78653779	0.826855545		2	534.25	1.0170172
2	661.69	661690	578.7862	782.7681	578.7862	782.7681	0.739409539	0.745133894		2	534.5	1.017150656
2	661.911	661911	565.7591	907.5259	565.7591	907.5259	0.623408213	0.708624504		2	534.75	1.01482955
2	662.178	662178	449.0134	785.6385	449.0134	785.6385	0.571526726	0.653688197		2	535	1.011100695
2	662.404	662404	738.574	1053.919	738.574	1053.919	0.700788201	0.620133078		2	535.25	1.007451098
2	662.775	662775	569.1897	975.4059	569.1897	975.4059	0.583541375	0.596959701		2	535.5	1.003580828
2	663.129	663129	530.6783	889.2627	530.6783	889.2627	0.596762127	0.584881184		2	535.75	0.999739871
2	663.291	663291	506.5544	942.7662	506.5544	942.7662	0.537306492	0.583095936		2	536	0.995905879
2	663.731	663731	528.0859	923.4686	528.0859	923.4686	0.571850413	0.597560624		2	536.25	0.993592607
2	663.939	663939	541.9833	876.0292	541.9833	876.0292	0.618681775	0.601964341		2	536.5	0.99159168
2	664.46	664460	764.8423	1089.388	764.8423	1089.388	0.702084381	0.615702339		2	536.75	0.990156251
2	664.648	664648	577.5996	966.2419	577.5996	966.2419	0.5977795	0.622708802		2	537	0.989553247
2	664.926	664926	571.7634	886.5122	571.7634	886.5122	0.644958298	0.629494425		2	537.25	0.989854165
2	665.449	665449	461.0468	801.5292	461.0468	801.5292	0.575208988	0.629538897		2	537.5	0.990683354
2	665.747	665747	498.7302	836.6491	498.7302	836.6491	0.596104388	0.626444332		2	537.75	0.991877092
2	665.961	665961	687.7469	1029.212	687.7469	1029.212	0.668226663	0.623971779		2	538	0.993969397
2	666.238	666238	594.4068	947.6306	594.4068	947.6306	0.62725581	0.615883735		2	538.25	0.996726061
2	666.538	666538	668.1304	956.0215	668.1304	956.0215	0.698865454	0.607568315		2	538.5	0.999026393
2	666.708	666708	497.2993	825.3248	497.2993	825.3248	0.602549808	0.606953906		2	538.75	1.001484576
2	667.069	667069	480.7071	814.0005	480.7071	814.0005	0.5905489	0.607406585		2	539	1.004016698
2	667.245	667245	431.9975	825.8512	431.9975	825.8512	0.523093628	0.607586881		2	539.25	1.004658722
2	667.53	667530	465.0385	798.0661	465.0385	798.0661	0.582706746	0.607352922		2	539.5	1.004539078
2	667.802	667802	551.1985	943.5108	551.1985	943.5108	0.58419946	0.607419488		2	539.75	1.004164974
2	668.344	668344	602.3927	936.5035	602.3927	936.5035	0.64323593	0.613580237		2	540	1.004040717
2	668.504	668504	612.3583	811.6013	612.3583	811.6013	0.754506307	0.61675132		2	540.25	1.003769271
2	668.973	668973	470.7324	902.9858	470.7324	902.9858	0.521306537	0.626793121		2	540.5	1.003129633
2	669.289	669289	557.2051	859.0463	557.2051	859.0463	0.64863221	0.63553176		2	540.75	1.002567308
2	669.467	669467	477.75	803.9147	477.75	803.9147	0.594279468	0.639372079		2	541	1.002995002
2	669.847	669847	545.1261	872.6172	545.1261	872.6172	0.624702447	0.646280739		2	541.25	1.003844273
2	670.053	670053	479.4183	757.4802	479.4183	757.4802	0.632911989	0.649519582		2	541.5	1.004426898
2	670.298	670298	741.0167	1062.379	741.0167	1062.379	0.697506916	0.65011312		2	541.75	1.004171277
2	670.742	670742	729.7537	1014.404	729.7537	1014.404	0.719391584	0.641236175		2	542	1.003229649
2	670.962	670962	641.4429	1012.064	641.4429	1012.064	0.633796776	0.634803813		2	542.25	1.001958666
2	671.245	671245	688.2605	1046.741	688.2605	1046.741	0.657527029	0.627128917		2	542.5	0.99893756
2	671.488	671488	528.2392	862.7129	528.2392	862.7129	0.612300106	0.616165542		2	542.75	0.995233498
2	671.742	671742	582.1243	1075.764	582.1243	1075.764	0.541126399	0.599872182		2	543	0.993338613
2	671.985	671985	515.602	903.1119	515.602	903.1119	0.57091707	0.588991524		2	543.25	0.99253434
2	672.238	672238	499.5904	864.3264	499.5904	864.3264	0.57801127	0.58321359		2	543.5	0.993710044
2	672.46	672460	520.4803	943.3427	520.4803	943.3427	0.551740423	0.579609037		2	543.75	0.995529346
2	672.952	672952	545.314	868.2981	545.314	868.2981	0.62802625	0.587450217		2	544	0.997724023
2	673.166	673166	500.6885	901.5481	500.6885	901.5481	0.555365266	0.593798685		2	544.25	0.999048121
2	673.333	673333	550.9763	827.5688	550.9763	827.5688	0.665777033	0.597381612		2	544.5	1.000047825
2	673.625	673625	569.4162	989.054	569.4162	989.054	0.575718009	0.603802849		2	544.75	0.999677676
2	674.053	674053	682.7028	1037.172	682.7028	1037.172	0.658234893	0.615105056		2	545	0.998489966
2	674.294	674294	501.8657	941.1181	501.8657	941.1181	0.533265379	0.618528729		2	545.25	0.997199536
2	674.541	674541	683.5415	1057.718	683.5415	1057.718	0.64624172	0.617615811		2	545.5	0.995563471
2	675.071	675071	496.6356	795.8158	496.6356	795.8158	0.624058482	0.609874088		2	545.75	0.993952694
2	675.248	675248	610.5693	927.7044	610.5693	927.7044	0.6581507	0.609232268		2	546	0.993679772
2	675.554	675554	546.2186	865.4902	546.2186	865.4902	0.631108937	0.608009595		2	546.25	0.993739838
2	675.722	675722	514.0094	940.9045	514.0094	940.9045	0.546292849	0.608060633		2	546.5	0.994221764
2	676.008	676008	525.9009	853.9979	525.9009	853.9979	0.615810531	0.611841016		2	546.75	0.995457623
2	676.296	676296	467.4499	821.8796	467.4499	821.8796	0.568757151	0.617273623		2	547	0.997524936
2	676.583	676583	508.0697	797.5534	508.0697	797.5534	0.637035338	0.62153043		2	547.25	0.999527929
2	676.82	676820	533.9352	847.4341	533.9352	847.4341	0.630061028	0.624867937		2	547.5	1.000701416
2	677.057	677057	643.0733	1070.979	643.0733	1070.979	0.600453697	0.629228844		2	547.75	1.001432416
2	677.374	677374	665.7764	884.3207	665.7764	884.3207	0.752867597	0.633778092		2	548	1.002068489
2	677.546	677546	572.609	933.9399	572.609	933.9399	0.613111186	0.635587394		2	548.25	1.002186192
2	677.893	677893	645.7296	1013.121	645.7296	1013.121	0.637366711	0.639622483		2	548.5	1.000740665
2	678.186	678186	627.6497	1082.952	627.6497	1082.952	0.579572964	0.640422815		2	548.75	0.998401857
2	678.354	678354	559.7898	911.0659	559.7898	911.0659	0.614433928	0.638305325		2	549	0.995743793
2	678.592	678592	594.1097	902.1345	594.1097	902.1345	0.658560004	0.634074562		2	549.25	0.992976572
2	678.928	678928	613.8096	933.2535	613.8096	933.2535	0.657709401	0.627705573		2	549.5	0.990998058
2	679.218	679218	619.6903	1017.515	619.6903	1017.515	0.609023258	0.620497562		2	549.75	0.989210706
2	679.633	679633	784.4631	1174.198	784.4631	1174.198	0.668084173	0.611271469		2	550	0.987194219
2	679.94	679940	792.9112	1545.958	792.9112	1545.958	0.512893106	0.607049789		2	550.25	0.98549284
2	680.299	680299	1274.204	1904.692	1274.204	1904.692	0.668981652	0.601336984		2	550.5	0.984126768
2	680.544	680544	627.7481	1174.858	627.7481	1174.858	0.534318275	0.59349329		2	550.75	0.984007435
2	681.037	681037	659.1702	1189.233	659.1702	1189.233	0.554281793	0.573521162		2	551	0.984427372
2	681.195	681195	752.2222	1146.897	752.2222	1146.897	0.655875985	0.569586215		2	551.25	0.98500945
2	681.63	681630	678.3619	1211.968	678.3619	1211.968	0.559719316	0.56309201		2	551.5	0.986167926
2	682.096	682096	575.2172	1009.452	575.2172	1009.452	0.569831156	0.560927864		2	551.75	0.987865372
2	682.293	682293	597.469	1226.197	597.469	1226.197	0.487253679	0.562291999		2	552	0.989298082
2	682.532	682532	510.2089	954.9453	510.2089	954.9453	0.534280759	0.56528069		2	552.25	0.99012288
2	682.831	682831	577.7173	986.2915	577.7173	986.2915	0.585747013	0.570152314		2	552.5	0.989627333
2	683.004	683004	583.549	1075.259	583.549	1075.259	0.542705525	0.574775026		2	552.75	0.988536211
2	683.259	683259	656.4408	954.4756	656.4408	954.4756	0.687750216	0.58518644		2	553	0.987565983
2	683.57	683570	566.0367	968.0108	566.0367	968.0108	0.584742133	0.596869815		2	553.25	0.987321072
2	683.829	683829	551.7326	923.4289	551.7326	923.4289	0.597482492	0.606313642		2	553.5	0.987831791
2	684.05	684050	748.9586	1222.915	748.9586	1222.915	0.612437169	0.616160262		2	553.75	0.988490504
2	684.424	684424	613.9853	1022.224	613.9853	1022.224	0.600636749	0.628097708		2	554	0.988884327
2	684.917	684917	537.3649	816.58	537.3649	816.58	0.658067672	0.624068216		2	554.25	0.989043608
2	685.173	685173	680.3578	1072.121	680.3578	1072.121	0.634590499	0.622399636		2	554.5	0.989104746
2	685.395	685395	520.8009	793.5253	520.8009	793.5253	0.656312912	0.624654227		2	554.75	0.989756057
2	685.861	685861	514.7923	850.0883	514.7923	850.0883	0.605575091	0.631490733		2	555	0.990784567
2	686.112	686112	460.3229	805.1282	460.3229	805.1282	0.571738637	0.633536975		2	555.25	0.99150643
2	686.332	686332	531.2521	934.2537	531.2521	934.2537	0.568637941	0.634414013		2	555.5	0.991056089
2	686.616	686616	670.6762	918.3016	670.6762	918.3016	0.730344148	0.635319806		2	555.75	0.98970645
2	686.983	686983	643.3198	1037.929	643.3198	1037.929	0.619810989	0.633364774		2	556	0.988511619
2	687.147	687147	655.4263	978.1269	655.4263	978.1269	0.670083095	0.63177421		2	556.25	0.987159544
2	687.333	687333	598.8253	992.6598	598.8253	992.6598	0.6032533	0.630397449		2	556.5	0.986013224
2	687.53	687530	771.5535	1109.823	771.5535	1109.823	0.6952041	0.627630952		2	556.75	0.986774012
2	687.804	687804	486.127	796.7156	486.127	796.7156	0.610163777	0.612372751		2	557	0.988138504
2	688.152	688152	477.8576	856.6314	477.8576	856.6314	0.557833393	0.592172516		2	557.25	0.988200753
2	688.455	688455	453.4438	791.9133	453.4438	791.9133	0.572592732	0.588720882		2	557.5	0.988056415
2	688.755	688755	489.6764	897.7923	489.6764	897.7923	0.545422811	0.588011755		2	557.75	0.987863041
2	689.051	689051	581.5171	1069.758	581.5171	1069.758	0.54359687	0.589610793		2	558	0.987422831
2	689.253	689253	591.2515	928.1792	591.2515	928.1792	0.637001454	0.594875129		2	558.25	0.986908118
2	689.51	689510	603.3539	1063.665	603.3539	1063.665	0.567240532	0.607879176		2	558.5	0.987012606
2	689.977	689977	548.6	815.4989	548.6	815.4989	0.672717032	0.628027221		2	558.75	0.98818923
2	690.159	690159	601.6851	800.8456	601.6851	800.8456	0.751312238	0.628933201		2	559	0.989985917
2	690.427	690427	600.1386	947.575	600.1386	947.575	0.63334153	0.626853828		2	559.25	0.992091831
2	690.61	690610	454.5847	773.4753	454.5847	773.4753	0.587717151	0.62623965		2	559.5	0.995220618
2	690.809	690809	481.0045	944.0073	481.0045	944.0073	0.509534725	0.623015094		2	559.75	0.997558019
2	690.989	690989	542.6883	836.2646	542.6883	836.2646	0.648943289	0.619842177		2	560	0.998813693
2	691.375	691375	565.9489	887.0692	565.9489	887.0692	0.637998591	0.61863849		2	560.25	0.999689001
2	691.676	691676	531.5326	872.2136	531.5326	872.2136	0.609406457	0.617078285		2	560.5	0.999873773
2	691.851	691851	475.545	844.2119	475.545	844.2119	0.563300517	0.616111642		2	560.75	0.998422722
2	692.124	692124	518.4048	863.0222	518.4048	863.0222	0.600685359	0.618084531		2	561	0.996583133
2	692.3	692300	539.0299	812.1314	539.0299	812.1314	0.663722521	0.618928516		2	561.25	0.995441022
2	692.552	692552	597.5716	833.6417	597.5716	833.6417	0.716820668	0.616719161		2	561.5	0.995866493
2	692.839	692839	478.9723	826.5599	478.9723	826.5599	0.579476817	0.613054525		2	561.75	0.996713867
2	693.223	693223	476.885	788.1207	476.885	788.1207	0.605091327	0.609088608		2	562	0.997637598
2	693.629	693629	417.5525	759.5002	417.5525	759.5002	0.549772732	0.60299179		2	562.25	0.999220558
2	694.021	694021	646.7219	1024.309	646.7219	1024.309	0.631373833	0.598776539		2	562.5	1.000836407
2	694.221	694221	677.2322	1181.333	677.2322	1181.333	0.573277983	0.600759695		2	562.75	1.002249074
2	694.675	694675	521.103	879.3938	521.103	879.3938	0.5925707	0.61159543		2	563	1.00311151
2	695.021	695021	572.3204	873.7901	572.3204	873.7901	0.654986135	0.618655634		2	563.25	1.003913255
2	695.183	695183	586.8259	903.786	586.8259	903.786	0.6492974	0.620340445		2	563.5	1.004107232
2	695.449	695449	582.158	1017.467	582.158	1017.467	0.572164011	0.622484016		2	563.75	1.003536695
2	695.851	695851	547.2462	810.1649	547.2462	810.1649	0.675475079	0.625922229		2	564	1.002363225
2	696.177	696177	557.8315	877.5394	557.8315	877.5394	0.635676871	0.627695284		2	564.25	1.001013041
2	696.349	696349	501.7865	808.3993	501.7865	808.3993	0.620716149	0.628098742		2	564.5	0.999472043
2	696.565	696565	543.1029	908.5853	543.1029	908.5853	0.597745638	0.629336562		2	564.75	0.997449458
2	696.843	696843	869.2738	1411.987	869.2738	1411.987	0.615638671	0.632794851		2	565	0.994753031
2	697.388	697388	622.0871	996.4204	622.0871	996.4204	0.624321923	0.640400286		2	565.25	0.992728258
2	697.596	697596	575.1793	869.6913	575.1793	869.6913	0.661360301	0.643284316		2	565.5	0.99144994
2	697.762	697762	720.2601	1075.133	720.2601	1075.133	0.669926511	0.646213208		2	565.75	0.990431578
2	698.171	698171	567.2532	885.7632	567.2532	885.7632	0.640411794	0.651486256		2	566	0.989471249
2	698.352	698352	607.2626	882.7821	607.2626	882.7821	0.687896368	0.652055223		2	566.25	0.988643506
2	698.67	698670	517.1832	874.0987	517.1832	874.0987	0.591675974	0.652200293		2	566.5	0.98795362
2	698.879	698879	581.9908	811.6535	581.9908	811.6535	0.717043418	0.649127628		2	566.75	0.987686168
2	699.202	699202	560.6369	960.2421	560.6369	960.2421	0.583849531	0.63976137		2	567	0.988310399
2	699.427	699427	613.2328	907.0215	613.2328	907.0215	0.676095109	0.636316513		2	567.25	0.989403445
2	699.887	699887	514.4285	836.9284	514.4285	836.9284	0.614662497	0.635314053		2	567.5	0.990708618
2	700.154	700154	588.1797	918.1196	588.1797	918.1196	0.640635163	0.636678849		2	567.75	0.992567077
2	700.447	700447	542.7122	836.2646	542.7122	836.2646	0.648971868	0.642024141		2	568	0.993982252
2	700.731	700731	586.6114	974.4456	586.6114	974.4456	0.601995022	0.649468351		2	568.25	0.994277745
2	701	701000	571.3348	866.9483	571.3348	866.9483	0.659018306	0.656200669		2	568.5	0.99438585
2	701.273	701273	624.5491	921.5623	624.5491	921.5623	0.677706868	0.665549445		2	568.75	0.994384947
2	701.59	701590	810.0471	1015.208	810.0471	1015.208	0.797912447	0.679776294		2	569	0.994582536
2	701.868	701868	672.7164	1134.281	672.7164	1134.281	0.593077377	0.688390469		2	569.25	0.994751996
2	702.055	702055	638.0344	964.6225	638.0344	964.6225	0.661434292	0.69103969		2	569.5	0.994888081
2	702.232	702232	845.953	1240.04	845.953	1240.04	0.682198155	0.692719919		2	569.75	0.994298989
2	702.41	702410	567.7381	780.9061	567.7381	780.9061	0.727024799	0.693619286		2	570	0.992362398
2	702.712	702712	620.9604	975.83	620.9604	975.83	0.636340756	0.690067778		2	570.25	0.989713267
2	702.97	702970	737.5967	907.2865	737.5967	907.2865	0.812969993	0.685800264		2	570.5	0.987754361
2	703.445	703445	692.7916	1118.536	692.7916	1118.536	0.619373538	0.67810987		2	570.75	0.986404248
2	703.814	703814	564.9049	829.3787	564.9049	829.3787	0.681118167	0.671053446		2	571	0.985203098
2	703.991	703991	539.9779	915.2382	539.9779	915.2382	0.589986192	0.668831277		2	571.25	0.983933737
2	704.164	704164	648.8899	912.2342	648.8899	912.2342	0.711319418	0.666302654		2	571.5	0.98249939
2	704.466	704466	541.0762	794.1651	541.0762	794.1651	0.681314502	0.661351546		2	571.75	0.981498917
2	704.716	704716	626.7546	934.1092	626.7546	934.1092	0.670965022	0.659951654		2	572	0.980934395
2	705.115	705115	652.1133	1052.811	652.1133	1052.811	0.619402058	0.659580792		2	572.25	0.980758634
2	705.37	705370	621.323	907.8445	621.323	907.8445	0.684393638	0.659262711		2	572.5	0.981438714
2	705.619	705619	619.5406	927.8725	619.5406	927.8725	0.667700142	0.656959368		2	572.75	0.98323453
2	705.949	705949	767.6257	1060.053	767.6257	1060.053	0.724138982	0.654162584		2	573	0.984391809
2	706.193	706193	629.6294	1070.583	629.6294	1070.583	0.58811825	0.656357299		2	573.25	0.984366828
2	706.47	706470	623.1218	905.0667	623.1218	905.0667	0.688481633	0.660659321		2	573.5	0.984215768
2	706.717	706717	565.9629	1050.682	565.9629	1050.682	0.538662412	0.662239914		2	573.75	0.984077916
2	706.944	706944	563.6601	880.6158	563.6601	880.6158	0.640074934	0.661241		2	574	0.98422152
2	707.114	707114	747.7273	970.2749	747.7273	970.2749	0.770634487	0.66016626		2	574.25	0.984487662
2	707.523	707523	598.7701	865.1512	598.7701	865.1512	0.692098792	0.65716623		2	574.5	0.984798078
2	707.923	707923	621.876	933.83	621.876	933.83	0.665941338	0.653271359		2	574.75	0.985210875
2	708.159	708159	727.6673	1087.619	727.6673	1087.619	0.669046146	0.650432063		2	575	0.985636547
2	708.418	708418	553.234	1007.053	553.234	1007.053	0.549359368	0.647373245		2	575.25	0.986129058
2	708.605	708605	669.6619	1018.54	669.6619	1018.54	0.657472362	0.641521715		2	575.5	0.98678363
2	708.819	708819	510.9829	823.537	510.9829	823.537	0.620473518	0.634471714		2	575.75	0.987600335
2	709.221	709221	638.8018	900.8687	638.8018	900.8687	0.709095343	0.631556828		2	576	0.989082723
2	709.483	709483	411.9495	715.1916	411.9495	715.1916	0.575998795	0.631344567		2	576.25	0.990758392
2	709.781	709781	597.8097	878.4327	597.8097	878.4327	0.680541264	0.63244146		2	576.5	0.992171004
2	709.963	709963	435.0357	737.5225	435.0357	737.5225	0.589860919	0.63352878		2	576.75	0.993406764
2	710.209	710209	508.4302	883.3034	508.4302	883.3034	0.575600864	0.635536227		2	577	0.994147201
2	710.428	710428	657.4281	901.2874	657.4281	901.2874	0.729432254	0.638464748		2	577.25	0.99472153
2	710.941	710941	648.2282	987.8194	648.2282	987.8194	0.65622137	0.654718058		2	577.5	0.995109006
2	711.168	711168	532.35	912.4825	532.35	912.4825	0.583408449	0.66285896		2	577.75	0.995346379
2	711.467	711467	548.1699	766.0204	548.1699	766.0204	0.715607443	0.669305912		2	578	0.995465121
2	711.729	711729	746.7153	1164.809	746.7153	1164.809	0.64106244	0.672996828		2	578.25	0.995031551
2	712.09	712090	698.6933	987.5985	698.6933	987.5985	0.707466951	0.676157672		2	578.5	0.99413044
2	712.323	712323	1001.97	1270.053	1001.97	1270.053	0.788919832	0.673169925		2	578.75	0.993613782
2	712.576	712576	560.3597	911.391	560.3597	911.391	0.614840063	0.667535237		2	579	0.993383955
2	712.861	712861	520.2719	868.5884	520.2719	868.5884	0.598985549	0.661462349		2	579.25	0.993783869
2	713.026	713026	606.8993	938.8667	606.8993	938.8667	0.646416898	0.657413172		2	579.5	0.994547005
2	713.434	713434	595.9252	877.9019	595.9252	877.9019	0.67880614	0.640678252		2	579.75	0.995523929
2	713.899	713899	477.3181	759.971	477.3181	759.971	0.628074098	0.624283999		2	580	0.996174843
2	714.476	714476	452.4866	893.7	452.4866	893.7	0.506307038	0.619441714		2	580.25	0.996682906
2	714.74	714740	769.3517	1090.566	769.3517	1090.566	0.705460926	0.619320294		2	580.5	0.997193159
2	714.976	714976	838.6845	1264.685	838.6845	1264.685	0.663156834	0.619138954		2	580.75	0.996894214
2	715.159	715159	532.9684	960.713	532.9684	960.713	0.554763389	0.619577849		2	581	0.996391021
2	715.611	715611	680.6888	984.4563	680.6888	984.4563	0.691436278	0.622032548		2	581.25	0.995763518
2	715.882	715882	471.1456	790.8512	471.1456	790.8512	0.595744939	0.620528103		2	581.5	0.995035128
2	716.045	716045	453.7982	821.0108	453.7982	821.0108	0.552731097	0.619056245		2	581.75	0.99390313
2	716.448	716448	699.9756	996.2367	699.9756	996.2367	0.702619769	0.617203534		2	582	0.992174533
2	716.827	716827	540.9708	881.2059	540.9708	881.2059	0.613898296	0.615266487		2	582.25	0.990577856
2	717.078	717078	505.3819	836.8861	505.3819	836.8861	0.60388373	0.615285503		2	582.5	0.989258228
2	717.447	717447	491.2525	825.2987	491.2525	825.2987	0.595242062	0.62118827		2	582.75	0.988201717
2	717.645	717645	528.7262	820.4716	528.7262	820.4716	0.64441743	0.625441714		2	583	0.987326833
2	717.863	717863	562.4164	985.4693	562.4164	985.4693	0.570709204	0.630005876		2	583.25	0.986820146
2	718.234	718234	619.7834	961.7555	619.7834	961.7555	0.644429275	0.640716769		2	583.5	0.98643219
2	718.512	718512	592.9474	926.83	592.9474	926.83	0.639758532	0.649314921		2	583.75	0.986301702
2	718.702	718702	652.4549	867.8054	652.4549	867.8054	0.751844711	0.655920016		2	584	0.986261675
2	718.915	718915	616.0796	902.1505	616.0796	902.1505	0.682901135	0.665612137		2	584.25	0.987337971
2	719.326	719326	496.4464	922.908	496.4464	922.908	0.537915372	0.679918676		2	584.5	0.988614363
2	719.693	719693	633.3413	818.1438	633.3413	818.1438	0.774119782	0.682670967		2	584.75	0.990287577
2	719.891	719891	576.0133	838.5719	576.0133	838.5719	0.686897927	0.682085584		2	585	0.991654961
2	720.152	720152	539.5072	822.7764	539.5072	822.7764	0.655715453	0.678943743		2	585.25	0.992681484
2	720.315	720315	633.9141	950.9576	633.9141	950.9576	0.666606061	0.674994195		2	585.5	0.993871866
2	720.494	720494	641.9872	895.0321	641.9872	895.0321	0.717278408	0.669087635		2	585.75	0.994816258
2	720.727	720727	596.4743	915.213	596.4743	915.213	0.651732766	0.661576977		2	586	0.994785794
2	720.94	720940	597.8193	965.4728	597.8193	965.4728	0.61919849	0.651400838		2	586.25	0.994127995
2	721.103	721103	652.6011	931.7401	652.6011	931.7401	0.700411091	0.643640261		2	586.5	0.993403678
2	721.343	721343	668.9292	1040.588	668.9292	1040.588	0.642837703	0.635082583		2	586.75	0.992644746
2	721.507	721507	573.2576	1025.091	573.2576	1025.091	0.559226059	0.628788864		2	587	0.99173188
2	721.889	721889	518.0676	881.407	518.0676	881.407	0.587773412	0.616627084		2	587.25	0.991030809
2	722.231	722231	585.3341	895.2927	585.3341	895.2927	0.653790766	0.60924529		2	587.5	0.990886047
2	722.553	722553	621.2122	1027.84	621.2122	1027.84	0.604386091	0.603673949		2	587.75	0.990971364
2	722.82	722820	481.8022	812.6952	481.8022	812.6952	0.592844894	0.60103017		2	588	0.991401466
2	723.11	723110	564.4528	804.4752	564.4528	804.4752	0.70164102	0.598905792		2	588.25	0.992335732
2	723.288	723288	595.721	1046.484	595.721	1046.484	0.56925954	0.598315638		2	588.5	0.993490456
2	723.468	723468	545.6068	1051.738	545.6068	1051.738	0.518766841	0.599592836		2	588.75	0.994705839
2	723.771	723771	590.3349	916.4584	590.3349	916.4584	0.64414806	0.606741538		2	589	0.995694768
2	723.943	723943	474.8755	940.9486	474.8755	940.9486	0.504677407	0.611277725		2	589.25	0.996375318
2	724.159	724159	539.8118	881.7984	539.8118	881.7984	0.612171444	0.619201154		2	589.5	0.997381325
2	724.327	724327	697.9936	954.8987	697.9936	954.8987	0.730960886	0.627199637		2	589.75	0.998998065
2	724.534	724534	567.2397	957.4905	567.2397	957.4905	0.592423319	0.635179341		2	590	1.000927817
2	724.741	724741	552.9512	819.5019	552.9512	819.5019	0.674740595	0.643411302		2	590.25	1.003493285
2	724.934	724934	640.535	960.1917	640.535	960.1917	0.667090749	0.653633623		2	590.5	1.007155711
2	725.306	725306	697.8519	1018.345	697.8519	1018.345	0.685280431	0.667922265		2	590.75	1.010430204
2	725.635	725635	654.9112	1027.84	654.9112	1027.84	0.637172323	0.665907135		2	591	1.013704697
2	725.969	725969	619.4713	909.9085	619.4713	909.9085	0.680806147	0.656020032		2	591.25	1.016387738
2	726.317	726317	581.1642	953.9364	581.1642	953.9364	0.609227408	0.645351087		2	591.5	1.018508829
2	726.752	726752	650.0889	911.5708	650.0889	911.5708	0.713152396	0.620843316		2	591.75	1.018221255
2	727.114	727114	589.0498	1022.447	589.0498	1022.447	0.576117686	0.605513566		2	592	1.016556874
2	727.443	727443	539.8645	910.8669	539.8645	910.8669	0.592693071	0.612164447		2	592.25	1.014892494
2	727.647	727647	548.6582	966.5479	548.6582	966.5479	0.567647191	0.619525981		2	592.5	1.013228113
2	727.827	727827	543.1843	976.0457	543.1843	976.0457	0.556515233	0.624561791		2	592.75	1.011563732
2	728.02	728020	664.2849	1066.101	664.2849	1066.101	0.62309753	0.631806701		2	593	1.009897549
2	728.231	728231	656.1442	961.888	656.1442	961.888	0.682141996	0.640911666		2	593.25	1.008516322
2	728.558	728558	599.1293	883.564	599.1293	883.564	0.678082516	0.658396967		2	593.5	1.007205652
2	728.723	728723	731.8535	1040.184	731.8535	1040.184	0.703580809	0.669523699		2	593.75	1.005872785
2	729.004	729004	606.9509	864.6467	606.9509	864.6467	0.701964051	0.682888873		2	594	1.004720442
2	729.209	729209	661.7161	909.4907	661.7161	909.4907	0.727567748	0.687958363		2	594.25	1.003890388
2	729.499	729499	540.526	847.801	540.526	847.801	0.637562352	0.691968962		2	594.5	1.003303284
2	729.775	729775	612.5228	889.3322	612.5228	889.3322	0.688744656	0.685472572		2	594.75	1.003075917
2	729.973	729973	515.7523	809.8034	515.7523	809.8034	0.636885817	0.676502719		2	595	1.003158407
2	730.242	730242	554.1926	801.7943	554.1926	801.7943	0.691190496	0.665529265		2	595.25	1.003545609
2	730.669	730669	572.2968	857.1909	572.2968	857.1909	0.667642179	0.649719889		2	595.5	1.004235381
2	730.954	730954	585.119	896.5105	585.119	896.5105	0.652662741	0.637855199		2	595.75	1.005727716
2	731.284	731284	602.0173	1001.43	602.0173	1001.43	0.601157645	0.62660298		2	596	1.007793367
2	731.479	731479	448.3132	745.6626	448.3132	745.6626	0.601227955	0.62091888		2	596.25	1.009800482
2	731.795	731795	536.1166	862.6289	536.1166	862.6289	0.621491582	0.611197462		2	596.5	1.011402404
2	731.972	731972	448.6389	778.1316	448.6389	778.1316	0.576559158	0.606755656		2	596.75	1.013134995
2	732.367	732367	580.0677	914.5148	580.0677	914.5148	0.634290118	0.595437406		2	597	1.014686934
2	732.621	732621	576.7512	925.3903	576.7512	925.3903	0.623251832	0.590899836		2	597.25	1.015014948
2	733.039	733039	529.8041	977.1569	529.8041	977.1569	0.542189386	0.594302147		2	597.5	1.014713105
2	733.321	733321	741.339	1169.149	741.339	1169.149	0.634084278	0.599813584		2	597.75	1.014119228
2	733.575	733575	536.2633	942.2076	536.2633	942.2076	0.569156203	0.604352245		2	598	1.012838875
2	733.774	733774	518.3819	890.6141	518.3819	890.6141	0.582049959	0.608504909		2	598.25	1.012018411
2	733.959	733959	489.4789	849.7651	489.4789	849.7651	0.576016713	0.613757788		2	598.5	1.011630396
2	734.302	734302	593.0325	838.0591	593.0325	838.0591	0.707626109	0.622457198		2	598.75	1.011265077
2	734.57	734570	559.5693	868.5666	559.5693	868.5666	0.644244552	0.629675968		2	599	1.011528144
2	734.97	734970	628.781	993.1603	628.781	993.1603	0.633111291	0.643723103		2	599.25	1.012055924
2	735.322	735322	531.8799	829.9085	531.8799	829.9085	0.640889809	0.649414963		2	599.5	1.012696328
2	735.599	735599	631.1341	1015.694	631.1341	1015.694	0.621382129	0.642377491		2	599.75	1.012953023
2	735.886	735886	603.9286	899.9842	603.9286	899.9842	0.671043558	0.633355346		2	600	1.012725556
2	736.169	736169	711.3355	1152.845	711.3355	1152.845	0.61702614	0.6262792		2	600.25	1.011831323
2	736.352	736352	580.3143	921.1937	580.3143	921.1937	0.629959041	0.620096021		2	600.5	1.010737437
2	736.705	736705	641.51	995.0898	641.51	995.0898	0.644675486	0.611553981		2	600.75	1.010163395
2	737.074	737074	604.9114	1122.979	604.9114	1122.979	0.538666707	0.61069827		2	601	1.010208524
2	737.364	737364	464.23	840.07	464.23	840.07	0.552608711	0.611493974		2	601.25	1.011201991
2	737.573	737573	582.876	958.7074	582.876	958.7074	0.607981121	0.611289764		2	601.5	1.012306567
2	737.817	737817	677.448	1018.54	677.448	1018.54	0.665116736	0.611878554		2	601.75	1.013330597
2	738.044	738044	576.5364	885.2304	576.5364	885.2304	0.651284005	0.613818222		2	602	1.013851887
2	738.305	738305	589.8576	934.1827	589.8576	934.1827	0.631415675	0.614793245		2	602.25	1.014363153
2	738.609	738609	537.7662	919.0931	537.7662	919.0931	0.585105252	0.613964527		2	602.5	1.014838448
2	738.932	738932	666.2047	1023.331	666.2047	1023.331	0.651015849	0.612294702		2	602.75	1.015607412
2	739.126	739126	525.1203	901.3122	525.1203	901.3122	0.582617544	0.607964556		2	603	1.016410833
2	739.529	739529	616.1653	1124.717	616.1653	1124.717	0.547840301	0.592011536		2	603.25	1.017398107
2	739.753	739753	539.3079	934.5747	539.3079	934.5747	0.577062379	0.587969731		2	603.5	1.018951961
2	739.992	739992	694.7462	1010.956	694.7462	1010.956	0.68721705	0.588158133		2	603.75	1.020552767
2	740.262	740262	546.2447	993.506	546.2447	993.506	0.5498152	0.590564012		2	604	1.022741327
2	740.529	740529	683.075	1248.551	683.075	1248.551	0.547094192	0.600443617		2	604.25	1.026512108
2	740.828	740828	575.7038	942.1391	575.7038	942.1391	0.611060299	0.616814045		2	604.5	1.031626647
2	741.045	741045	668.7388	1070.031	668.7388	1070.031	0.624971426	0.625561135		2	604.75	1.037653451
2	741.546	741546	662.6243	993.7888	662.6243	993.7888	0.666765715	0.650402976		2	605	1.043680256
2	741.861	741861	687.3946	1051.154	687.3946	1051.154	0.65394281	0.661781815		2	605.25	1.04970706
2	742.093	742093	642.2762	888.451	642.2762	888.451	0.722916852	0.662868814		2	605.5	1.055733865
2	742.544	742544	573.9576	910.3542	573.9576	910.3542	0.630477236	0.658766195		2	605.75	1.0602761
2	742.84	742840	580.483	785.5803	580.483	785.5803	0.738922552	0.653493647		2	606	1.063184062
2	743.111	743111	517.1115	874.0073	517.1115	874.0073	0.591655813	0.642113039		2	606.25	1.065501143
2	743.309	743309	653.3634	1112.404	653.3634	1112.404	0.587343627	0.628962625		2	606.5	1.066931905
2	743.809	743809	550.829	890.122	550.829	890.122	0.618824161	0.600303073		2	606.75	1.068362667
2	744.353	744353	642.9906	1130.426	642.9906	1130.426	0.568803796	0.588108691		2	607	1.069793428
2	744.609	744609	554.5405	918.3292	554.5405	918.3292	0.603858072	0.584799573		2	607.25	1.071215259
2	744.774	744774	505.5376	951.8854	505.5376	951.8854	0.531090822	0.583724123		2	607.5	1.071388338
2	745.007	745007	460.3655	772.9032	460.3655	772.9032	0.59563151	0.585906645		2	607.75	1.070763927
2	745.205	745205	483.6931	834.379	483.6931	834.379	0.579704307	0.588452036		2	608	1.069822861
2	745.463	745463	550.4478	844.9647	550.4478	844.9647	0.651444729	0.593243681		2	608.25	1.068893417
2	745.783	745783	550.6102	989.0585	550.6102	989.0585	0.556701348	0.60419383		2	608.5	1.067792974
2	746.156	746156	668.1924	1058.518	668.1924	1058.518	0.631252751	0.612933151		2	608.75	1.066368164
2	746.438	746438	522.3663	833.4445	522.3663	833.4445	0.626755951	0.612367847		2	609	1.065136463
2	746.771	746771	452.9584	756.6331	452.9584	756.6331	0.598649993	0.608246146		2	609.25	1.06387418
2	747.23	747230	616.8228	932.749	616.8228	932.749	0.66129559	0.603819607		2	609.5	1.062025718
2	747.39	747390	617.2974	1001.092	617.2974	1001.092	0.616624047	0.604074843		2	609.75	1.061367343
2	747.96	747960	543.2094	1059.234	543.2094	1059.234	0.512832292	0.609423686		2	610	1.063224731
2	748.416	748416	612.5234	1061.58	612.5234	1061.58	0.576992219	0.613608917		2	610.25	1.066122551
2	748.609	748609	483.997	791.298	483.997	791.298	0.611649467	0.614460542		2	610.5	1.069769809
2	749.031	749031	595.1587	915.9943	595.1587	915.9943	0.649740615	0.616489103		2	610.75	1.075431469
2	749.276	749276	543.1476	858.8848	543.1476	858.8848	0.632387021	0.619441014		2	611	1.08033937
2	749.703	749703	609.6113	827.7129	609.6113	827.7129	0.736500905	0.627121475		2	611.25	1.082780553
2	749.894	749894	567.9061	881.8976	567.9061	881.8976	0.643959231	0.629316318		2	611.5	1.084071434
2	750.1	750100	469.8941	790.5431	469.8941	790.5431	0.594394031	0.629803835		2	611.75	1.083715548
2	750.429	750429	471.7122	913.3272	471.7122	913.3272	0.51647668	0.628155176		2	612	1.079425324
2	750.616	750616	479.2267	807.3904	479.2267	807.3904	0.593550159	0.626917889		2	612.25	1.07540905
2	751.026	751026	616.4818	985.4873	616.4818	985.4873	0.62556037	0.623749269		2	612.5	1.073922953
2	751.36	751360	565.7564	791.8441	565.7564	791.8441	0.714479529	0.620694322		2	612.75	1.073257041
2	751.691	751691	552.9875	873.7901	552.9875	873.7901	0.632860798	0.618159224		2	613	1.074063112
2	751.963	751963	670.7861	1124.444	670.7861	1124.444	0.596549139	0.616716593		2	613.25	1.081000845
2	752.365	752365	428.068	772.373	428.068	772.373	0.554224449	0.613681475		2	613.5	1.091948141
2	752.607	752607	652.5577	1035.043	652.5577	1035.043	0.630464338	0.607637373		2	613.75	1.104936909
2	752.872	752872	596.4623	952.7146	596.4623	952.7146	0.626066085	0.597649418		2	614	1.117314397
2	753.162	753162	519.3785	957.4676	519.3785	957.4676	0.542450209	0.590570702		2	614.25	1.128402378
2	753.381	753381	681.8707	1119.4	681.8707	1119.4	0.60913945	0.590894261		2	614.5	1.139305675
2	753.658	753658	604.5137	974.7874	604.5137	974.7874	0.620149276	0.593315233		2	614.75	1.149951324
2	753.905	753905	442.4054	751.8602	442.4054	751.8602	0.588414442	0.596160902		2	615	1.160108181
2	754.111	754111	496.4354	829.1196	496.4354	829.1196	0.598750048	0.599795445		2	615.25	1.168710982
2	754.363	754363	429.6404	782.9405	429.6404	782.9405	0.5487523	0.603781346		2	615.5	1.175490205
2	754.649	754649	662.6644	1075.71	662.6644	1075.71	0.616025137	0.608407487		2	615.75	1.182225455
2	754.848	754848	641.2897	936.4427	641.2897	936.4427	0.684814672	0.611805143		2	616	1.188671313
2	755.117	755117	608.892	1048.809	608.892	1048.809	0.580555659	0.617015954		2	616.25	1.194747326
2	755.317	755317	482.3161	794.8229	482.3161	794.8229	0.606822098	0.621558194		2	616.5	1.20167642
2	755.631	755631	588.9197	881.4789	588.9197	881.4789	0.668104137	0.627247916		2	616.75	1.208621838
2	755.943	755943	438.2117	736.7947	438.2117	736.7947	0.594754143	0.630757954		2	617	1.214202138
2	756.203	756203	554.0762	882.7821	554.0762	882.7821	0.627647751	0.632939968		2	617.25	1.218845622
2	756.398	756398	639.0269	988.9964	639.0269	988.9964	0.64613673	0.633827177		2	617.5	1.222192488
2	756.682	756682	602.8774	931.0804	602.8774	931.0804	0.647503051	0.633347038		2	617.75	1.221966103
2	757.165	757165	542.6086	910.3897	542.6086	910.3897	0.596017947	0.629588221		2	618	1.220440658
2	757.438	757438	678.5145	1009.272	678.5145	1009.272	0.67228111	0.627735224		2	618.25	1.217638188
2	757.61	757610	575.3906	924.2236	575.3906	924.2236	0.622566444	0.624956186		2	618.5	1.213404535
2	757.847	757847	484.145	777.3749	484.145	777.3749	0.622794742	0.620927706		2	618.75	1.208071058
2	758.135	758135	583.808	929.47	583.808	929.47	0.628108492	0.618938026		2	619	1.201567469
2	758.457	758457	514.8631	926.3943	514.8631	926.3943	0.555771015	0.617000944		2	619.25	1.191359586
2	758.628	758628	498.1224	780.6332	498.1224	780.6332	0.638100455	0.618080114		2	619.5	1.179635371
2	759.022	759022	553.0972	837.335	553.0972	837.335	0.660544704	0.633132158		2	619.75	1.166318767
2	759.236	759236	660.8192	1116.277	660.8192	1116.277	0.591984964	0.644954552		2	620	1.155265613
2	759.631	759631	483.9799	768.7991	483.9799	768.7991	0.629527142	0.659385528		2	620.25	1.144989303
2	760.024	760024	661.4619	918.8188	661.4619	918.8188	0.719904621	0.663357432		2	620.5	1.135085275
2	760.23	760230	596.7452	868.9346	596.7452	868.9346	0.686755022	0.664404655		2	620.75	1.12580638
2	760.484	760484	661.3291	950.86	661.3291	950.86	0.695506279	0.663405812		2	621	1.116441758
2	760.681	760681	627.1905	915.4612	627.1905	915.4612	0.685108774	0.658144077		2	621.25	1.109185965
2	760.907	760907	603.4679	959.7676	603.4679	959.7676	0.628764609	0.650900689		2	621.5	1.103867241
2	761.2	761200	741.3654	1100.577	741.3654	1100.577	0.673615204	0.641021824		2	621.75	1.100190266
2	761.511	761511	635.5062	1244.911	635.5062	1244.911	0.510483239	0.625610437		2	622	1.097504928
2	761.893	761893	535.5822	898.0853	535.5822	898.0853	0.596360056	0.609963053		2	622.25	1.095595352
2	762.055	762055	602.7392	973.1059	602.7392	973.1059	0.619397334	0.606285357		2	622.5	1.095117857
2	762.508	762508	654.644	1070.491	654.644	1070.491	0.611536202	0.599615388		2	622.75	1.096258028
2	762.707	762707	643.2898	981.0428	643.2898	981.0428	0.655720423	0.59725233		2	623	1.099790938
2	763.072	763072	580.5731	979.1771	580.5731	979.1771	0.592919401	0.594330405		2	623.25	1.103814571
2	763.484	763484	642.5128	1142.405	642.5128	1142.405	0.562421208	0.593314499		2	623.5	1.108924127
2	763.781	763781	501.2823	832.92	501.2823	832.92	0.601837271	0.592673025		2	623.75	1.117494736
2	764.036	764036	535.3824	917.9435	535.3824	917.9435	0.583241125	0.588106034		2	624	1.127044457
2	764.434	764434	465.5629	824.9845	465.5629	824.9845	0.564329269	0.581873032		2	624.25	1.1349363
2	764.71	764710	647.6434	1103.163	647.6434	1103.163	0.587078609	0.586417352		2	624.5	1.142047386
2	765.048	765048	573.7774	844.4683	573.7774	844.4683	0.679454042	0.595975779		2	624.75	1.149144162
2	765.243	765243	492.2698	875.2321	492.2698	875.2321	0.562444865	0.60282483		2	625	1.155718877
2	765.554	765554	523.1441	945.0747	523.1441	945.0747	0.553547884	0.620904529		2	625.25	1.162012333
2	765.819	765819	652.0087	1036.596	652.0087	1036.596	0.628990176	0.636592254		2	625.5	1.167618204
2	766.229	766229	673.8428	1041.965	673.8428	1041.965	0.646703872	0.66361234		2	625.75	1.17248647
2	766.397	766397	808.4604	1189.041	808.4604	1189.041	0.679926428	0.67601701		2	626	1.175322346
2	766.662	766662	645.7571	836.4122	645.7571	836.4122	0.772056051	0.689701729		2	626.25	1.17719222
2	766.988	766988	549.3844	885.1775	549.3844	885.1775	0.620648853	0.705201466		2	626.5	1.179466728
2	767.204	767204	724.296	858.7584	724.296	858.7584	0.843422318	0.710752975		2	626.75	1.183989561
2	767.447	767447	601.7202	1035.977	601.7202	1035.977	0.580823899	0.702032374		2	627	1.189367893
2	767.752	767752	556.4084	903.7945	556.4084	903.7945	0.615635966	0.680531274		2	627.25	1.192529739
2	767.937	767937	704.4381	901.8942	704.4381	901.8942	0.781065118	0.670089289		2	627.5	1.194700014
2	768.138	768138	652.2263	802.5894	652.2263	802.5894	0.812652522	0.658382479		2	627.75	1.196316259
2	768.409	768409	624.0595	1042.382	624.0595	1042.382	0.59868599	0.637967737		2	628	1.197006391
2	768.598	768598	483.1771	940.5321	483.1771	940.5321	0.513727389	0.627357655		2	628.25	1.197433044
2	768.815	768815	690.8221	1219.535	690.8221	1219.535	0.566463529	0.618384298		2	628.5	1.197166327
2	769.221	769221	591.5746	992.6598	591.5746	992.6598	0.595948985	0.601940733		2	628.75	1.194537745
2	769.482	769482	603.6574	1036.164	603.6574	1036.164	0.582588664	0.59575761		2	629	1.191244627
2	769.81	769810	670.2469	949.9647	670.2469	949.9647	0.705549269	0.600217354		2	629.25	1.186618814
2	770.115	770115	628.729	1056.074	628.729	1056.074	0.595345591	0.606895745		2	629.5	1.181139738
2	770.332	770332	610.945	1017.285	610.945	1017.285	0.600564247	0.612360778		2	629.75	1.179136704
2	770.549	770549	719.4433	1158.456	719.4433	1158.456	0.621036362	0.62094987		2	630	1.179180605
2	770.74	770740	610.4351	1099.812	610.4351	1099.812	0.555035861	0.624743347		2	630.25	1.178794212
2	771.16	771160	786.0401	1141.34	786.0401	1141.34	0.688699336	0.616557008		2	630.5	1.177555725
2	771.394	771394	576.6791	996.6811	576.6791	996.6811	0.578599414	0.608679341		2	630.75	1.174181319
2	771.766	771766	602.6505	838.667	602.6505	838.667	0.718581392	0.600411218		2	631	1.170103709
2	771.994	771994	616.441	1136.062	616.441	1136.062	0.542612111	0.597412608		2	631.25	1.166600991
2	772.369	772369	557.2549	947.0145	557.2549	947.0145	0.588433334	0.592302208		2	631.5	1.163501086
2	772.555	772555	455.4559	819.0881	455.4559	819.0881	0.556052395	0.593683555		2	631.75	1.162228091
2	772.966	772966	543.6454	925.0864	543.6454	925.0864	0.587669865	0.615547852		2	632	1.16151442
2	773.242	773242	443.0311	788.5806	443.0311	788.5806	0.561808267	0.629114589		2	632.25	1.160837791
2	773.642	773642	5610.487	9014.327	5610.487	9014.327	0.622396658	0.64587593		2	632.5	1.159245762
2	773.834	773834	598.9776	858.312	598.9776	858.312	0.697855325	0.654514797		2	632.75	1.156620081
2	774.024	774024	579.3965	833.5215	579.3965	833.5215	0.695118842	0.659474691		2	633	1.153190672
2	774.219	774219	644.3727	759.8057	644.3727	759.8057	0.848075633	0.660950692		2	633.25	1.148481373
2	774.522	774522	586.4563	975.439	586.4563	975.439	0.601222937	0.661319335		2	633.5	1.142127507
2	774.871	774871	527.8301	884.0527	527.8301	884.0527	0.59705728	0.661974507		2	633.75	1.13517888
2	775.045	775045	544.0839	829.6119	544.0839	829.6119	0.655829431	0.661611919		2	634	1.128230253
2	775.449	775449	541.983	951.8513	541.983	951.8513	0.569398813	0.653598999		2	634.25	1.121281627
2	775.888	775888	569.8295	951.6663	569.8295	951.6663	0.598770283	0.643520637		2	634.5	1.114333
2	776.461	776461	574.557	787.5351	574.557	787.5351	0.729563673	0.641250852		2	634.75	1.107384373
2	776.639	776639	718.9382	944.0994	718.9382	944.0994	0.761506892	0.640647284		2	635	1.101065648
2	776.966	776966	588.9609	914.0587	588.9609	914.0587	0.644335971	0.633802721		2	635.25	1.095118179
2	777.191	777191	434.8358	777.0441	434.8358	777.0441	0.559602473	0.626520972		2	635.5	1.089946608
2	777.55	777550	568.6956	1103.342	568.6956	1103.342	0.51543003	0.618692198		2	635.75	1.087162269
2	778.03	778030	512.4935	810.011	512.4935	810.011	0.632699432	0.595858967		2	636	1.086001885
2	778.221	778221	501.0016	831.65	501.0016	831.65	0.602418806	0.592614587		2	636.25	1.0850527
2	778.548	778548	676.6329	972.6511	676.6329	972.6511	0.695658392	0.611856757		2	636.5	1.085954402
2	778.746	778746	555.6832	922.6598	555.6832	922.6598	0.602262286	0.62899411		2	636.75	1.087136851
2	778.917	778917	577.9521	1023.155	577.9521	1023.155	0.564872478	0.640786424		2	637	1.088532121
2	779.106	779106	585.0049	891.8796	585.0049	891.8796	0.655923625	0.657601006		2	637.25	1.089997417
2	779.461	779461	621.5088	1047.262	621.5088	1047.262	0.593460662	0.693906622		2	637.5	1.091529005
2	779.661	779661	598.8153	816.7229	598.8153	816.7229	0.733192739	0.705553984		2	637.75	1.09330121
2	779.987	779987	670.7784	942.2697	670.7784	942.2697	0.711875167	0.725427774		2	638	1.094424087
2	780.213	780213	1484.134	1537.168	1484.134	1537.168	0.965498891	0.733108737		2	638.25	1.092732326
2	780.578	780578	712.109	1037.992	712.109	1037.992	0.686044786	0.728397218		2	638.5	1.088780302
2	780.884	780884	592.1931	838.9811	592.1931	838.9811	0.705847962	0.716474463		2	638.75	1.083399754
2	781.134	781134	616.166	920.3525	616.166	920.3525	0.669489136	0.707980162		2	639	1.078711254
2	781.436	781436	669.9598	998.5055	669.9598	998.5055	0.670962554	0.691738374		2	639.25	1.074094547
2	781.781	781781	573.6164	910.4098	573.6164	910.4098	0.630063956	0.667096503		2	639.5	1.069357555
2	781.949	781949	588.3983	899.5747	588.3983	899.5747	0.65408498	0.660303939		2	639.75	1.064632494
2	782.358	782358	710.0231	1048.477	710.0231	1048.477	0.677194731	0.651928691		2	640	1.061210863
2	782.555	782555	642.3	978.697	642.3	978.697	0.656280749	0.650442841		2	640.25	1.058433415
2	782.907	782907	811.4697	1303.78	811.4697	1303.78	0.62239772	0.659476638		2	640.5	1.057087147
2	783.099	783099	678.9093	978.2911	678.9093	978.2911	0.693974728	0.668200329		2	640.75	1.056100246
2	783.463	783463	570.7888	798.0498	570.7888	798.0498	0.715229551	0.680329743		2	641	1.056152629
2	783.913	783913	546.3089	897.5359	546.3089	897.5359	0.608676377	0.68227308		2	641.25	1.056536445
2	784.325	784325	642.8038	853.1847	642.8038	853.1847	0.753416933	0.68102897		2	641.5	1.058633197
2	784.781	784781	768.7354	1033.389	768.7354	1033.389	0.743897409	0.682046508		2	641.75	1.062203077
2	785.217	785217	718.7827	1055.875	718.7827	1055.875	0.680746016	0.687273812		2	642	1.065353585
2	785.392	785392	547.4453	787.9686	547.4453	787.9686	0.694755222	0.689965406		2	642.25	1.066089864
2	785.574	785574	637.5059	1024.83	637.5059	1024.83	0.622060147	0.693085489		2	642.5	1.066845245
2	785.882	785882	546.3433	804.1798	546.3433	804.1798	0.679379537	0.704095024		2	642.75	1.066719566
2	786.145	786145	592.6838	930.4789	592.6838	930.4789	0.636966405	0.712940731		2	643	1.064666984
2	786.499	786499	760.5986	1071.1	760.5986	1071.1	0.710109794	0.722273818		2	643.25	1.062299148
2	786.731	786731	665.5856	820.7316	665.5856	820.7316	0.810966216	0.729442148		2	643.5	1.059509992
2	786.97	786970	671.825	845.7715	671.825	845.7715	0.794333931	0.734520469		2	643.75	1.056529772
2	787.168	787168	626.6099	821.6967	626.6099	821.6967	0.762580524	0.734829921		2	644	1.053483752
2	787.457	787457	659.5094	812.9266	659.5094	812.9266	0.811277919	0.730953284		2	644.25	1.050123532
2	787.73	787730	557.6786	811.6013	557.6786	811.6013	0.687133695	0.728435977		2	644.5	1.046353937
2	787.93	787930	567.4454	948.04	567.4454	948.04	0.598545842	0.72757043		2	644.75	1.042576445
2	788.35	788350	752.6097	1040.99	752.6097	1040.99	0.722974957	0.722876541		2	645	1.038901812
2	788.719	788719	637.0828	882.6667	637.0828	882.6667	0.721770517	0.721688375		2	645.25	1.035767195
2	788.9	788900	579.961	859.0811	579.961	859.0811	0.675094587	0.725091904		2	645.5	1.032836801
2	789.154	789154	670.7299	806.2698	670.7299	806.2698	0.831892625	0.732057546		2	645.75	1.029925024
2	789.609	789609	792.4242	905.5998	792.4242	905.5998	0.875026916	0.747577291		2	646	1.026685024
2	789.779	789779	758.1682	1058.012	758.1682	1058.012	0.716596976	0.753860932		2	646.25	1.022266524
2	789.959	789959	561.621	840.6848	561.621	840.6848	0.668051807	0.758751167		2	646.5	1.017076071
2	790.25	790250	639.9627	914.8406	639.9627	914.8406	0.699534651	0.760412691		2	646.75	1.0130304
2	790.472	790472	625.164	890.8439	625.164	890.8439	0.701766045	0.761610374		2	647	1.010456289
2	790.736	790736	708.9473	791.9872	708.9473	791.9872	0.895149947	0.768354118		2	647.25	1.008574893
2	791.1	791100	783.6254	921.8907	783.6254	921.8907	0.850019856	0.78093484		2	647.5	1.007916515
2	791.291	791291	630.9128	835.9161	630.9128	835.9161	0.754756129	0.785891964		2	647.75	1.007325719
2	791.465	791465	598.1208	936.9018	598.1208	936.9018	0.638402872	0.791120105		2	648	1.005860976
2	791.753	791753	883.2492	1019.617	883.2492	1019.617	0.866255859	0.798786289		2	648.25	1.004229121
2	791.974	791974	665.4709	781.9151	665.4709	781.9151	0.851078205	0.797412056		2	648.5	1.002685393
2	792.138	792138	735.9489	961.1146	735.9489	961.1146	0.7657244	0.794186599		2	648.75	1.001143232
2	792.44	792440	652.1334	864.5746	652.1334	864.5746	0.754282395	0.786472221		2	649	0.999343668
2	792.609	792609	767.0024	923.9209	767.0024	923.9209	0.830160244	0.780505183		2	649.25	0.99735466
2	792.906	792906	750.793	903.6887	750.793	903.6887	0.830809326	0.766099837		2	649.5	0.995913227
2	793.101	793101	654.3988	1000.355	654.3988	1000.355	0.654166571	0.758549167		2	649.75	0.995288978
2	793.335	793335	593.2122	728.6388	593.2122	728.6388	0.81413754	0.748414946		2	650	0.995166475
2	793.682	793682	582.2958	825.1192	582.2958	825.1192	0.705711126	0.729777868		2	650.25	0.995947729
2	793.89	793890	580.8455	894.3619	580.8455	894.3619	0.64945242	0.724090582		2	650.5	0.996982534
2	794.196	794196	630.5195	798.298	630.5195	798.298	0.789829738	0.729372642		2	650.75	0.997812317
2	794.583	794583	550.2928	853.5486	550.2928	853.5486	0.644711736	0.738649558		2	651	0.997986638
2	794.894	794894	719.3493	914.0839	719.3493	914.0839	0.786962006	0.741395053		2	651.25	0.997561774
2	795.222	795222	706.6434	870.2839	706.6434	870.2839	0.81196883	0.746850464		2	651.5	0.997018585
2	795.553	795553	645.5173	851.6465	645.5173	851.6465	0.757963897	0.749296905		2	651.75	0.996475397
2	795.9	795900	707.2338	904.1059	707.2338	904.1059	0.782246637	0.742282443		2	652	0.995935974
2	796.407	796407	612.2382	868.5666	612.2382	868.5666	0.704883425	0.729459807		2	652.25	0.995324297
2	796.574	796574	770.9005	1271.755	770.9005	1271.755	0.606170607	0.728133479		2	652.5	0.994743429
2	796.841	796841	855.597	1037.066	855.597	1037.066	0.825016923	0.725623711		2	652.75	0.994330032
2	797.139	797139	679.6484	1035.107	679.6484	1035.107	0.656597241	0.723947806		2	653	0.994023766
2	797.366	797366	780.8384	945.4763	780.8384	945.4763	0.825867766	0.726548595		2	653.25	0.993751937
2	797.693	797693	508.3223	843.4754	508.3223	843.4754	0.602652194	0.730735123		2	653.5	0.993998589
2	797.903	797903	895.4791	1175.851	895.4791	1175.851	0.76155831	0.730535688		2	653.75	0.994245241
2	798.126	798126	734.119	1006.312	734.119	1006.312	0.729514306	0.731065795		2	654	0.994716917
2	798.508	798508	736.6887	910.4672	736.6887	910.4672	0.809132608	0.730735882		2	654.25	0.995096868
2	798.832	798832	887.0397	1034.824	887.0397	1034.824	0.857188952	0.728848077		2	654.5	0.995517203
2	799.126	799126	631.5306	955.7918	631.5306	955.7918	0.66074076	0.727819543		2	654.75	0.996005628
2	799.438	799438	696.0044	1081.731	696.0044	1081.731	0.643417264	0.727826249		2	655	0.996488776
2	799.905	799905	695.1024	1001.112	695.1024	1001.112	0.694330305	0.728367835		2	655.25	0.996232754
2	800.225	800225	770.5704	1047.009	770.5704	1047.009	0.735973043	0.728309902		2	655.5	0.995796471
2	802.152	802152	738.5491	890.08	738.5491	890.08	0.829755865	0.729965799		2	655.75	0.995328128
2	802.613	802613	635.798	875.7449	635.798	875.7449	0.726008225	0.732875793		2	656	0.994717455
2	802.934	802934	542.185	887.3475	542.185	887.3475	0.611017668	0.735371525		2	656.25	0.994034582
2	803.135	803135	756.0599	1070.513	756.0599	1070.513	0.706259429	0.736986248		2	656.5	0.993351709
2	803.354	803354	794.0198	897.6889	794.0198	897.6889	0.88451556	0.738851323		2	656.75	0.992478571
2	803.689	803689	730.8844	991.0143	730.8844	991.0143	0.737511457	0.742588778		2	657	0.991114269
2	804.06	804060	717.6487	1030.925	717.6487	1030.925	0.696121153	0.747797693		2	657.25	0.989749967
2	804.35	804350	620.1655	936.7599	620.1655	936.7599	0.662032502	0.752178709		2	657.5	0.989742493
2	804.601	804601	605.2999	821.8529	605.2999	821.8529	0.736506375	0.756253645		2	657.75	0.990417015
2	804.804	804804	804.0714	944.1293	804.0714	944.1293	0.8516539	0.759744012		2	658	0.991410176
2	807.704	807704	930.8807	1070.181	930.8807	1070.181	0.869834822	0.835823286		2	658.25	0.993394972
2	808.296	808296	718.9828	903.4902	718.9828	903.4902	0.795783728	0.859031345		2	658.5	0.998119015
2	809.875	809875	1325.717	1391.296	1325.717	1391.296	0.952864811	0.934467586		2	658.75	1.004630753
3	1.451	1451	1200.836	1643.612	1200.836	1643.612	0.730607954	0.651531822		2	659	1.010836047
3	1.626	1626	1380.835	1967.058	1380.835	1967.058	0.701979809	0.647342688		2	659.25	1.017596561
3	1.93	1930	786.4543	1333.686	786.4543	1333.686	0.589684753	0.642004274		2	659.5	1.025137805
3	2.148	2148	653.7025	1190.049	653.7025	1190.049	0.549307213	0.639442397		2	659.75	1.032204829
3	2.315	2315	757.0971	1272.004	757.0971	1272.004	0.595200251	0.637906356		2	660	1.035918478
3	2.502	2502	677.6121	1075.71	677.6121	1075.71	0.629920796	0.636709392		2	660.25	1.037846322
3	2.958	2958	725.4322	1148.154	725.4322	1148.154	0.631824825	0.635979916		2	660.5	1.039762154
3	3.166	3166	711.6001	1183.298	711.6001	1183.298	0.601370154	0.636353035		2	660.75	1.038800629
3	3.347	3347	767.6451	1210.89	767.6451	1210.89	0.633951143	0.636872852		2	661	1.033756352
3	3.513	3513	709.1173	1130.674	709.1173	1130.674	0.627163356	0.637904268		2	661.25	1.026402269
3	3.969	3969	931.0445	1362.022	931.0445	1362.022	0.683575229	0.644069145		2	661.5	1.018762309
3	4.294	4294	1031.306	1332.282	1031.306	1332.282	0.77408987	0.648918855		2	661.75	1.011124871
3	4.471	4471	1446.896	2131.424	1446.896	2131.424	0.678840062	0.650825291		2	662	1.002828683
3	4.716	4716	748.1894	1363.709	748.1894	1363.709	0.548643002	0.653176777		2	662.25	0.994088236
3	5.386	5386	1212.713	1927.979	1212.713	1927.979	0.62900737	0.660733806		2	662.5	0.988756638
3	5.444	5444	652.7376	913.2768	652.7376	913.2768	0.714720444	0.661323691		2	662.75	0.985871967
3	6.058	6058	1270.583	1996.832	1270.583	1996.832	0.636299398	0.665027583		2	663	0.984165312
3	8.547	8547	852.4938	1293.477	852.4938	1293.477	0.659071479	0.6329208		2	663.25	0.983105891
3	9.162	9162	1160.665	1796.866	1160.665	1796.866	0.64593854	0.632275817		2	663.5	0.984291665
3	9.23	9230	524.4023	822.2036	524.4023	822.2036	0.637801026	0.632824755		2	663.75	0.98576882
3	11.184	11184	638.4587	1070.215	638.4587	1070.215	0.596570502	0.684506525		2	664	0.986805151
3	11.47	11470	743.9967	1085.64	743.9967	1085.64	0.685307008	0.69528268		2	664.25	0.988022925
3	14.178	14178	951.1602	1236.99	951.1602	1236.99	0.768931196	0.867952175		2	664.5	0.989321241
3	14.412	14412	763.8226	798.5308	763.8226	798.5308	0.956534926	0.877093633		2	664.75	0.990800093
3	14.595	14595	986.6802	995.3903	986.6802	995.3903	0.991249563	0.882150841		2	665	0.99159485
3	14.953	14953	894.4068	972.8102	894.4068	972.8102	0.919405245	0.885821482		2	665.25	0.991598777
3	15.176	15176	970.7487	1025.674	970.7487	1025.674	0.946449554	0.883014858		2	665.5	0.991504068
3	15.48	15480	799.2427	914.0587	799.2427	914.0587	0.874388811	0.874787021		2	665.75	0.991023836
3	15.841	15841	825.3058	970.7964	825.3058	970.7964	0.850132736	0.865732765		2	666	0.990363118
3	16.071	16071	870.4359	1043.152	870.4359	1043.152	0.834428636	0.864542654		2	666.25	0.98901792
3	16.495	16495	624.5355	827.8371	624.5355	827.8371	0.754418351	0.871552625		2	666.5	0.98773782
3	16.704	16704	898.3669	1000.321	898.3669	1000.321	0.898078617	0.878177529		2	666.75	0.987439473
3	16.966	16966	937.2837	1007.057	937.2837	1007.057	0.93071564	0.889792848		2	667	0.987497384
3	17.226	17226	1154.514	1327.301	1154.514	1327.301	0.869820787	0.90527836		2	667.25	0.987545916
3	17.435	17435	1000.186	1100.065	1000.186	1100.065	0.909206274	0.923570675		2	667.5	0.987508004
3	17.751	17751	1244.292	1117.382	1244.292	1117.382	1.113577989	0.960369567		2	667.75	0.987513401
3	18.101	18101	870.346	982.2808	870.346	982.2808	0.886046027	0.998306379		2	668	0.987931509
3	18.286	18286	1047.803	1014.976	1047.803	1014.976	1.032342637	1.014869844		2	668.25	0.988456456
3	18.757	18757	968.1599	978.8155	968.1599	978.8155	0.989113781	1.05669695		2	668.5	0.98922499
3	18.949	18949	1159.049	1011.197	1159.049	1011.197	1.146214833	1.070800576		2	668.75	0.990212639
3	19.266	19266	1215.552	1081.277	1215.552	1081.277	1.12418187	1.090372069		2	669	0.991232602
3	19.455	19455	1016.116	931.3477	1016.116	931.3477	1.091016814	1.100884002		2	669.25	0.99250974
3	19.945	19945	995.3475	894.9723	995.3475	894.9723	1.112154533	1.129297713		2	669.5	0.993529233
3	20.4	20400	1219.602	1052.979	1219.602	1052.979	1.158239623	1.156177742		2	669.75	0.994368869
3	20.762	20762	1431.915	1090.393	1431.915	1090.393	1.313210008	1.178362074		2	670	0.995139029
3	20.998	20998	1105.082	957.5452	1105.082	957.5452	1.154078157	1.196025724		2	670.25	0.995381128
3	21.226	21226	2513.505	2572.501	2513.505	2572.501	0.977066676	1.217148255		2	670.5	0.994656551
3	21.461	21461	1329.632	1042.391	1329.632	1042.391	1.275559747	1.242746991		2	670.75	0.993719549
3	21.907	21907	1204.983	838.372	1204.983	838.372	1.437289175	1.297535214		2	671	0.992384123
3	22.093	22093	1208.633	1029.701	1208.633	1029.701	1.173770833	1.322317804		2	671.25	0.991115031
3	22.426	22426	1169.707	783.3155	1169.707	783.3155	1.493276975	1.368763934		2	671.5	0.988989223
3	22.853	22853	1310.898	872.8127	1310.898	872.8127	1.501923609	1.433174545		2	671.75	0.986055354
3	23.289	23289	1829.318	1138.042	1829.318	1138.042	1.607425736	1.502310192		2	672	0.984048244
3	23.507	23507	1192.336	890.1802	1192.336	890.1802	1.339432173	1.536340459		2	672.25	0.983008167
3	23.68	23680	1747.401	1159.159	1747.401	1159.159	1.50747309	1.563178252		2	672.5	0.982496051
3	23.879	23879	1485.326	978.1269	1485.326	978.1269	1.518541204	1.594516227		2	672.75	0.983232084
3	24.334	24334	1685.309	909.8648	1685.309	909.8648	1.852263105	1.662114743		2	673	0.984089848
3	24.565	24565	1591.467	893.2386	1591.467	893.2386	1.781681849	1.696250856		2	673.25	0.985332482
3	24.809	24809	2291.6	1137.376	2291.6	1137.376	2.014813043	1.735328219		2	673.5	0.986339851
3	25.027	25027	889.6318	735.4889	889.6318	735.4889	1.209578826	1.77490851		2	673.75	0.987457421
3	25.458	25458	1563.11	790.1188	1563.11	790.1188	1.978322753	1.861108215		2	674	0.988676973
3	25.68	25680	2092.894	865.7266	2092.894	865.7266	2.417499936	1.908336925		2	674.25	0.989452508
3	25.894	25894	1582.959	832.7395	1582.959	832.7395	1.900905385	1.956552724		2	674.5	0.989427327
3	26.066	26066	1333.903	830.5675	1333.903	830.5675	1.60601396	1.997652305		2	674.75	0.988835373
3	26.226	26226	1408.272	792.5888	1408.272	792.5888	1.776800278	2.037656373		2	675	0.988160778
3	26.716	26716	2277.094	957.4115	2277.094	957.4115	2.378385887	2.169166885		2	675.25	0.987849153
3	26.977	26977	2419.013	1007.107	2419.013	1007.107	2.401942395	2.245162564		2	675.5	0.987664622
3	27.412	27412	2475.541	910.198	2475.541	910.198	2.719782948	2.381828276		2	675.75	0.987702562
3	27.576	27576	1534.544	725.024	1534.544	725.024	2.116542349	2.435263887		2	676	0.988313013
3	28.043	28043	2631.105	1063.893	2631.105	1063.893	2.473091749	2.590181645		2	676.25	0.989175828
3	28.336	28336	2225.165	814.4528	2225.165	814.4528	2.732098165	2.69930545		2	676.5	0.989895071
3	28.567	28567	2776.581	970.537	2776.581	970.537	2.860870837	2.778340828		2	676.75	0.990556928
3	28.882	28882	2368.353	883.2944	2368.353	883.2944	2.681272518	2.897747112		2	677	0.991350875
3	29.224	29224	3068.825	890.1614	3068.825	890.1614	3.447492781	3.121120027		2	677.25	0.992056283
3	29.627	29627	2609.423	841.8619	2609.423	841.8619	3.099585573	3.448831722		2	677.5	0.992629862
3	29.841	29841	3116.1	861.9011	3116.1	861.9011	3.615380001	3.611080411		2	677.75	0.993157473
3	30.013	30013	2974.04	815.0471	2974.04	815.0471	3.648917958	3.718962518		2	678	0.99351865
3	30.194	30194	3108.785	843.408	3108.785	843.408	3.685979976	3.815704649		2	678.25	0.993463489
3	30.473	30473	2734.746	836.5288	2734.746	836.5288	3.269159412	3.952383013		2	678.5	0.992741897
3	30.707	30707	4622.644	950.9467	4622.644	950.9467	4.861096842	4.05116516		2	678.75	0.991886523
3	30.873	30873	4640.586	941.5771	4640.586	941.5771	4.928524706	4.110193711		2	679	0.990932639
3	31.079	31079	3835.543	970.3194	3835.543	970.3194	3.952866448	4.162405254		2	679.25	0.989800264
3	31.559	31559	3774.306	854.4444	3774.306	854.4444	4.417263429	4.207723165		2	679.5	0.988773547
3	31.741	31741	3371.643	868.0582	3371.643	868.0582	3.884120903	4.214293356		2	679.75	0.987930117
3	32.012	32012	2618.101	747.4619	2618.101	747.4619	3.502654784	4.232232085		2	680	0.987271077
3	32.29	32290	3901.506	889.4284	3901.506	889.4284	4.386531844	4.246738349		2	680.25	0.986536164
3	32.586	32586	4866.04	1027.958	4866.04	1027.958	4.733695346	4.246946155		2	680.5	0.985203369
3	33.069	33069	4840.77	1113.496	4840.77	1113.496	4.347361823	4.281871752		2	680.75	0.983401495
3	33.375	33375	3698.39	1005.422	3698.39	1005.422	3.678445469	4.416348878		2	681	0.981530561
3	33.756	33756	4612.007	1021.702	4612.007	1021.702	4.514043234	4.588226835		2	681.25	0.98037507
3	34.211	34211	4527.547	829.8229	4527.547	829.8229	5.456040078	4.657023237		2	681.5	0.979685597
3	34.585	34585	4521.897	1091.293	4521.897	1091.293	4.143614043	4.687385875		2	681.75	0.979224121
3	34.854	34854	4831.471	1032.897	4831.471	1032.897	4.677592248	4.670973353		2	682	0.979009644
3	35.074	35074	5431.225	1109.586	5431.225	1109.586	4.894821131	4.622202162		2	682.25	0.979124279
3	35.232	35232	5432.388	1042.469	5432.388	1042.469	5.211078699	4.559689598		2	682.5	0.979657467
3	35.585	35585	4466.853	1158.972	4466.853	1158.972	3.85415092	4.342963465		2	682.75	0.980387534
3	35.887	35887	4377.399	1141.84	4377.399	1141.84	3.833636061	4.114439225		2	683	0.981465547
3	36.133	36133	3458.242	875.0118	3458.242	875.0118	3.952223273	3.930176929		2	683.25	0.983340726
3	36.375	36375	4597.253	1162.854	4597.253	1162.854	3.953422356	3.742775405		2	683.5	0.985081107
3	36.621	36621	3613.678	930.0813	3613.678	930.0813	3.885335615	3.531932958		2	683.75	0.986779339
3	36.843	36843	2856.291	906.7518	2856.291	906.7518	3.150025178	3.33810059		2	684	0.988718914
3	37.027	37027	3628.763	1235.426	3628.763	1235.426	2.937256461	3.184161709		2	684.25	0.990309711
3	37.398	37398	2871.626	1049.633	2871.626	1049.633	2.735838145	2.853767374		2	684.5	0.991220918
3	37.809	37809	2662.136	891.8796	2662.136	891.8796	2.984860288	2.467750593		2	684.75	0.990843447
3	38.207	38207	1862.149	912.9179	1862.149	912.9179	2.039777071	2.154582406		2	685	0.990491359
3	38.503	38503	2310.33	1377.355	2310.33	1377.355	1.677367128	1.947779377		2	685.25	0.990427516
3	38.732	38732	1916.141	1000.851	1916.141	1000.851	1.914511751	1.816483703		2	685.5	0.990984114
3	39.047	39047	1991.5	1150.569	1991.5	1150.569	1.73088272	1.677013333		2	685.75	0.991661645
3	39.213	39213	1630.804	971.74	1630.804	971.74	1.678230802	1.612427739		2	686	0.992171802
3	39.409	39409	1663.942	1059.429	1663.942	1059.429	1.570602655	1.562019864		2	686.25	0.992442102
3	39.588	39588	1702.508	1122.625	1702.508	1122.625	1.516542033	1.55399458		2	686.5	0.992601473
3	39.932	39932	1463.214	981.4295	1463.214	981.4295	1.490900773	1.655556345		2	686.75	0.992537953
3	40.233	40233	2017.215	1026.594	2017.215	1026.594	1.964958883	1.839755448		2	687	0.992278205
3	40.686	40686	2480.567	1249.861	2480.567	1249.861	1.984674296	2.209073065		2	687.25	0.991873996
3	40.855	40855	2387.923	1074.078	2387.923	1074.078	2.223230529	2.355635445		2	687.5	0.991327272
3	41.019	41019	2711.955	1227.968	2711.955	1227.968	2.208489961	2.513008028		2	687.75	0.988986279
3	41.253	41253	2401.489	867.5412	2401.489	867.5412	2.768155564	2.777867254		2	688	0.986329058
3	41.451	41451	4195.868	1104.014	4195.868	1104.014	3.800556877	3.016793986		2	688.25	0.984492927
3	41.765	41765	3478.76	973.3581	3478.76	973.3581	3.573977553	3.371287759		2	688.5	0.98404188
3	41.941	41941	2777.479	842.6438	2777.479	842.6438	3.296148384	3.558141077		2	688.75	0.983932715
3	42.128	42128	4249.227	1108.525	4249.227	1108.525	3.833226134	3.768173591		2	689	0.984175029
3	42.323	42323	3527.522	983.8877	3527.522	983.8877	3.585289256	3.986402896		2	689.25	0.985183971
3	42.827	42827	4117.935	869.5392	4117.935	869.5392	4.735766944	4.446016575		2	689.5	0.987507197
3	43.182	43182	3892.092	957.908	3892.092	957.908	4.063116708	4.652108036		2	689.75	0.989513464
3	43.392	43392	5428.672	954.7055	5428.672	954.7055	5.6862268	4.749828962		2	690	0.991343799
3	43.768	43768	3704.689	836.6491	3704.689	836.6491	4.42800811	4.875699236		2	690.25	0.991359581
3	44	44000	5605.737	985.9697	5605.737	985.9697	5.68550636	4.919611685		2	690.5	0.991060627
3	44.318	44318	5491.476	1390.749	5491.476	1390.749	3.948574473	4.905238711		2	690.75	0.990573359
3	44.707	44707	4730.425	995.5454	4730.425	995.5454	4.751591439	4.78042701		2	691	0.989804277
3	44.997	44997	4619.498	921.5995	4619.498	921.5995	5.012478848	4.656133538		2	691.25	0.989660262
3	45.253	45253	4214.541	892.8965	4214.541	892.8965	4.720077859	4.55454039		2	691.5	0.989468562
3	45.558	45558	4435.073	890.5454	4435.073	890.5454	4.980176193	4.423272736		2	691.75	0.989224526
3	45.992	45992	3129.782	839.7768	3129.782	839.7768	3.726921249	4.186423122		2	692	0.989320381
3	46.228	46228	3583.041	901.3122	3583.041	901.3122	3.975360591	4.055678138		2	692.25	0.989597539
3	46.541	46541	3153.072	958.4765	3153.072	958.4765	3.289670639	3.905058687		2	692.5	0.989317913
3	46.845	46845	3414.488	843.1651	3414.488	843.1651	4.049607841	3.822815378		2	692.75	0.988766653
3	47.086	47086	4098.092	1086.477	4098.092	1086.477	3.771908655	3.778347328		2	693	0.98824955
3	47.244	47244	3535.276	846.2339	3535.276	846.2339	4.17765821	3.73350346		2	693.25	0.987749191
3	47.54	47540	3980.242	1112.085	3980.242	1112.085	3.579080736	3.681186478		2	693.5	0.987055672
3	47.77	47770	2693.839	859.0281	2693.839	859.0281	3.135914879	3.627356916		2	693.75	0.986457455
3	47.991	47991	3882.668	1066.011	3882.668	1066.011	3.642240089	3.500859891		2	694	0.985960842
3	48.155	48155	4214.076	1136.709	4214.076	1136.709	3.707260169	3.37838384		2	694.25	0.98641334
3	48.456	48456	3667.018	1021.795	3667.018	1021.795	3.588800102	3.142115127		2	694.5	0.987515599
3	48.629	48629	2834.503	854.4199	2834.503	854.4199	3.317459015	3.027888779		2	694.75	0.988569891
3	48.792	48792	1655.514	748.6526	1655.514	748.6526	2.211324719	2.932161891		2	695	0.989512262
3	49.142	49142	2633.645	976.1327	2633.645	976.1327	2.698039928	2.722557967		2	695.25	0.9900024
3	49.33	49330	1719.959	806.6757	1719.959	806.6757	2.132156702	2.618867654		2	695.5	0.990379222
3	49.523	49523	2276.549	830.6544	2276.549	830.6544	2.740669284	2.527364736		2	695.75	0.990774214
3	49.853	49853	2114.35	897.6385	2114.35	897.6385	2.355458238	2.415282823		2	696	0.991083494
3	50.051	50051	2066.141	853.3701	2066.141	853.3701	2.421154667	2.366594057		2	696.25	0.991292962
3	50.205	50205	2278.14	983.9718	2278.14	983.9718	2.315249278	2.333032425		2	696.5	0.991495714
3	50.554	50554	3275.237	1180.839	3275.237	1180.839	2.773652462	2.253226456		2	696.75	0.991989662
3	50.934	50934	2229.248	1048.031	2229.248	1048.031	2.127082119	2.150659612		2	697	0.992608113
3	51.111	51111	1638.445	863.0853	1638.445	863.0853	1.898358134	2.102514926		2	697.25	0.993252591
3	51.436	51436	1817.036	1000.586	1817.036	1000.586	1.815971841	2.01834224		2	697.5	0.99389522
3	51.651	51651	1708.441	969.0534	1708.441	969.0534	1.762999851	1.954862037		2	697.75	0.99464306
3	51.975	51975	1956.366	859.8415	1956.366	859.8415	2.275263522	1.862730013		2	698	0.995249008
3	52.334	52334	1936.8	1006.613	1936.8	1006.613	1.924076085	1.807136131		2	698.25	0.995702146
3	52.617	52617	1824.327	1164.532	1824.327	1164.532	1.566575242	1.779248852		2	698.5	0.99577385
3	52.814	52814	1662.956	997.6706	1662.956	997.6706	1.666838734	1.764932301		2	698.75	0.995570906
3	53.107	53107	1581.071	910.0482	1581.071	910.0482	1.737348637	1.746902203		2	699	0.994572387
3	53.447	53447	2134.823	1160.527	2134.823	1160.527	1.839528938	1.73749944		2	699.25	0.993354556
3	53.72	53720	1660.9	919.0108	1660.9	919.0108	1.807269294	1.741625373		2	699.5	0.992824554
3	54.085	54085	1656.538	1020.525	1656.538	1020.525	1.623221381	1.753238977		2	699.75	0.992723909
3	54.289	54289	1416.345	888.7367	1416.345	888.7367	1.59366098	1.758413331		2	700	0.992775459
3	54.512	54512	1545.363	852.4199	1545.363	852.4199	1.812912861	1.76584347		2	700.25	0.993244408
3	54.712	54712	1705.343	925.2234	1705.343	925.2234	1.843168904	1.774986242		2	700.5	0.994164956
3	54.933	54933	1605.301	866.8832	1605.301	866.8832	1.851807718	1.782157533		2	700.75	0.995371343
3	55.163	55163	1854.061	952.7334	1854.061	952.7334	1.946043878	1.779976273		2	701	0.996527172
3	55.325	55325	1405.45	949.0494	1405.45	949.0494	1.480902891	1.771486461		2	701.25	0.998108686
3	55.701	55701	1784.082	972.9955	1784.082	972.9955	1.83359738	1.740007369		2	701.5	1.00013617
3	55.895	55895	1702.913	914.22	1702.913	914.22	1.862694975	1.719477777		2	701.75	1.001798193
3	56.211	56211	1656.98	991.1447	1656.98	991.1447	1.67178415	1.662282829		2	702	1.002819096
3	56.407	56407	1219.441	814.4949	1219.441	814.4949	1.497174507	1.626157295		2	702.25	1.003290228
3	56.575	56575	1342.309	885.9995	1342.309	885.9995	1.5150223	1.597582475		2	702.5	1.003244049
3	56.754	56754	1502.388	955.2396	1502.388	955.2396	1.572786555	1.561022869		2	702.75	1.00266738
3	56.978	56978	1332.238	847.1561	1332.238	847.1561	1.572600374	1.515653197		2	703	1.001905423
3	57.326	57326	1706.027	1017.467	1706.027	1017.467	1.676739393	1.472882424		2	703.25	1.001157708
3	57.536	57536	1165.064	907.2621	1165.064	907.2621	1.284153719	1.470153396		2	703.5	1.000380196
3	57.861	57861	1222.35	918.1917	1222.35	918.1917	1.33125795	1.485768696		2	703.75	0.999497036
3	58.23	58230	1434.102	899.4545	1434.102	899.4545	1.594413058	1.52918868		2	704	0.998836142
3	58.501	58501	1255.466	834.5392	1255.466	834.5392	1.504382299	1.575925751		2	704.25	0.99813287
3	58.695	58695	1596.517	875.4966	1596.517	875.4966	1.823555911	1.624865316		2	704.5	0.997443531
3	58.915	58915	1496.258	947.8401	1496.258	947.8401	1.578597487	1.699919858		2	704.75	0.997214259
3	59.296	59296	1677.439	931.7007	1677.439	931.7007	1.800405431	1.839192196		2	705	0.997171333
3	59.47	59470	1802.521	940.0637	1802.521	940.0637	1.917445594	1.890322272		2	705.25	0.997120479
3	59.689	59689	1502.157	773.6983	1502.157	773.6983	1.941528112	1.943368897		2	705.5	0.996870679
3	59.85	59850	1448.667	778.8387	1448.667	778.8387	1.86003469	1.980055523		2	705.75	0.996462231
3	60.026	60026	2075.388	926.2686	2075.388	926.2686	2.240589825	2.017811336		2	706	0.996235415
3	60.418	60418	2122.942	977.6382	2122.942	977.6382	2.171500664	2.092553507		2	706.25	0.99671964
3	60.823	60823	2007.913	930.8905	2007.913	930.8905	2.156980869	2.141435132		2	706.5	0.997386289
3	61.138	61138	2240.831	974.2428	2240.831	974.2428	2.300074478	2.165954194		2	706.75	0.997615984
3	61.567	61567	1853.424	931.3762	1853.424	931.3762	1.989984283	2.216409764		2	707	0.997392879
3	61.75	61750	1954.35	953.1412	1954.35	953.1412	2.050430723	2.254128823		2	707.25	0.99707546
3	62.092	62092	2664.227	1138.007	2664.227	1138.007	2.341134106	2.341332632		2	707.5	0.996736706
3	62.421	62421	3293.002	1379.197	3293.002	1379.197	2.387622653	2.438652218		2	707.75	0.996297222
3	62.68	62680	2472.415	934.1827	2472.415	934.1827	2.646607564	2.530342435		2	708	0.995814904
3	62.898	62898	2915.365	983.6226	2915.365	983.6226	2.963906075	2.621251823		2	708.25	0.995262994
3	63.248	63248	2622.254	960.0451	2622.254	960.0451	2.731386265	2.822689327		2	708.5	0.994422464
3	63.595	63595	3127.953	1193.463	3127.953	1193.463	2.620904879	3.061261164		2	708.75	0.992933068
3	63.798	63798	2397.137	816.3193	2397.137	816.3193	2.936518835	3.190254489		2	709	0.992270703
3	63.956	63956	2930.17	850.2995	2930.17	850.2995	3.4460446	3.273791777		2	709.25	0.991970338
3	64.245	64245	3663.781	1085.349	3663.781	1085.349	3.375670867	3.416949894		2	709.5	0.991947026
3	64.748	64748	3913.617	935.8546	3913.617	935.8546	4.181864362	3.651573941		2	709.75	0.992117019
3	64.924	64924	3123.91	884.681	3123.91	884.681	3.531114605	3.70905027		2	710	0.992394736
3	65.147	65147	3301.586	801.2497	3301.586	801.2497	4.120545693	3.746925193		2	710.25	0.99281108
3	65.405	65405	3748.91	979.3486	3748.91	979.3486	3.827962791	3.776132575		2	710.5	0.993672192
3	65.769	65769	4299.441	1267.8	4299.441	1267.8	3.39126124	3.797286671		2	710.75	0.995135397
3	66.119	66119	2867.051	806.1544	2867.051	806.1544	3.55645395	3.774092354		2	711	0.996644163
3	66.395	66395	3185.202	880.9576	3185.202	880.9576	3.615613283	3.756035982		2	711.25	0.998083784
3	66.615	66615	4051.784	1034.692	4051.784	1034.692	3.915932471	3.758161932		2	711.5	0.999034002
3	66.882	66882	3454.092	953.9364	3454.092	953.9364	3.620882902	3.788834162		2	711.75	0.999663918
3	67.158	67158	4031.691	945.7327	4031.691	945.7327	4.263034365	3.839834454		2	712	1.000068286
3	67.323	67323	3741.279	1072.527	3741.279	1072.527	3.488284211	3.873229678		2	712.25	0.99983485
3	67.646	67646	3608.767	780.9221	3608.767	780.9221	4.621161317	3.929793137		2	712.5	0.998933706
3	67.978	67978	3157.628	807.808	3157.628	807.808	3.908884289	3.953777371		2	712.75	0.997936102
3	68.259	68259	3684.654	1342.187	3684.654	1342.187	2.745261279	3.954687638		2	713	0.996869027
3	68.55	68550	3990.275	855.776	3990.275	855.776	4.662756376	3.957360102		2	713.25	0.995053883
3	68.759	68759	5212.146	1277.951	5212.146	1277.951	4.078517877	3.97146624		2	713.5	0.993229836
3	68.948	68948	4022.702	928.8612	4022.702	928.8612	4.330789143	4.010828078		2	713.75	0.991601591
3	69.248	69248	3656.088	872.7181	3656.088	872.7181	4.189311531	4.102882739		2	714	0.990474578
3	69.434	69434	3265.423	885.6965	3265.423	885.6965	3.686841937	4.135874868		2	714.25	0.990087003
3	69.687	69687	4040.662	1002.707	4040.662	1002.707	4.029753457	4.165646073		2	714.5	0.989734596
3	69.887	69887	3957.261	999.3379	3957.261	999.3379	3.959882838	4.179553761		2	714.75	0.989712786
3	70.14	70140	3885.108	960.8582	3885.108	960.8582	4.043372893	4.176693673		2	715	0.989691339
3	70.418	70418	4358.484	850.0173	4358.484	850.0173	5.127523875	4.164605721		2	715.25	0.989853078
3	70.777	70777	4473.416	1060.674	4473.416	1060.674	4.217522066	4.10709526		2	715.5	0.990103885
3	70.97	70970	3962.925	1001.814	3962.925	1001.814	3.955749271	4.044473757		2	715.75	0.990072695
3	71.144	71144	2700.253	983.2582	2700.253	983.2582	2.746229831	3.960727853		2	716	0.989740491
3	71.433	71433	3849.245	888.6953	3849.245	888.6953	4.331343938	3.77114535		2	716.25	0.989491327
3	71.661	71661	3755.086	932.4668	3755.086	932.4668	4.027045252	3.596381764		2	716.5	0.989274077
3	72.03	72030	3239.623	869.3357	3239.623	869.3357	3.726550054	3.31265008		2	716.75	0.989038039
3	72.285	72285	2901.38	1065.639	2901.38	1065.639	2.722666869	3.103072204		2	717	0.988967761
3	72.529	72529	2434.225	944.3516	2434.225	944.3516	2.577668106	2.870281158		2	717.25	0.989477127
3	72.902	72902	2561.201	1026.466	2561.201	1026.466	2.49516399	2.510312112		2	717.5	0.990269605
3	73.247	73247	2079.084	870.1048	2079.084	870.1048	2.38946389	2.240466562		2	717.75	0.991251126
3	73.76	73760	1593.66	858.8247	1593.66	858.8247	1.855628978	1.894558575		2	718	0.992418825
3	73.935	73935	1893.781	968.0613	1893.781	968.0613	1.956261447	1.792564427		2	718.25	0.993758224
3	74.27	74270	1324.456	891.8796	1324.456	891.8796	1.485016587	1.678659045		2	718.5	0.995186595
3	74.824	74824	1259.586	817.2273	1259.586	817.2273	1.541292123	1.713170922		2	718.75	0.996878806
3	75.142	75142	1537.589	973.7449	1537.589	973.7449	1.579047038	1.809174691		2	719	0.998812345
3	75.332	75332	1639.802	888.8195	1639.802	888.8195	1.844921269	1.906575004		2	719.25	1.000419929
3	75.567	75567	1938.25	873.2626	1938.25	873.2626	2.219549996	2.084175337		2	719.5	1.001149691
3	75.758	75758	1954.381	811.6783	1954.381	811.6783	2.407827091	2.254101309		2	719.75	1.001385938
3	76.111	76111	2145.245	869.9436	2145.245	869.9436	2.465958713	2.565947389		2	720	1.001066542
3	76.346	76346	2161.908	823.4543	2161.908	823.4543	2.625413456	2.748721871		2	720.25	1.000289875
3	76.615	76615	3481.601	1169.397	3481.601	1169.397	2.977261785	2.953687989		2	720.5	0.998872072
3	76.773	76773	3695.187	983.3576	3695.187	983.3576	3.757724555	3.077203439		2	720.75	0.997317356
3	77.071	77071	2964.686	1003.085	2964.686	1003.085	2.955568072	3.328024282		2	721	0.995112778
3	77.337	77337	3817.529	1018.76	3817.529	1018.76	3.747230947	3.608000636		2	721.25	0.993238584
3	77.576	77576	3890.3	996.0589	3890.3	996.0589	3.905692726	3.902772124		2	721.5	0.991512973
3	77.858	77858	3675.408	1075.568	3675.408	1075.568	3.417178644	4.251102703		2	721.75	0.990034188
3	78.129	78129	6193.759	1254.14	6193.759	1254.14	4.93865039	4.532922083		2	722	0.988774096
3	78.328	78328	5027.171	1252.53	5027.171	1252.53	4.013613247	4.723585926		2	722.25	0.987792305
3	78.485	78485	4743.632	1100.39	4743.632	1100.39	4.31086433	4.880272825		2	722.5	0.986993235
3	78.652	78652	4060.811	719.1055	4060.811	719.1055	5.647030929	5.02940149		2	722.75	0.986463485
3	78.818	78818	6276.433	946.2594	6276.433	946.2594	6.632888402	5.137128686		2	723	0.98609186
3	79.106	79106	6209.135	1124.22	6209.135	1124.22	5.523060433	5.204771236		2	723.25	0.985857258
3	79.361	79361	5797.699	1206.756	5797.699	1206.756	4.804367246	5.170062904		2	723.5	0.986209391
3	79.546	79546	4940.133	1087.857	4940.133	1087.857	4.541160281	5.108054817		2	723.75	0.987298987
3	80.043	80043	4804.831	914.1076	4804.831	914.1076	5.256307901	4.888799883		2	724	0.988614745
3	80.218	80218	5040.33	1074.428	5040.33	1074.428	4.691175211	4.817162053		2	724.25	0.990492547
3	80.453	80453	5078.726	1020.544	5078.726	1020.544	4.97648901	4.719705185		2	724.5	0.992401747
3	80.788	80788	4049.114	895.485	4049.114	895.485	4.521699414	4.57062825		2	724.75	0.994252632
3	80.977	80977	4841.179	1074.645	4841.179	1074.645	4.504909994	4.477212485		2	725	0.996521267
3	81.214	81214	7176.651	3013.834	7176.651	3013.834	2.381236326	4.342748782		2	725.25	0.998295166
3	81.47	81470	5868.19	1202.801	5868.19	1202.801	4.87877047	4.167633747		2	725.5	0.998473012
3	81.721	81721	4354.062	953.1545	4354.062	953.1545	4.568054812	3.960878279		2	725.75	0.997691391
3	81.981	81981	5812.317	1248.085	5812.317	1248.085	4.656988106	3.7047871		2	726	0.996318235
3	82.273	82273	4678.44	1139.152	4678.44	1139.152	4.106949731	3.335100756		2	726.25	0.994902365
3	82.646	82646	3941.047	1527.257	3941.047	1527.257	2.580474013	2.799094815		2	726.5	0.9926183
3	83.014	83014	314.3457	615.3547	314.3457	615.3547	0.510836596	2.369953126		2	726.75	0.990016371
3	83.238	83238	1915.091	1071.608	1915.091	1071.608	1.787118984	2.168835681		2	727	0.988055478
3	83.515	83515	1636.712	1124.755	1636.712	1124.755	1.455172015	1.939460335		2	727.25	0.98767155
3	83.694	83694	1967.197	1423.567	1967.197	1423.567	1.381878759	1.816616261		2	727.5	0.988772269
3	83.945	83945	2397.326	1191.587	2397.326	1191.587	2.011876598	1.662656373		2	727.75	0.990284525
3	84.263	84263	15937.62	6778.422	15937.62	6778.422	2.351228649	1.504474664		2	728	0.991882147
3	84.596	84596	2427.653	1684.847	2427.653	1684.847	1.440874453	1.391970662		2	728.25	0.993890492
3	84.779	84779	1437.663	1197.199	1437.663	1197.199	1.200855497	1.35092871		2	728.5	0.996359977
3	90.734	90734	10625.36	5107.99	10625.36	5107.99	2.080145028	1.756226246		2	728.75	0.999225587
3	91.013	91013	2625.556	1556.011	2625.556	1556.011	1.687363393	1.725889003		2	729	1.001422178
3	91.375	91375	2478.773	1572.154	2478.773	1572.154	1.57667315	1.661822074		2	729.25	1.002498563
3	91.614	91614	2186.968	1471.738	2186.968	1471.738	1.485976444	1.615424346		2	729.5	1.003130353
3	91.87	91870	2197.154	1441.951	2197.154	1441.951	1.523736937	1.577545557		2	729.75	1.002043317
3	92.284	92284	1924.041	1462.181	1924.041	1462.181	1.315870607	1.538228353		2	730	1.000074132
3	92.609	92609	2201.471	1381.109	2201.471	1381.109	1.593987875	1.522634385		2	730.25	0.998195741
3	92.767	92767	2356.995	1593.369	2356.995	1593.369	1.479252452	1.523784532		2	730.5	0.996485852
3	93.137	93137	1432.01	905.996	1432.01	905.996	1.580591967	1.552921331		2	730.75	0.99470704
3	93.305	93305	1450.362	911.713	1450.362	911.713	1.590809827	1.565600076		2	731	0.992848436
3	93.59	93590	1403.899	869.3835	1403.899	869.3835	1.614821307	1.596883021		2	731.25	0.991273709
3	93.885	93885	1433.732	936.8545	1433.732	936.8545	1.530367843	1.63375152		2	731.5	0.98989017
3	94.234	94234	1799.289	872.0215	1799.289	872.0215	2.063353943	1.653934948		2	731.75	0.988469401
3	94.545	94545	1446.836	1006.491	1446.836	1006.491	1.437505154	1.664961605		2	732	0.98724491
3	95.043	95043	1615.038	1002.707	1615.038	1002.707	1.610677895	1.699777131		2	732.25	0.985921595
3	95.241	95241	1541.623	843.7236	1541.623	843.7236	1.827165911	1.728655573		2	732.5	0.984863367
3	95.607	95607	1427.854	900.6123	1427.854	900.6123	1.585425826	1.810018562		2	732.75	0.984658019
3	95.888	95888	1920.57	926.6878	1920.57	926.6878	2.072510289	1.890236601		2	733	0.985033924
3	96.134	96134	1525.904	906.7845	1525.904	906.7845	1.682763656	1.968226398		2	733.25	0.985854362
3	96.415	96415	2216.852	991.8785	2216.852	991.8785	2.235003582	2.061121627		2	733.5	0.986701566
3	96.673	96673	2040.511	970.537	2040.511	970.537	2.102455651	2.159701947		2	733.75	0.987623745
3	96.924	96924	1813.029	791.3928	1813.029	791.3928	2.290934413	2.268649414		2	734	0.988878732
3	97.133	97133	2095.847	933.8998	2095.847	933.8998	2.244188295	2.356459356		2	734.25	0.990050055
3	97.427	97427	2163.487	931.1198	2163.487	931.1198	2.323532375	2.454960468		2	734.5	0.991278913
3	97.849	97849	3347.265	1051.955	3347.265	1051.955	3.181946946	2.501479387		2	734.75	0.992794951
3	98.417	98417	2435.122	832.6047	2435.122	832.6047	2.924703644	2.517423592		2	735	0.994311786
3	98.586	98586	2188.745	1113.05	2188.745	1113.05	1.966439064	2.550800804		2	735.25	0.995058566
3	98.821	98821	2404.02	989.8276	2404.02	989.8276	2.428725972	2.60726089		2	735.5	0.994438232
3	99.033	99033	1984.976	836.0082	1984.976	836.0082	2.374349917	2.671346039		2	735.75	0.993096704
3	99.218	99218	2848.774	892.3921	2848.774	892.3921	3.192289578	2.757058979		2	736	0.991780351
3	99.574	99574	2721.957	993.393	2721.957	993.393	2.74006058	2.976148942		2	736.25	0.990494158
3	99.739	99739	2669.29	930.2346	2669.29	930.2346	2.869480451	3.087698114		2	736.5	0.989195915
3	99.927	99927	3080.202	1014.634	3080.202	1014.634	3.035776447	3.211538109		2	736.75	0.988260245
3	100.139	100139	3505.435	945.6128	3505.435	945.6128	3.707051131	3.369919623		2	737	0.988153147
3	100.424	100424	3401.294	844.7475	3401.294	844.7475	4.026403156	3.620495842		2	737.25	0.988210654
3	100.63	100630	3922.217	1014.926	3922.217	1014.926	3.864534951	3.790228776		2	737.5	0.98824389
3	100.81	100810	3438.308	1008.923	3438.308	1008.923	3.407899314	3.905622236		2	737.75	0.988309615
3	101.035	101035	4451.505	1064.397	4451.505	1064.397	4.182184843	4.006020848		2	738	0.988628346
3	101.373	101373	3475.146	909.2555	3475.146	909.2555	3.821968633	4.103612528		2	738.25	0.988839961
3	101.62	101620	3880.241	855.2533	3880.241	855.2533	4.536949463	4.143051771		2	738.5	0.988779717
3	102.054	102054	4507.049	935.5676	4507.049	935.5676	4.817448787	4.169122955		2	738.75	0.988590169
3	102.272	102272	4053.665	1020.66	4053.665	1020.66	3.971611506	4.156067346		2	739	0.988135975
3	102.488	102488	3636.455	949.0654	3636.455	949.0654	3.831616873	4.120110375		2	739.25	0.986709666
3	102.697	102697	4298.789	1112.085	4298.789	1112.085	3.86552197	4.078305106		2	739.5	0.984881487
3	102.928	102928	4155.184	1047.506	4155.184	1047.506	3.966740047	4.041350993		2	739.75	0.983932769
3	103.361	103361	3276.899	756.6331	3276.899	756.6331	4.330895648	3.993638957		2	740	0.983970741
3	103.528	103528	3270.241	956.4587	3270.241	956.4587	3.419113653	3.974885038		2	740.25	0.984382261
3	103.698	103698	3938.563	990.9871	3938.563	990.9871	3.974383723	3.954923183		2	740.5	0.986028859
3	103.865	103865	4388.061	1041.46	4388.061	1041.46	4.213374493	3.934027365		2	740.75	0.988462318
3	104.1	104100	3830.728	885.073	3830.728	885.073	4.328149204	3.902313563		2	741	0.990531998
3	104.441	104441	3274.9	992.6598	3274.9	992.6598	3.299116173	3.852139047		2	741.25	0.992744848
3	104.848	104848	4707.083	1089.468	4707.083	1089.468	4.320533508	3.786220126		2	741.5	0.995034803
3	105.008	105008	3574.641	970.3835	3574.641	970.3835	3.683740501	3.758620513		2	741.75	0.99681747
3	105.283	105283	3556.107	1014.535	3556.107	1014.535	3.505159507	3.728938564		2	742	0.997678494
3	105.615	105615	4205.872	1229.965	4205.872	1229.965	3.419505433	3.713677658		2	742.25	0.997495157
3	105.916	105916	3926.353	1064.894	3926.353	1064.894	3.687083409	3.678522484		2	742.5	0.997075045
3	106.135	106135	4579.283	1219.291	4579.283	1219.291	3.755693268	3.617336845		2	742.75	0.99632325
3	106.518	106518	3396.945	1049.504	3396.945	1049.504	3.236714677	3.426293166		2	743	0.994785856
3	106.724	106724	3934.298	1021.791	3934.298	1021.791	3.850394063	3.297253818		2	743.25	0.992219328
3	107.002	107002	3626.52	1148.261	3626.52	1148.261	3.158271508	3.115238981		2	743.5	0.989473016
3	107.177	107177	3380.302	1030.887	3380.302	1030.887	3.279022822	2.971764365		2	743.75	0.986825856
3	107.516	107516	2815.19	1169.846	2815.19	1169.846	2.406462047	2.655120888		2	744	0.985410201
3	107.946	107946	2087.834	972.8669	2087.834	972.8669	2.146063352	2.227552793		2	744.25	0.984374959
3	108.187	108187	1653.025	941.7189	1653.025	941.7189	1.755327412	1.965792478		2	744.5	0.98359742
3	108.457	108457	1707.213	955.1581	1707.213	955.1581	1.787361694	1.737677135		2	744.75	0.983167369
3	108.653	108653	1580.58	999.7538	1580.58	999.7538	1.580969235	1.656995948		2	745	0.983529539
3	108.925	108925	1746.387	979.5038	1746.387	979.5038	1.782930296	1.666589612		2	745.25	0.984166256
3	109.222	109222	1555.603	945.4546	1555.603	945.4546	1.645349232	1.784420625		2	745.5	0.985130924
3	109.585	109585	1515.866	968.5657	1515.866	968.5657	1.565062649	2.033324215		2	745.75	0.986711266
3	109.988	109988	1983.822	845.9576	1983.822	845.9576	2.345060793	2.37527704		2	746	0.987859096
3	110.222	110222	2438.326	919.1285	2438.326	919.1285	2.652867363	2.64136654		2	746.25	0.988499489
3	110.465	110465	2607.163	890.8787	2607.163	890.8787	2.926507279	3.004284934		2	746.5	0.988288106
3	110.763	110763	3521.156	960.6019	3521.156	960.6019	3.665572596	3.465083587		2	746.75	0.987716478
3	110.99	110990	3695.827	920.1775	3695.827	920.1775	4.016428352	3.75102851		2	747	0.987260491
3	111.335	111335	4139.734	1223.319	4139.734	1223.319	3.384018396	4.096702768		2	747.25	0.986856634
3	111.492	111492	4947.677	1065.712	4947.677	1065.712	4.642602317	4.23877604		2	747.5	0.987088576
3	111.73	111730	3517.758	892.1399	3517.758	892.1399	3.943056465	4.422812858		2	747.75	0.987521953
3	111.896	111896	5325.383	978.0347	5325.383	978.0347	5.4449837	4.509612303		2	748	0.98795381
3	112.264	112264	5526.197	992.2754	5526.197	992.2754	5.569216973	4.63681173		2	748.25	0.988377682
3	112.453	112453	3671.148	1032.368	3671.148	1032.368	3.556045906	4.723564889		2	748.5	0.988727606
3	112.811	112811	5271.658	1170.446	5271.658	1170.446	4.503973699	4.873839692		2	748.75	0.988941665
3	112.969	112969	4596.536	1007.305	4596.536	1007.305	4.563201811	4.91682275		2	749	0.989163667
3	113.203	113203	5289.815	1041.657	5289.815	1041.657	5.078269526	4.933288367		2	749.25	0.989678636
3	113.446	113446	4495.239	866.064	4495.239	866.064	5.190423571	4.884600958		2	749.5	0.990480807
3	113.652	113652	4829.449	1013.463	4829.449	1013.463	4.765293849	4.806992967		2	749.75	0.991255101
3	113.943	113943	5393.258	998.2449	5393.258	998.2449	5.40274035	4.66700246		2	750	0.991607127
3	114.154	114154	5599.31	1023.623	5599.31	1023.623	5.470090062	4.561798411		2	750.25	0.991511988
3	114.378	114378	2784.425	798.2751	2784.425	798.2751	3.488051926	4.402650863		2	750.5	0.991259504
3	114.674	114674	3780.275	1035.851	3780.275	1035.851	3.649438964	4.105231877		2	750.75	0.990926413
3	114.872	114872	3947.405	1086.49	3947.405	1086.49	3.633171957	3.913574851		2	751	0.990569496
3	115.089	115089	3447.608	1005.568	3447.608	1005.568	3.428518012	3.767361873		2	751.25	0.990153893
3	115.293	115293	3634.143	824.486	3634.143	824.486	4.407767991	3.712019354		2	751.5	0.989769954
3	115.553	115553	3614.276	1048.744	3614.276	1048.744	3.446290038	3.694801378		2	751.75	0.989441912
3	115.758	115758	3754.13	1028.026	3754.13	1028.026	3.651785072	3.670676632		2	752	0.989181615
3	116.072	116072	3744.151	937.2555	3744.151	937.2555	3.994802911	3.712009149		2	752.25	0.988832932
3	116.409	116409	2970.579	829.6119	2970.579	829.6119	3.580685137	3.763678962		2	752.5	0.988049677
3	116.815	116815	3697.56	900.2112	3697.56	900.2112	4.107436122	3.620253113		2	752.75	0.98656035
3	117.066	117066	3463.472	1032.128	3463.472	1032.128	3.355661313	3.500023244		2	753	0.985133737
3	117.226	117226	3338.728	945.4967	3338.728	945.4967	3.53118948	3.42588591		2	753.25	0.984427268
3	117.391	117391	2934.668	854.1119	2934.668	854.1119	3.43592918	3.360147715		2	753.5	0.984655153
3	117.659	117659	2416.036	848.4441	2416.036	848.4441	2.847607756	3.25638073		2	753.75	0.985106053
3	117.962	117962	2817.364	784.3973	2817.364	784.3973	3.591756371	3.128874208		2	754	0.985745569
3	118.244	118244	2211.268	895.4112	2211.268	895.4112	2.469555887	3.019827136		2	754.25	0.986513496
3	118.445	118445	2658.618	981.8447	2658.618	981.8447	2.707778532	2.958250329		2	754.5	0.987253041
3	118.855	118855	3441.3	1075.675	3441.3	1075.675	3.199200502	2.90127059		2	754.75	0.988016824
3	119.153	119153	3270.289	1040.68	3270.289	1040.68	3.142453972	2.885385993		2	755	0.988869843
3	119.368	119368	2135.84	792.9107	2135.84	792.9107	2.693670296	2.862374642		2	755.25	0.989846519
3	119.563	119563	2759.838	967.5568	2759.838	967.5568	2.852378279	2.81928744		2	755.5	0.990740182
3	119.851	119851	2998.134	1074.078	2998.134	1074.078	2.791355935	2.707297753		2	755.75	0.991425998
3	120.092	120092	3171.854	1089.061	3171.854	1089.061	2.912466795	2.591871288		2	756	0.99191547
3	120.269	120269	2570.29	1049.027	2570.29	1049.027	2.450165725	2.509960775		2	756.25	0.992269691
3	120.442	120442	2512.694	1089.041	2512.694	1089.041	2.307253813	2.442838853		2	756.5	0.992362227
3	120.611	120611	2449.375	1113.186	2449.375	1113.186	2.200328606	2.384708573		2	756.75	0.992207628
3	120.869	120869	2339.47	1049.532	2339.47	1049.532	2.229060191	2.293210852		2	757	0.991848222
3	121.095	121095	1961.802	977.8677	1961.802	977.8677	2.006203907	2.216902006		2	757.25	0.991504435
3	121.571	121571	2237.594	903.786	2237.594	903.786	2.475800687	2.097442008		2	757.5	0.991083654
3	121.88	121880	1739.106	848.9742	1739.106	848.9742	2.048479212	2.064925701		2	757.75	0.990315728
3	122.159	122159	2050.089	907.2658	2050.089	907.2658	2.259634387	2.057897011		2	758	0.98981588
3	122.41	122410	2307.955	1195.573	2307.955	1195.573	1.930417465	2.060996935		2	758.25	0.989515788
3	122.603	122603	1178.713	796.5444	1178.713	796.5444	1.479783173	2.0646297		2	758.5	0.989335879
3	122.929	122929	2835.294	1099.552	2835.294	1099.552	2.578590189	2.088424255		2	758.75	0.990346099
3	123.281	123281	2632.325	1280.603	2632.325	1280.603	2.055535556	2.139972017		2	759	0.99211043
3	123.473	123473	3011.514	1430.52	3011.514	1430.52	2.105188323	2.170070871		2	759.25	0.994544146
3	123.705	123705	2499.965	1089.384	2499.965	1089.384	2.294842774	2.200466164		2	759.5	0.996231396
3	123.919	123919	2390.617	1205.175	2390.617	1205.175	1.983626444	2.221960706		2	759.75	0.99733769
3	124.484	124484	3453.867	1411.915	3453.867	1411.915	2.446228704	2.276471956		2	760	0.997804443
3	124.738	124738	3214.261	1306.695	3214.261	1306.695	2.459840284	2.306739147		2	760.25	0.998028177
3	125.14	125140	2804.346	994.0095	2804.346	994.0095	2.821246678	2.369184427		2	760.5	0.997779244
3	125.433	125433	2302.773	1113.285	2302.773	1113.285	2.06844878	2.422271331		2	760.75	0.996477651
3	125.685	125685	2294.795	1032.128	2294.795	1032.128	2.2233628	2.477249091		2	761	0.994968852
3	126.201	126201	2378.406	1167.489	2378.406	1167.489	2.037197781	2.609976972		2	761.25	0.993265449
3	126.525	126525	2618.43	1034.398	2618.43	1034.398	2.531356402	2.678290708		2	761.5	0.990976889
3	126.756	126756	2975.655	937.2726	2975.655	937.2726	3.17480208	2.706579745		2	761.75	0.989067698
3	126.938	126938	4664.599	1298.956	4664.599	1298.956	3.591036956	2.717531981		2	762	0.987536898
3	127.139	127139	3126.775	1021.786	3126.775	1021.786	3.060107498	2.724807914		2	762.25	0.986775845
3	127.381	127381	3470.173	1094.16	3470.173	1094.16	3.171540725	2.728444822		2	762.5	0.986095848
3	127.569	127569	1130.351	680.2661	1130.351	680.2661	1.661630647	2.728616451		2	762.75	0.985573968
3	127.794	127794	1996.298	1164.272	1996.298	1164.272	1.714631976	2.717105836		2	763	0.985204261
3	127.991	127991	4013.928	1226.709	4013.928	1226.709	3.27211099	2.693746727		2	763.25	0.985016705
3	128.444	128444	2815.626	1046.441	2815.626	1046.441	2.690668657	2.62520749		2	763.5	0.984903732
3	128.796	128796	2787.629	1064.161	2787.629	1064.161	2.619555688	2.593183316		2	763.75	0.984803984
3	129.186	129186	2180.759	956.2437	2180.759	956.2437	2.280547312	2.670704666		2	764	0.984067054
3	129.361	129361	2096.262	956.4587	2096.262	956.4587	2.191691079	2.710167914		2	764.25	0.983328837
3	129.529	129529	3410.499	1000.577	3410.499	1000.577	3.408532277	2.710621978		2	764.5	0.982997262
3	129.861	129861	2431.402	783.6807	2431.402	783.6807	3.102541635	2.613938735		2	764.75	0.983844959
3	130.137	130137	2655.418	1127.976	2655.418	1127.976	2.35414406	2.509449987		2	765	0.985150982
3	130.362	130362	2880.103	1097.524	2880.103	1097.524	2.62418225	2.399377897		2	765.25	0.986742148
3	130.591	130591	1956.951	1006.144	1956.951	1006.144	1.945000914	2.245024519		2	765.5	0.989426947
3	130.874	130874	1950.611	875.7449	1950.611	875.7449	2.227373519	2.045241998		2	765.75	0.992150302
3	131.15	131150	1671.475	914.4561	1671.475	914.4561	1.827835147	1.897657708		2	766	0.995108427
3	131.443	131443	1627.469	1019.807	1627.469	1019.807	1.595859805	1.775334389		2	766.25	0.998182782
3	131.608	131608	1787.887	1145.261	1787.887	1145.261	1.561117509	1.707255155		2	766.5	1.001170454
3	131.915	131915	1873.573	1066.85	1873.573	1066.85	1.756172845	1.617318938		2	766.75	1.003488785
3	132.071	132071	1258.964	793.509	1258.964	793.509	1.586578098	1.60432603		2	767	1.005636136
3	132.241	132241	1515.963	1052.811	1515.963	1052.811	1.439919416	1.625636771		2	767.25	1.006299743
3	132.551	132551	1523.435	920.0534	1523.435	920.0534	1.6558115	1.7417225		2	767.5	1.004303526
3	132.942	132942	2343.912	1152.518	2343.912	1152.518	2.03373136	1.951841472		2	767.75	1.001047846
3	133.24	133240	2119.999	1080.532	2119.999	1080.532	1.961995573	2.092214513		2	768	0.998415002
3	133.691	133691	2711.666	1089.99	2711.666	1089.99	2.487789796	2.312801463		2	768.25	0.995371625
3	133.917	133917	2452.922	1075.378	2452.922	1075.378	2.280985849	2.424556354		2	768.5	0.992215263
3	134.075	134075	2083.617	786.786	2083.617	786.786	2.64826395	2.484797976		2	768.75	0.990037832
3	134.4	134400	2717.781	982.1366	2717.781	982.1366	2.76721283	2.583012623		2	769	0.988157149
3	134.73	134730	2630.724	1015.604	2630.724	1015.604	2.590304883	2.658313275		2	769.25	0.98637674
3	135.003	135003	2262.636	902.8675	2262.636	902.8675	2.506055429	2.693938926		2	769.5	0.985406647
3	135.2	135200	2653.954	1063.917	2653.954	1063.917	2.49451226	2.707554944		2	769.75	0.986034585
3	135.447	135447	2654.19	925.6865	2654.19	925.6865	2.867266618	2.709145838		2	770	0.986953831
3	135.63	135630	2639.996	939.8115	2639.996	939.8115	2.809069691	2.69848938		2	770.25	0.988047069
3	135.947	135947	2574.725	1038.644	2574.725	1038.644	2.478929258	2.650652006		2	770.5	0.989656958
3	136.178	136178	3038.565	990.2396	3038.565	990.2396	3.068514933	2.596295885		2	770.75	0.990680007
3	136.394	136394	2286.166	872.0959	2286.166	872.0959	2.621461699	2.537039544		2	771	0.989779844
3	136.609	136609	1965.292	966.8311	1965.292	966.8311	2.032714918	2.475323309		2	771.25	0.988644026
3	136.963	136963	2572.777	1005.182	2572.777	1005.182	2.559513601	2.342256204		2	771.5	0.987313264
3	137.441	137441	2095.103	1099.978	2095.103	1099.978	1.904677184	2.122625791		2	771.75	0.986286797
3	137.734	137734	1757.813	928.5241	1757.813	928.5241	1.893125876	2.012787059		2	772	0.985652061
3	137.957	137957	1648.385	808.4207	1648.385	808.4207	2.039018793	1.96318574		2	772.25	0.985022693
3	138.176	138176	1454.174	785.8246	1454.174	785.8246	1.850507098	1.952535212		2	772.5	0.984902836
3	138.379	138379	1690.451	879.0239	1690.451	879.0239	1.923100157	1.966988372		2	772.75	0.986894617
3	138.683	138683	1746.346	937.3357	1746.346	937.3357	1.86309558	2.003066951		2	773	0.989326051
3	138.941	138941	1783.508	812.1314	1783.508	812.1314	2.196083048	2.018189571		2	773.25	0.991585447
3	139.149	139149	2295.457	1011.949	2295.457	1011.949	2.268352456	2.017775553		2	773.5	0.993520664
3	139.416	139416	1777.333	993.9598	1777.333	993.9598	1.788133685	2.017355611		2	773.75	0.995517545
3	139.596	139596	1646.672	761.7366	1646.672	761.7366	2.161734122	2.014586196		2	774	0.99701625
3	139.911	139911	1721.5	847.447	1721.5	847.447	2.031395474	1.99915659		2	774.25	0.997411618
3	140.293	140293	1628.786	841.7804	1628.786	841.7804	1.934929823	1.951041319		2	774.5	0.997467806
3	140.587	140587	1615.521	880.5981	1615.521	880.5981	1.834572434	1.899076171		2	774.75	0.997551819
3	140.776	140776	1340.19	881.7023	1340.19	881.7023	1.52000284	1.864719362		2	775	0.997544123
3	141.007	141007	1927.772	894.3619	1927.772	894.3619	2.155471963	1.82690103		2	775.25	0.996775689
3	141.205	141205	1548.776	794.4257	1548.776	794.4257	1.94955425	1.796655735		2	775.5	0.995830271
3	141.433	141433	1801.906	1024.848	1801.906	1024.848	1.758217804	1.760376068		2	775.75	0.994770026
3	141.759	141759	1405.128	819.7497	1405.128	819.7497	1.714093948	1.711076893		2	776	0.994102813
3	142.074	142074	1381.5	983.6996	1381.5	983.6996	1.404392154	1.673132833		2	776.25	0.993919872
3	142.353	142353	2339.655	1385.211	2339.655	1385.211	1.689024271	1.656391973		2	776.5	0.99374104
3	142.584	142584	1474.669	865.1512	1474.669	865.1512	1.704521707	1.647263213		2	776.75	0.99322477
3	142.756	142756	1407.009	924.5845	1407.009	924.5845	1.521774375	1.634516511		2	777	0.992186295
3	143.071	143071	1841.361	1144.284	1841.361	1144.284	1.609181812	1.619836691		2	777.25	0.990806717
3	143.416	143416	1396.36	845.8164	1396.36	845.8164	1.650902016	1.597276414		2	777.5	0.989799599
3	143.707	143707	1745.023	899.691	1745.023	899.691	1.939580367	1.542260549		2	777.75	0.987840669
3	143.919	143919	1166.171	873.6939	1166.171	873.6939	1.334759233	1.492003548		2	778	0.985643785
3	144.122	144122	1281.55	819.6876	1281.55	819.6876	1.563461494	1.442313416		2	778.25	0.985096063
3	144.406	144406	1158.558	984.9479	1158.558	984.9479	1.176263232	1.380745969		2	778.5	0.987813674
3	144.753	144753	1162.139	852.0268	1162.139	852.0268	1.363970007	1.312980777		2	778.75	0.991552221
3	145.005	145005	1339.255	1187.067	1339.255	1187.067	1.128205063	1.262137373		2	779	0.995043766
3	145.41	145410	1202.886	1190.993	1202.886	1190.993	1.009985785	1.185429272		2	779.25	0.999506359
3	145.897	145897	1314.636	1087.979	1314.636	1087.979	1.20832847	1.116017013		2	779.5	1.003912217
3	146.164	146164	1141.68	1049.442	1141.68	1049.442	1.087892423	1.103558452		2	779.75	1.006646574
3	146.354	146354	1193.481	900.624	1193.481	900.624	1.325171215	1.106762398		2	780	1.009397217
3	146.688	146688	1020.169	901.0268	1020.169	901.0268	1.132229363	1.113630629		2	780.25	1.010646284
3	146.928	146928	742.7031	915.5973	742.7031	915.5973	0.811167857	1.10198315		2	780.5	1.010050144
3	147.158	147158	1043.508	975.5894	1043.508	975.5894	1.069618018	1.076317898		2	780.75	1.008626136
3	147.344	147344	867.638	872.2697	867.638	872.2697	0.99469006	1.051417923		2	781	1.006933547
3	147.834	147834	1066.67	1009.175	1066.67	1009.175	1.056972279	0.964530201		2	781.25	1.004940015
3	148.003	148003	833.5404	896.8442	833.5404	896.8442	0.929414942	0.919637534		2	781.5	1.002247652
3	148.166	148166	1465.057	1183.64	1465.057	1183.64	1.237755568	0.874662343		2	781.75	0.998949007
3	148.437	148437	1051.244	1033.812	1051.244	1033.812	1.016861867	0.794025437		2	782	0.997092251
3	148.727	148727	240.9873	652.9632	240.9873	652.9632	0.3690672	0.685847529		2	782.25	0.996146547
3	149.001	149001	249.5319	592.4609	249.5319	592.4609	0.42117868	0.584999464		2	782.5	0.995540152
3	149.296	149296	270.3808	611.3598	270.3808	611.3598	0.442261333	0.502653594		2	782.75	0.996388012
3	149.63	149630	278.6904	596.4546	278.6904	596.4546	0.46724495	0.437574901		2	783	0.997912936
3	149.974	149974	264.5108	645.0799	264.5108	645.0799	0.410043469	0.390943569		2	783.25	0.999673401
3	150.149	150149	289.2334	696.8017	289.2334	696.8017	0.415087104	0.381948788		2	783.5	1.001014089
3	150.51	150510	308.1555	677.4228	308.1555	677.4228	0.454893901	0.409682364		2	783.75	1.001213531
3	150.727	150727	258.8132	577.1038	258.8132	577.1038	0.448469062	0.472056031		2	784	1.001295036
3	150.927	150927	276.154	659.1544	276.154	659.1544	0.418951918	0.557927911		2	784.25	1.001155578
3	151.118	151118	261.8926	574.7717	261.8926	574.7717	0.455646303	0.648566919		2	784.5	1.001185879
3	151.421	151421	445.2819	687.3286	445.2819	687.3286	0.647844277	0.771252868		2	784.75	1.001288933
3	151.975	151975	1672.58	1282.341	1672.58	1282.341	1.30431765	0.997587989		2	785	1.00178675
3	152.254	152254	1241.092	930.9215	1241.092	930.9215	1.333186525	1.111087433		2	785.25	1.002361121
3	152.557	152557	1429.304	1096.802	1429.304	1096.802	1.303155902	1.189333969		2	785.5	1.003106608
3	152.726	152726	1101.539	928.7133	1101.539	928.7133	1.186091553	1.196496711		2	785.75	1.004503135
3	153.084	153084	912.9258	906.5002	912.9258	906.5002	1.00708836	1.176634577		2	786	1.006107929
3	153.252	153252	847.1334	810.0151	847.1334	810.0151	1.045824207	1.171306304		2	786.25	1.007520238
3	153.447	153447	1101.789	916.6062	1101.789	916.6062	1.202030927	1.148584999		2	786.5	1.008738671
3	153.7	153700	949.7276	858.1518	949.7276	858.1518	1.106712822	1.108858327		2	786.75	1.010131758
3	154.087	154087	929.7547	1053.761	929.7547	1053.761	0.882320279	1.07377909		2	787	1.011003966
3	154.253	154253	1008.098	921.6508	1008.098	921.6508	1.093796045	1.080923332		2	787.25	1.010849276
3	154.556	154556	1037.179	880.1757	1037.179	880.1757	1.178377226	1.113970856		2	787.5	1.010263088
3	154.716	154716	1213.828	1038.438	1213.828	1038.438	1.168897902	1.134315726		2	787.75	1.009855318
3	154.981	154981	1196.444	967.5568	1196.444	967.5568	1.236562029	1.159152045		2	788	1.009566896
3	155.203	155203	1241.093	1217.057	1241.093	1217.057	1.01974928	1.168522352		2	788.25	1.009050759
3	155.509	155509	1130.849	948.7236	1130.849	948.7236	1.191968873	1.176112902		2	788.5	1.00875508
3	155.689	155689	1081.337	821.1349	1081.337	821.1349	1.316881063	1.180408201		2	788.75	1.008732498
3	155.866	155866	1443.686	1027.908	1443.686	1027.908	1.404489507	1.186344837		2	789	1.009760156
3	156.043	156043	918.0316	922.9294	918.0316	922.9294	0.994693202	1.191139987		2	789.25	1.011145228
3	156.421	156421	1091.888	973.7945	1091.888	973.7945	1.12127148	1.196120592		2	789.5	1.012720495
3	156.652	156652	1054.85	828.5736	1054.85	828.5736	1.273091491	1.206418128		2	789.75	1.014370081
3	156.86	156860	1138.598	988.7671	1138.598	988.7671	1.151533056	1.227672387		2	790	1.015514723
3	157.049	157049	1132.276	1008.538	1132.276	1008.538	1.122690469	1.259929286		2	790.25	1.015778413
3	157.371	157371	1362.33	1092.997	1362.33	1092.997	1.246416962	1.332515247		2	790.5	1.016131792
3	157.538	157538	1387.673	1044.043	1387.673	1044.043	1.329133953	1.372007918		2	790.75	1.017334832
3	157.799	157799	1722.22	945.7563	1722.22	945.7563	1.82099765	1.425811905		2	791	1.018931024
3	158.102	158102	1488.289	895.0135	1488.289	895.0135	1.662867655	1.476675381		2	791.25	1.020288666
3	158.276	158276	1437.613	1028.363	1437.613	1028.363	1.397962587	1.504892858		2	791.5	1.021623146
3	158.518	158518	1402.979	1007.012	1402.979	1007.012	1.393209813	1.544054264		2	791.75	1.022852473
3	158.977	158977	1395.785	983.6748	1395.785	983.6748	1.418949637	1.62241575		2	792	1.022518898
3	159.183	159183	1388.232	898.1598	1388.232	898.1598	1.545640319	1.666863932		2	792.25	1.021489008
3	159.393	159393	1848.066	940.0357	1848.066	940.0357	1.965952995	1.720046097		2	792.5	1.02020108
3	159.646	159646	1780.526	1135.173	1780.526	1135.173	1.568506298	1.780327384		2	792.75	1.018226769
3	159.811	159811	2027.608	1054.658	2027.608	1054.658	1.922526544	1.809481187		2	793	1.016156621
3	160.179	160179	2113.991	1134.138	2113.991	1134.138	1.863962763	1.868408845		2	793.25	1.014242092
3	160.358	160358	2472.958	1094.914	2472.958	1094.914	2.258586519	1.893282744		2	793.5	1.01192496
3	160.639	160639	1830.486	1054.944	1830.486	1054.944	1.735149923	1.908924964		2	793.75	1.009775725
3	160.856	160856	2147.621	1203.392	2147.621	1203.392	1.784639585	1.876704145		2	794	1.009419341
3	161.082	161082	2179.836	1095.674	2179.836	1095.674	1.989493225	1.835436831		2	794.25	1.010283465
3	161.501	161501	1532.866	974.8676	1532.866	974.8676	1.572383778	1.772100697		2	794.5	1.011390532
3	161.748	161748	1608.767	855.1544	1608.767	855.1544	1.881259104	1.721016795		2	794.75	1.012030421
3	162.128	162128	1238.144	865.7083	1238.144	865.7083	1.430209229	1.653963664		2	795	1.012590944
3	162.324	162324	1330.713	891.1225	1330.713	891.1225	1.493299743	1.636569849		2	795.25	1.013311273
3	162.624	162624	1850.609	1145.861	1850.609	1145.861	1.61503795	1.640518271		2	795.5	1.013652614
3	162.79	162790	2253.228	1243.749	2253.228	1243.749	1.81164206	1.652704683		2	795.75	1.012989326
3	163.158	163158	1441.205	939.8363	1441.205	939.8363	1.53346386	1.682824767		2	796	1.011961978
3	163.425	163425	2049.953	1068.706	2049.953	1068.706	1.918163648	1.688875369		2	796.25	1.010793958
3	163.761	163761	1594.136	937.0951	1594.136	937.0951	1.701146447	1.670220614		2	796.5	1.009923996
3	164.265	164265	1728.137	1140.839	1728.137	1140.839	1.514794813	1.612541465		2	796.75	1.009509811
3	164.722	164722	1722.23	885.4868	1722.23	885.4868	1.944952765	1.542862438		2	797	1.009186608
3	164.984	164984	1376.964	962.6243	1376.964	962.6243	1.430427219	1.50089189		2	797.25	1.009277134
3	165.159	165159	1258.411	898.6979	1258.411	898.6979	1.40026031	1.465519876		2	797.5	1.00983957
3	165.572	165572	1132.131	891.3832	1132.131	891.3832	1.270083394	1.358907968		2	797.75	1.010286032
3	165.832	165832	1002.212	801.5292	1002.212	801.5292	1.250374908	1.313896224		2	798	1.010301786
3	166.084	166084	1207.789	944.5037	1207.789	944.5037	1.278755181	1.275974833		2	798.25	1.010337334
3	166.299	166299	1178.273	926.5693	1178.273	926.5693	1.271651241	1.251695333		2	798.5	1.010297449
3	166.543	166543	1003.355	787.1278	1003.355	787.1278	1.274704057	1.262988447		2	798.75	1.010035696
3	166.939	166939	1226.644	979.4388	1226.644	979.4388	1.252394739	1.339073152		2	799	1.009838862
3	167.446	167446	1235.121	867.6561	1235.121	867.6561	1.423514455	1.46915578		2	799.25	1.009757925
3	167.772	167772	1496.266	1106.005	1496.266	1106.005	1.352856452	1.52663237		2	799.5	1.009771954
3	167.961	167961	1750.483	1165.178	1750.483	1165.178	1.502330974	1.552105676		2	799.75	1.009825513
3	168.195	168195	2524.832	1402.783	2524.832	1402.783	1.799873537	1.588560875		2	800	1.009855542
3	168.363	168363	1858.094	1178.607	1858.094	1178.607	1.576517024	1.609325026		2	800.25	1.009851986
3	168.561	168561	2786.711	1570.183	2786.711	1570.183	1.774768291	1.618446485		2	800.5	1.009891672
3	168.899	168899	9555.608	5904.121	9555.608	5904.121	1.61846412	1.583047152		2	800.75	1.009931357
3	169.113	169113	2119.455	1253.334	2119.455	1253.334	1.691053622	1.535752259		2	801	1.009971043
3	169.521	169521	2144.135	1893.227	2144.135	1893.227	1.132529274	1.420529562		2	801.25	1.010010728
3	169.881	169881	1827.789	1216.855	1827.789	1216.855	1.502059818	1.323220193		2	801.5	1.010050414
3	170.136	170136	1399.562	933.6066	1399.562	933.6066	1.499091802	1.257506246		2	801.75	1.010090099
3	170.373	170373	1341.593	1310.962	1341.593	1310.962	1.023365284	1.194145592		2	802	1.010129785
3	170.552	170552	840.2069	927.3024	840.2069	927.3024	0.906076486	1.152918712		2	802.25	1.010268191
3	170.739	170739	1259.854	1097.761	1259.854	1097.761	1.147657824	1.117147555		2	802.5	1.010559713
3	171.208	171208	849.5015	833.9573	849.5015	833.9573	1.018639084	1.040870148		2	802.75	1.010888249
3	171.396	171396	1044.471	899.2023	1044.471	899.2023	1.161552856	1.01478716		2	803	1.011250468
3	171.7	171700	966.8677	898.8047	966.8677	898.8047	1.075726128	0.980213235		2	803.25	1.011631734
3	171.905	171905	1044.039	1214.995	1044.039	1214.995	0.859294894	0.961359549		2	803.5	1.012096252
3	172.136	172136	865.4781	902.8675	865.4781	902.8675	0.958588165	0.943556515		2	803.75	1.012643989
3	172.362	172362	698.6904	786.2733	698.6904	786.2733	0.888610105	0.930485342		2	804	1.013292406
3	172.597	172597	984.3208	1120.657	984.3208	1120.657	0.878342615	0.921406623		2	804.25	1.013978265
3	173.007	173007	755.5891	832.0655	755.5891	832.0655	0.908088486	0.909749705		2	804.5	1.0147072
3	173.212	173212	883.4692	968.0853	883.4692	968.0853	0.912594376	0.902735816		2	804.75	1.015483369
3	173.505	173505	958.4818	1167.041	958.4818	1167.041	0.821292311	0.892923691		2	805	1.01660476
3	173.691	173691	887.454	810.9968	887.454	810.9968	1.094275588	0.888050353		2	805.25	1.017816332
3	174.079	174079	804.6877	947.6306	804.6877	947.6306	0.849157573	0.878609612		2	805.5	1.019027904
3	174.596	174596	805.4531	941.5771	805.4531	941.5771	0.855429789	0.860512699		2	805.75	1.020239477
3	174.79	174790	838.2147	1006.56	838.2147	1006.56	0.832751848	0.849867629		2	806	1.021451049
3	174.994	174994	955.7242	1162.695	955.7242	1162.695	0.821990462	0.83692703		2	806.25	1.022662621
3	175.453	175453	774.1647	942.5179	774.1647	942.5179	0.821379307	0.8118826		2	806.5	1.023874193
3	175.642	175642	697.1808	862.7129	697.1808	862.7129	0.808126087	0.803541087		2	806.75	1.025085765
3	175.814	175814	726.32	939.501	726.32	939.501	0.773091247	0.796677297		2	807	1.026297338
3	176.17	176170	678.7189	909.796	678.7189	909.796	0.746012183	0.790185133		2	807.25	1.02750891
3	176.424	176424	696.7809	843.6992	696.7809	843.6992	0.825864123	0.788617957		2	807.5	1.028720482
3	176.758	176758	796.6176	991.8785	796.6176	991.8785	0.803140304	0.787691755		2	807.75	1.030042256
3	177.015	177015	762.2347	942.0815	762.2347	942.0815	0.809096347	0.785952588		2	808	1.031852754
3	177.284	177284	681.3324	896.4098	681.3324	896.4098	0.760067996	0.782597871		2	808.25	1.033663252
3	177.452	177452	808.6559	1062.874	808.6559	1062.874	0.760820097	0.780079134		2	808.5	1.035796784
3	178.665	178665	752.4857	851.3272	752.4857	851.3272	0.883897167	0.75603059		2	808.75	1.038003157
3	178.907	178907	714.5356	966.7076	714.5356	966.7076	0.73914346	0.750786698		2	809	1.040209529
3	179.08	179080	648.9899	909.5851	648.9899	909.5851	0.713501024	0.746952897		3	2	0.993752686
3	179.492	179492	619.6565	942.7289	619.6565	942.7289	0.657300842	0.737371864		3	2.25	0.99325808
3	179.713	179713	779.194	958.6279	779.194	958.6279	0.81282216	0.732356301		3	2.5	0.992928884
3	179.904	179904	641.2704	899.8038	641.2704	899.8038	0.71267803	0.728312874		3	2.75	0.99285323
3	180.106	180106	561.3799	829.3344	561.3799	829.3344	0.676904153	0.724661895		3	3	0.99280568
3	180.601	180601	731.7777	1100.368	731.7777	1100.368	0.665029972	0.718330195		3	3.25	0.992905253
3	180.915	180915	580.8942	786.5577	580.8942	786.5577	0.738527129	0.715165505		3	3.5	0.993132329
3	181.214	181214	614.5478	751.1349	614.5478	751.1349	0.818159028	0.718049109		3	3.75	0.993739151
3	181.586	181586	560.0704	782.908	560.0704	782.908	0.715371921	0.723063839		3	4	0.994371552
3	182.02	182020	644.9295	953.2033	644.9295	953.2033	0.676591762	0.715341094		3	4.25	0.995060701
3	182.217	182217	438.5066	701.4535	438.5066	701.4535	0.625139942	0.709935277		3	4.5	0.995585588
3	182.478	182478	652.2049	859.8459	652.2049	859.8459	0.758513706	0.702637383		3	4.75	0.996039406
3	182.782	182782	555.3095	742.298	555.3095	742.298	0.748095105	0.696018233		3	5	0.99656031
3	183.115	183115	631.7492	820.8783	631.7492	820.8783	0.769601535	0.69182126		3	5.25	0.997081213
3	183.445	183445	619.8776	996.9417	619.8776	996.9417	0.621779187	0.689371009		3	5.5	0.99753596
3	183.756	183756	626.0574	1049.784	626.0574	1049.784	0.596367824	0.688166102		3	5.75	0.997814553
3	184.056	184056	729.6516	988.4399	729.6516	988.4399	0.738185093	0.687616924		3	6	0.998093147
3	184.43	184430	682.4879	1007.588	682.4879	1007.588	0.677348182	0.690622874		3	6.25	0.997700256
3	184.603	184603	505.1793	784.1142	505.1793	784.1142	0.644267506	0.693359745		3	6.5	0.997104522
3	184.812	184812	622.1268	811.3971	622.1268	811.3971	0.766735301	0.696630619		3	6.75	0.996508787
3	185.128	185128	684.1697	936.5876	684.1697	936.5876	0.730491948	0.69925475		3	7	0.995913053
3	185.354	185354	833.2422	1127.447	833.2422	1127.447	0.739052213	0.696344842		3	7.25	0.995317318
3	185.573	185573	630.3994	1069.962	630.3994	1069.962	0.589179242	0.690814619		3	7.5	0.994721583
3	185.761	185761	735.6538	939.307	735.6538	939.307	0.783187818	0.687432137		3	7.75	0.994125849
3	186.085	186085	733.6497	1197.523	733.6497	1197.523	0.61263934	0.685493697		3	8	0.993530114
3	186.248	186248	674.8011	1022.543	674.8011	1022.543	0.659924424	0.684126751		3	8.25	0.99293438
3	186.411	186411	652.8065	940.349	652.8065	940.349	0.694217253	0.682755992		3	8.5	0.992338645
3	186.609	186609	550.4067	821.4084	550.4067	821.4084	0.670076785	0.681872711		3	8.75	0.992187318
3	186.918	186918	596.006	875.0002	596.006	875.0002	0.681149559	0.679744604		3	9	0.992138884
3	187.102	187102	578.06	807.7045	578.06	807.7045	0.71568253	0.676572352		3	9.25	0.992306624
[truncated: 3,802,465 more chars]
