# Supplementary material for: The effects of manipulating levels of replication initiation factors on origin firing efficiency in yeast
Source: PLoS Genet. 2019 Oct 4;15(10):e1008430. doi: 10.1371/journal.pgen.1008430 (PMC6795477; doi:10.1371/journal.pgen.1008430)
Supplement: S9 Data — (XLSX) [file pgen.1008430.s027.xlsx]

## Sheet: Contents
		Areas under the curve for 117 peaks scored as significant in W303 30 min sample.
		"Fkh" = Forkhead 1/2 regulated
		"CEN" = Centromere-proximal

## Sheet: Peak Areas
Ori_name	Chr	Coord_kb	Forkhead-regulated	CEN-proximal	AnchorAway Parent uninduced 30'	AnchorAway Parent induced 30'	SLD2-AID no auxin 60'	SLD2-AID plus auxin 60'	SLD2 AnchorAway uninduced 30'	SLD2 AnchorAway induced 30'	SLD3-AID no auxin 60'	SLD3-AID plus auxin 60'	W303 30'	W303 60'	W303 120'	SSDD +galactose 120'	SSDD raffinose 120'	SSDDCS +galactose 120'	SSDDCS raffinose 120'
I.148	1	147.75		CEN	60.4416	56.0633	52.6214	50.7253	58.7512	56.4406	50.2373	46.1079	53.6392	58.3467	93.7987	81.8703	103.926	76.9714	101.139
I.159	1	159			51.5666	52.6603	49.9577	50.7496	54.9375	53.2186	48.2138	45.7239	52.3558	52.7804	91.0455	83.5458	97.1187	79.0946	96.8469
I.176	1	175.5	Fkh		54.4021	55.8649	54.9315	65.2755	57.5512	65.5636	65.8172	62.8284	55.9762	63.4874	91.3797	93.0467	102.187	86.4969	101.542
II.63	2	63	Fkh		54.5744	55.7486	52.3658	52.0435	55.6977	58.3607	54.9491	53.2209	56.3467	60.514	92.378	82.3978	92.1764	87.323	89.984
II.199	2	199	Fkh		46.7399	47.3885	46.1967	48.958	48.7128	48.0394	46.0028	47.1694	45.5753	50.2178	81.4335	78.4855	82.0549	77.3255	83.8979
II.238	2	237.75		CEN	57.3307	54.7146	57.9862	62.194	58.1986	55.5207	64.9329	58.5865	57.9065	63.402	104.777	83.9296	107.254	79.2795	103.285
II.255	2	254.75		CEN	56.4236	57.3509	58.1898	62.9039	57.4111	59.721	62.287	53.6063	55.5172	61.0648	85.6173	84.7885	90.9457	81.7613	89.8611
II.408	2	408			51.63	53.0295	49.9142	50.1193	53.0787	51.3634	47.1221	43.6478	49.4107	52.6877	84.3584	83.1675	85.6459	87.9581	84.2131
II.487	2	486.75	Fkh		50.313	49.9688	44.7406	44.4948	50.7204	49.1137	45.8746	45.2073	46.591	49.2656	77.1187	80.4524	73.9327	88.6185	74.6616
II.622	2	622.5	Fkh		52.0167	52.3985	46.1138	45.985	52.2174	50.8314	46.9942	44.623	51.5941	54.215	80.4396	79.6399	75.9457	87.9482	75.8102
III.40	3	39.5	Fkh		53.2447	55.264	56.101	68.3879	55.4648	64.7754	69.5332	65.1486	58.1843	65.4945	94.8063	88.4586	103.397	85.4032	101.181
III.75	3	74.75	Fkh		51.8695	55.4267	55.0136	67.5416	54.1311	64.5696	72.3052	65.0214	55.1126	65.3272	90.1376	89.3302	100.493	82.4191	99.8796
III.109	3	109		CEN	54.1457	54.6041	56.1872	56.9576	55.4633	56.1487	52.4769	48.8517	53.7234	60.0101	90.2904	84.0477	100.568	84.5984	100.545
III.131	3	131.25		CEN	49.6854	49.3829	47.1272	48.1511	50.2137	48.1049	44.7375	42.8018	46.4616	49.7213	78.8601	81.668	84.8312	91.068	84.9516
III.166	3	166.25	Fkh		50.3979	50.7938	43.8355	43.5392	51.5055	49.1248	43.086	42.3071	47.0733	47.1536	73.7981	75.7123	73.8368	78.2422	73.9905
III.224	3	224.5	Fkh		49.8001	52.655	46.0259	46.3767	52.5758	52.0904	45.0851	44.3028	47.3657	52.8912	78.4906	78.6256	79.7586	85.3782	79.293
IV.329	4	329	Fkh		53.19	52.0777	44.7576	45.8058	52.5056	52.9839	44.4694	43.8645	46.5409	48.4295	77.6745	79.7023	78.4824	85.6627	78.4592
IV.408	4	408.5	Fkh	CEN	48.8028	50.5315	43.6241	43.8042	50.4636	48.5133	43.0949	42.5435	45.9344	48.2351	75.1207	74.4246	76.5236	83.4069	75.8421
IV.435	4	435.25		CEN	55.7377	54.8055	50.4981	54.6245	55.1734	59.7498	57.1228	52.7917	54.6218	60.0114	91.1947	82.8729	99.5188	79.8773	97.4752
IV.463	4	462.75			49.6417	50.8878	48.0787	49.1175	51.1617	51.9211	45.3641	43.8452	49.4609	54.9184	86.5225	78.526	93.1444	78.2139	93.4092
IV.505	4	505.25			50.7084	50.7015	42.1654	42.2228	50.9321	48.8987	43.6158	41.8711	47.0911	48.2776	77.81	79.827	73.6931	86.6044	74.0165
IV.556	4	555.5	Fkh		56.6708	56.0496	56.1987	60.4815	56.7223	59.678	65.6649	62.7316	57.3243	63.59	94.4584	88.119	98.9658	79.9306	98.1921
IV.914	4	913.5	Fkh		55.4982	54.6983	56.6268	70.0666	55.7274	67.391	74.1911	72.8425	58.2347	65.9607	100.934	95.1009	106.97	90.5065	105.423
IV.1017	4	1017			51.322	51.3988	43.596	43.5738	51.5709	49.7809	44.1108	43.1036	47.5034	49.1067	77.5337	76.7003	73.0596	80.6863	73.7059
IV.1159	4	1159.25	Fkh		54.3001	54.8121	53.2318	55.733	54.3584	63.7713	61.081	56.6444	55.6964	59.837	92.0035	102.776	98.1296	94.7563	96.633
IV.1166	4	1166.5	Fkh		53.412	58.2478	53.6869	55.8677	57.5966	65.2072	58.5058	56.5329	54.9152	58.716	88.3336	99.0063	99.6756	94.3957	98.5277
V.60	5	59.75	Fkh		53.0419	54.9937	49.8899	50.6993	55.6299	56.6512	46.4944	46.7617	51.0179	53.6237	82.9965	79.3352	83.748	83.9019	82.4804
V.94	5	94	Fkh		55.8028	56.0966	54.9951	66.7922	57.4162	65.479	71.6794	73.1376	56.9536	65.4277	95.2416	91.1059	104.992	81.8139	102.488
V.146	5	145.75		CEN	54.5937	53.8465	54.429	62.4669	56.4445	58.8585	58.7933	54.7263	56.2099	61.4376	94.1658	84.2388	103.255	83.8106	99.7035
V.174	5	173.5	Fkh	CEN	54.7518	56.29	53.2622	53.8193	56.0214	58.1134	49.2565	46.1169	55.829	58.9613	91.7134	84.804	95.4633	88.2823	93.4577
V.287	5	287.25			47.3455	48.1529	44.3964	44.294	47.9717	45.8025	43.7007	41.9634	46.6733	48.6524	76.1357	74.1677	72.5107	85.8651	72.9447
V.353	5	353.25	Fkh		51.8644	53.5035	47.6081	49.6381	53.8482	60.0776	51.1149	49.722	52.7903	57.1318	87.924	81.4463	88.511	84.9219	87.4594
V.439	5	438.75			50.2977	51.593	45.0079	44.7174	51.4967	51.2698	42.9307	42.3553	47.8909	48.827	75.996	76.5184	75.5219	77.0765	77.5922
VI.119	6	118.75			51.1724	50.9518	46.4669	47.6946	51.9928	51.3099	43.8961	42.4097	46.4778	49.0665	78.3122	80.5858	81.6044	86.86	81.4613
VI.136	6	135.75	Fkh	CEN	50.9377	49.6076	46.8413	46.3832	50.9004	47.8937	44.9148	44.2718	45.7209	47.071	76.2244	81.9291	81.6912	85.9507	82.7616
VI.168	6	167.5		CEN	54.4854	54.9839	54.5008	65.4347	56.3313	64.293	62.6873	59.5683	55.9995	61.1388	94.6123	87.8409	101.238	78.351	100.712
VI.200	6	199.5	Fkh		55.9523	55.4113	53.2061	64.9737	55.7178	65.5624	73.7473	71.4849	56.9676	65.0908	94.4083	90.3202	104.051	85.4759	102.725
VII.163	7	163	Fkh		47.7636	48.8027	42.1397	42.0236	48.8661	46.2828	45.598	44.5292	46.841	47.5005	72.5947	78.0392	67.1574	84.2968	68.6611
VII.204	7	204	Fkh		49.6758	46.907	44.0503	44.7132	49.6464	47.1697	45.128	44.4082	45.7908	46.3396	74.068	80.6423	74.7262	82.2516	75.0223
VII.286	7	285.75	Fkh		52.5494	52.8186	44.1221	43.8773	51.8218	49.2299	44.8794	43.7819	49.1054	51.0568	78.5092	75.6796	72.8154	84.2031	71.8515
VII.421	7	421.25	Fkh		51.4799	50.777	50.0082	51.3425	52.82	50.9097	48.2091	46.523	49.7079	53.0216	84.3892	83.6511	84.4015	79.9847	83.9886
VII.485	7	485		CEN	49.0617	53.0393	51.2465	54.925	55.3611	56.5055	50.2995	47.4144	51.8513	56.5855	89.3794	78.2279	97.5013	78.7283	98.3318
VII.509	7	509		CEN	52.7103	54.6604	55.4718	55.9599	56.9728	58.2023	50.3326	47.0564	54.396	62.1869	90.0665	79.9701	96.3405	83.3589	96.1397
VII.576	7	575.5			49.8016	51.806	45.3501	46.29	52.9473	49.7734	44.2427	43.4327	49.6917	48.4421	79.0542	80.6599	77.0284	80.5934	77.3171
VII.660	7	659.5	Fkh		48.378	47.3955	42.6915	42.881	47.7231	46.1963	45.778	44.6388	46.5368	47.1709	74.7263	78.2845	69.8693	91.7614	70.5018
VII.715	7	715.25	Fkh		51.5957	51.3106	43.1571	43.6739	51.834	53.5376	44.1123	43.2206	47.7512	50.065	77.9378	76.3395	74.7084	88.7435	74.0785
VII.778	7	777.75	Fkh		52.7047	51.9896	45.667	45.9015	53.1103	50.7723	45.0799	45.4015	48.3168	50.1679	83.411	79.0948	82.3514	80.9034	81.7452
VII.835	7	834.75	Fkh		58.002	56.6371	55.0899	61.5087	57.908	62.7625	57.9018	57.4512	54.2961	59.8618	93.5413	86.8565	102.058	86.7986	99.2981
VII.888	7	888.25	Fkh		56.584	57.0189	57.2962	64.635	56.3266	69.0336	70.4933	68.0609	59.0731	63.158	93.0983	86.7525	103.583	84.0131	101.98
VIII.64	8	64	Fkh		49.4634	50.8949	43.9441	44.3929	50.9596	49.5031	43.7709	42.6918	45.4784	47.5532	74.2369	79.2352	75.8192	84.9359	76.4022
VIII.116	8	116.5		CEN	54.4973	53.2997	46.0846	48.0875	57.3944	53.8268	45.7031	43.5229	49.491	53.0486	85.6342	81.9339	92.8903	80.4712	91.5844
VIII.134	8	134.5	Fkh		47.0981	45.9451	45.3727	48.6963	47.0302	47.5278	47.2175	47.7056	47.1017	50.7264	86.5915	80.8367	85.676	75.234	86.4119
VIII.297	8	297	Fkh		56.535	56.7453	53.2476	52.187	58.3472	57.5391	55.1953	53.7049	54.9234	60.8641	88.587	81.7524	95.8373	84.3129	92.5908
VIII.448	8	447.5	Fkh		53.4767	53.0641	45.1381	44.8811	54.5785	52.7001	46.0499	45.7428	51.766	53.4306	78.8042	78.2691	74.7449	87.9809	73.4637
IX.106	9	105.5	Fkh		55.9767	53.3565	45.2208	45.4683	53.5182	55.4714	47.5297	46.9304	50.2797	52.3804	81.7133	84.5429	77.8262	85.3051	77.841
IX.214	9	214.5	Fkh		53.8706	55.2495	54.2548	54.706	55.8576	55.8731	55.7877	53.557	53.1746	57.6638	89.9681	82.874	96.1011	83.8463	94.8858
IX.248	9	247.5	Fkh		44.9082	49.1891	42.832	43.2349	50.7339	47.2447	46.5346	44.8569	45.8762	49.2044	75.3173	76.6744	72.5189	85.7529	74.3816
IX.342	9	341.75	Fkh	CEN	54.1673	51.8738	50.8752	51.6647	55.5874	53.6112	48.7412	44.8956	53.138	58.3453	87.8317	82.3849	93.7069	85.1786	93.0482
IX.357	9	357.25	Fkh	CEN	56.962	56.1983	55.0846	55.2606	59.1051	57.3297	52.244	48.4781	52.9833	57.9646	94.6493	83.7259	104.751	84.6441	104.5
IX.412	9	411.75	Fkh		54.213	57.2211	58.0812	67.1086	57.0141	64.9401	70.2955	64.429	57.0677	66.863	93.3365	90.6446	98.9003	85.2546	97.5008
X.205	10	205.25	Fkh		48.5722	50.855	45.5141	48.1468	52.8656	52.7342	47.5662	46.5317	49.2422	50.7266	82.981	79.9292	86.7412	80.2265	86.837
X.375	10	374.75	Fkh		56.2743	54.9216	52.4015	55.2283	56.9901	60.4524	53.3877	51.9076	57.0628	61.2511	93.8411	80.2168	95.646	75.8348	93.8916
X.418	10	418.25	Fkh	CEN	57.6936	55.0137	54.932	61.67	57.6697	62.5926	68.0241	64.9528	57.4408	59.7676	97.2055	85.85	103.001	76.1948	98.6743
X.442	10	442.25	Fkh	CEN	53.7505	51.9444	54.3964	55.1529	54.7506	53.2166	51.9046	48.537	51.0262	56.4171	91.3117	81.9631	97.7416	88.2607	95.6416
X.540	10	540	Fkh		54.4599	53.5751	51.9711	59.6018	55.3335	63.6859	63.7849	61.7238	54.9003	59.7209	95.77	83.6456	102.441	72.4366	101.385
X.612	10	612.5	Fkh		55.485	55.5832	56.7351	63.967	57.0395	64.5879	67.4567	66.7947	56.8644	63.2249	94.245	91.2193	98.0983	86.7654	96.4812
X.684	10	683.75	Fkh		57.4766	55.7079	56.5601	63.9295	58.4214	66.8711	66.4671	58.7559	58.45	65.3508	100.752	86.62	102.903	82.5192	98.7406
XI.56	11	55.75	Fkh		55.9703	55.9251	53.9373	54.4064	56.0644	59.4413	59.7097	58.4364	55.1865	60.7878	91.3229	86.534	95.8598	84.8349	92.2635
XI.152	11	152.5			50.1968	48.4995	46.379	46.4278	48.1234	49.5639	44.847	43.4832	47.8421	49.1101	79.1048	76.5772	75.1282	88.2748	74.8255
XI.303	11	303			60.4048	56.3324	47.7125	49.6135	59.6919	61.6606	47.7627	44.5335	56.7534	59.9534	91.2796	80.7224	94.857	80.7203	92.1683
XI.330	11	330	Fkh		53.0612	53.1801	43.158	43.5712	52.2019	51.9693	43.308	41.876	51.186	52.2472	82.1548	80.1202	74.3293	89.5564	74.713
XI.448	11	448		CEN	59.289	58.3607	58.2762	65.5843	59.3349	63.7667	66.5965	64.0868	57.2268	65.1907	99.741	89.9056	106.096	91.9458	104.659
XI.456	11	456.5			51.0932	51.6203	43.7437	46.6883	53.3625	51.7118	48.7175	49.6099	50.0599	54.8762	91.3451	83.675	98.5921	89.2235	97.4536
XI.516	11	516.5			46.3688	49.7532	45.3285	44.8634	49.6236	49.1026	44.3436	42.6407	45.5622	48.9049	74.227	74.1388	78.1345	79.4851	79.0755
XII.91	12	91	Fkh		46.5715	50.5616	47.6798	47.5148	51.0108	50.9311	50.7582	47.9786	48.1704	51.8437	78.2989	81.6356	82.6032	80.1376	84.4473
XII.140	12	139.5	Fkh	CEN	54.2515	50.7338	47.6706	48.4596	54.1719	51.2406	48.0412	46.4327	51.2362	54.0544	91.3464	78.3892	89.7002	85.8692	88.3287
XII.156	12	156.25	Fkh	CEN	57.1649	52.4618	53.6573	55.5059	56.4497	53.5155	52.2204	50.3206	53.7245	58.5331	92.0747	81.8922	97.777	87.6047	94.5584
XII.231	12	231.25	Fkh		57.4279	56.0117	55.0604	59.8244	57.3752	59.599	62.3023	57.9255	55.791	59.3812	94.8829	86.4894	105.451	86.1675	102.657
XII.373	12	373	Fkh		50.5664	54.1315	52.3355	61.5351	55.1992	63.5757	65.7009	64.03	53.0377	59.5936	89.9379	90.4426	101.893	78.1659	99.8512
XII.414	12	413.75	Fkh		50.5174	49.8235	45.2905	46.6123	50.754	52.0368	46.9487	46.2978	49.8471	53.6109	82.7184	84.1582	80.3815	83.6135	80.4914
XII.513	12	513	Fkh		49.351	53.3542	46.3192	47.8821	53.1044	56.191	46.9971	46.6109	49.1767	55.7949	82.4146	79.5183	84.7156	81.1857	84.9397
XII.602	12	602.5	Fkh		52.21	55.6947	56.4585	61.6931	54.0795	61.5752	68.1832	61.9983	57.1058	62.5631	88.7224	84.874	94.5929	84.684	93.4658
XII.660	12	659.75	Fkh		47.9627	50.022	45.2085	44.2544	49.6607	47.3863	44.119	43.97	46.0327	47.5242	74.519	76.3959	75.5923	81.4878	76.3014
XII.745	12	745			58.8839	54.8748	48.5434	48.0581	55.5767	58.0785	49.0651	47.1657	55.3922	58.1422	89.7279	86.1426	88.3653	91.8297	85.292
XIII.32	13	31.75	Fkh		50.388	53.9926	48.8388	49.797	54.2935	56.1848	51.1772	49.8506	51.8064	55.4644	81.0448	81.1671	81.9815	86.1933	81.1964
XIII.137	13	137.25	Fkh		52.8394	53.3544	48.4333	48.6042	53.3788	56.5285	47.3872	46.9814	50.2324	52.594	84.2759	81.4464	81.4321	85.2164	81.468
XIII.183	13	183.25	Fkh		52.2105	51.1897	51.4551	54.5145	52.0477	53.3297	56.9709	56.9039	52.5558	52.3671	88.2769	81.8863	90.292	70.0609	88.9811
XIII.263	13	263.25		CEN	57.7024	55.9603	55.8979	60.112	57.6303	57.3364	57.7858	52.5258	55.8496	61.2379	96.0729	83.8297	105.608	85.3905	102.517
XIII.286	13	286.5	Fkh	CEN	53.879	54.6589	56.2481	60.3911	56.951	59.0134	70.9475	65.917	54.8855	61.8822	95.0334	86.8568	103.326	79.7083	101.046
XIII.371	13	371	Fkh		51.4895	52.491	45.1282	45.0582	53.1873	49.8971	43.6899	42.9171	52.0547	50.9569	79.663	75.8128	76.9573	86.3555	78.0756
XIII.536	13	535.75	Fkh		50.2629	49.1531	44.1794	44.0204	51.5683	48.2628	44.465	43.316	48.0597	50.257	77.9139	76.2808	70.8392	87.8386	70.9691
XIII.649	13	649	Fkh		55.4203	53.5362	44.6948	44.3069	57.2191	51.3795	45.0454	43.0516	48.1357	49.7323	77.3127	78.6467	76.8345	89.0004	76.449
XIII.815	13	815.25	Fkh		55.4619	57.487	59.2293	68.0019	58.2737	67.5173	72.2697	68.8921	56.8741	66.5146	91.0255	90.12	99.3136	90.4069	99.2774
XIII.898	13	898.5	Fkh		51.9765	54.5779	51.8117	55.8133	53.4668	63.251	53.8215	54.185	55.5563	60.6616	90.6217	84.8711	90.6574	86.536	87.1863
XIV.322	14	322.25	Fkh		55.4771	56.3604	49.4849	51.3462	56.3794	61.5818	48.9085	48.5566	52.6027	56.4097	86.5455	81.1467	91.2025	84.353	89.3266
XIV.560	14	560.5			55.2748	55.414	49.7713	56.3704	58.8105	60.3639	58.436	58.7269	54.1447	53.5555	88.7199	84.78	95.3893	74.4575	93.9263
XIV.610	14	609.5		CEN	55.5187	54.9995	48.9602	49.5836	55.0276	55.5616	48.7368	45.9692	52.5174	56.0489	89.4897	78.678	94.4131	84.4269	92.7249
XIV.636	14	635.75	Fkh	CEN	49.6784	49.5667	43.8483	44.514	48.4931	47.9975	42.878	40.6438	46.6105	48.8773	76.7263	74.3634	80.4983	85.429	79.8313
XV.114	15	114.25	Fkh		51.6019	52.103	50.7389	55.373	54.0443	54.2463	54.1188	50.3458	49.4257	54.3433	85.1133	83.4462	92.7711	79.8712	91.4173
XV.167	15	167.25	Fkh		53.3926	54.8419	54.6015	57.575	56.028	62.8338	53.0617	53.1766	53.3695	58.7148	85.6096	82.0485	89.2294	82.9152	88.2202
XV.278	15	277.5	Fkh		58.4392	55.39	55.0664	65.6336	57.2335	66.0541	71.4596	68.4838	57.1135	64.255	98.8102	89.9215	104.978	84.9485	102.606
XV.338	15	337.5	Fkh	CEN	55.2231	54.8532	54.8845	58.4925	56.0485	59.2688	54.7326	49.9633	53.9072	60.6932	94.6283	86.2577	97.6892	88.319	97.2094
XV.436	15	436.5	Fkh		59.8574	56.6874	51.6233	56.2706	58.833	64.7552	56.548	55.0366	56.7309	60.1747	93.5534	83.5345	94.5994	83.7397	92.7687
XV.490	15	489.5	Fkh		50.3847	51.2933	42.6967	42.9215	52.7332	49.5297	44.2491	43.7335	44.9054	45.9372	73.6987	81.8597	70.9533	92.4268	72.5116
XV.907	15	907.25			47.1986	48.9761	44.709	45.2798	48.2942	46.3901	42.8116	42.0606	46.8829	49.5056	76.3481	74.4675	74.7119	83.3112	72.4793
XV.1054	15	1053.75	Fkh		55.1156	56.9683	55.8881	61.9583	56.4921	60.8501	70.7744	68.1346	57.3457	65.1294	91.1191	84.8102	99.7584	84.22	98.1196
XVI.73	16	72.75			49.3452	51.2332	43.7315	44.2954	51.3903	50.9615	45.2336	44.5598	46.6649	48.8654	75.8314	78.5024	74.9092	84.6437	75.695
XVI.290	16	289.5	Fkh		55.2303	54.371	45.1218	45.3653	54.5857	56.0187	47.322	46.0125	52.501	54.4452	83.1911	80.6937	77.988	89.4227	77.957
XVI.384	16	384.5	Fkh		48.128	48.236	42.4615	42.6473	48.6305	46.1912	45.6989	45.3843	47.0322	48.3579	75.5979	80.8622	69.9083	87.1068	69.973
XVI.418	16	418.25	Fkh		52.8458	53.4326	48.2895	49.2063	53.6318	54.7077	49.2227	48.7035	51.7584	54.812	84.6674	83.8477	82.5902	90.9764	82.5247
XVI.512	16	512	Fkh		55.8789	52.2045	43.6576	43.507	51.669	49.4319	46.9162	45.0312	50.9136	52.5573	81.3985	77.6937	72.5454	86.536	73.1783
XVI.554	16	553.75	Fkh	CEN	51.401	50.7037	45.6636	45.6117	52.1719	48.8253	45.5537	43.0385	45.3015	47.495	82.198	72.2931	87.3466	78.6794	87.3996
XVI.564	16	564	Fkh	CEN	49.7235	50.1826	47.4325	46.5339	51.3655	48.6989	44.6725	43.4129	47.0705	49.9263	82.8794	74.4128	87.8391	90.3941	88.9863
XVI.634	16	633.75	Fkh		55.8906	54.7985	49.7279	49.2617	55.8255	56.1158	46.8595	45.206	54.259	57.9436	84.9163	81.1153	80.8048	86.5053	79.8073
XVI.777	16	777.25	Fkh		56.6687	53.288	49.5598	52.6428	54.4974	58.0904	49.7189	47.4596	52.0475	54.6846	89.421	81.4682	89.2377	83.4892	88.9305
XVI.820	16	819.75			51.4331	51.8552	43.1311	43.575	52.4237	50.977	43.6701	43.3089	47.612	48.5468	76.4981	79.5694	73.8291	76.7008	76.365
XVI.843	16	842.75			50.9598	55.4653	45.8565	46.1072	52.9564	55.4223	45.1439	43.2717	51.4941	52.4901	78.3764	79.0648	78.5165	80.6836	78.6216
