# Supplementary material for: The effects of manipulating levels of replication initiation factors on origin firing efficiency in yeast
Source: PLoS Genet. 2019 Oct 4;15(10):e1008430. doi: 10.1371/journal.pgen.1008430 (PMC6795477; doi:10.1371/journal.pgen.1008430)
Supplement: S10 Data — (XLSX) [file pgen.1008430.s028.xlsx]

## Sheet: WT30
Distance_from_ori	I.148	I.159	I.176	II.63	II.199	II.238	II.255	II.408	II.487	II.622	III.40	III.75	III.109	III.131	III.166	III.224	IV.329	IV.408	IV.435	IV.463	IV.505	IV.556	IV.914	IV.1017	IV.1159	IV.1166	V.60	V.94	V.146	V.174	V.287	V.353	V.439	VI.119	VI.136	VI.168	VI.200	VII.163	VII.204	VII.286	VII.421	VII.485	VII.509	VII.576	VII.660	VII.715	VII.778	VII.835	VII.888
-5	1.01612	1.01254	1.02234	1.06034	0.976488	1.07912	1.05272	1.01249	1.02517	0.986983	1.07586	1.02988	0.998622	0.990139	1.0031	1.03909	1.01267	1.01162	1.01762	1.03229	1.00464	1.01109	1.03829	0.992737	1.08381	1.23819	1.05234	1.02289	1.00652	1.05556	0.996457	0.998923	1.00876	0.991673	1.00022	1.05132	1.04028	1.00195	0.995129	1.0131	1.00986	1.00544	1.02564	1.1942	1.03423	1.05952	1.0101	1.04119	1.00949
-4.75	1.02213	1.01204	1.02644	1.0672	0.982826	1.08936	1.05509	1.01872	1.02409	0.998109	1.08885	1.04178	1.00167	0.988386	1.01384	1.03927	1.01794	1.01647	1.02247	1.03443	1.00988	1.02419	1.04266	1.00119	1.08195	1.20742	1.05521	1.03021	1.01372	1.05959	1.00168	1.00228	1.00837	0.990275	1.00333	1.05538	1.0392	1.00445	0.998136	1.02158	1.01371	1.00809	1.03186	1.20216	1.03582	1.05947	1.01481	1.04729	1.01325
-4.5	1.03267	1.01357	1.03174	1.07241	0.99049	1.10405	1.06537	1.02635	1.02377	1.01043	1.10227	1.05814	1.00473	0.991282	1.02167	1.0378	1.02432	1.02189	1.0303	1.03709	1.01571	1.04134	1.05136	1.01182	1.08008	1.1807	1.05936	1.04175	1.02536	1.06308	1.00727	1.00718	1.00975	0.9884	1.00778	1.05872	1.04171	1.00537	1.00038	1.02991	1.01733	1.01199	1.03982	1.21012	1.03798	1.05941	1.02039	1.0535	1.017
-4.25	1.0457	1.01874	1.041	1.07715	1.00025	1.1206	1.07851	1.03587	1.02345	1.02599	1.11347	1.07802	1.00549	0.995383	1.02601	1.03535	1.03045	1.0278	1.03937	1.04408	1.02103	1.06231	1.06192	1.02319	1.07822	1.17088	1.06815	1.05938	1.04368	1.06703	1.01278	1.00929	1.01299	0.986304	1.01414	1.05977	1.05144	1.00604	1.00431	1.03798	1.02191	1.02076	1.0514	1.21808	1.04132	1.05935	1.02683	1.05909	1.02076
-4	1.06102	1.0273	1.05393	1.0831	1.01174	1.13946	1.1015	1.04713	1.02524	1.04753	1.12628	1.10045	1.00533	0.999547	1.03025	1.03655	1.03507	1.03749	1.05418	1.05512	1.02603	1.08789	1.07767	1.03116	1.07636	1.17247	1.08163	1.0796	1.06448	1.07595	1.01743	1.00832	1.01735	0.986684	1.02166	1.06406	1.06282	1.00707	1.01078	1.04108	1.03017	1.03143	1.06332	1.22605	1.04505	1.05929	1.03411	1.06397	1.04759
-3.75	1.07933	1.03846	1.07049	1.09144	1.02503	1.15904	1.1286	1.05942	1.02864	1.07147	1.14714	1.12928	1.009	1.00473	1.03134	1.0391	1.03961	1.05139	1.07219	1.07013	1.03289	1.11906	1.09863	1.03999	1.0745	1.17987	1.09702	1.10546	1.0884	1.09057	1.01843	1.01193	1.02181	0.993112	1.03105	1.07303	1.0788	1.01417	1.01821	1.04418	1.0417	1.04517	1.07538	1.23401	1.0502	1.05924	1.04175	1.07572	1.08334
-3.5	1.09757	1.05054	1.09291	1.09705	1.04194	1.18112	1.16092	1.0722	1.0341	1.09486	1.17838	1.16834	1.02462	1.01131	1.02933	1.04658	1.04341	1.06896	1.09849	1.09031	1.03859	1.15495	1.12911	1.04865	1.07263	1.20648	1.11481	1.1381	1.11525	1.10648	1.01612	1.02228	1.02944	1.00622	1.04162	1.08548	1.10697	1.02428	1.02625	1.04834	1.05864	1.06142	1.09364	1.24197	1.05552	1.05918	1.05035	1.09661	1.12466
-3.25	1.1234	1.06427	1.12015	1.11656	1.06234	1.21257	1.19635	1.08907	1.04309	1.12004	1.22074	1.21545	1.05269	1.01765	1.02801	1.0566	1.04791	1.08836	1.13902	1.11567	1.04779	1.20474	1.16249	1.05696	1.07648	1.24911	1.13749	1.18945	1.14446	1.12543	1.01395	1.04401	1.04184	1.02203	1.05418	1.09935	1.16809	1.03625	1.03697	1.0581	1.07836	1.08145	1.11776	1.24993	1.05969	1.05912	1.06179	1.12779	1.17177
-3	1.16357	1.07983	1.15222	1.14884	1.08349	1.25374	1.24501	1.10613	1.05438	1.14725	1.26947	1.27005	1.09395	1.02245	1.03139	1.06938	1.05422	1.11032	1.19193	1.14586	1.0634	1.26787	1.20537	1.07131	1.11124	1.29175	1.17002	1.24288	1.17769	1.14837	1.01724	1.07694	1.06535	1.04241	1.06855	1.12694	1.2375	1.05057	1.05192	1.07436	1.10104	1.1099	1.15762	1.25789	1.06291	1.05907	1.07685	1.16732	1.2263
-2.75	1.21396	1.09383	1.18691	1.19013	1.1069	1.30716	1.30386	1.12717	1.0691	1.17761	1.32135	1.32679	1.14654	1.028	1.04699	1.08497	1.06045	1.14004	1.25141	1.18409	1.08217	1.33591	1.26292	1.09539	1.17327	1.33438	1.21002	1.30979	1.21445	1.18684	1.02556	1.12178	1.09698	1.06877	1.08399	1.16635	1.32188	1.06902	1.07145	1.09276	1.12918	1.14778	1.21398	1.26586	1.06861	1.05901	1.09413	1.21442	1.29518
-2.5	1.27188	1.11191	1.22637	1.23566	1.13105	1.36494	1.3628	1.15031	1.08992	1.20842	1.37868	1.38072	1.20289	1.03618	1.0741	1.10702	1.06881	1.17011	1.31811	1.22471	1.10908	1.41103	1.32486	1.12395	1.25274	1.37701	1.25682	1.37938	1.2594	1.24267	1.04395	1.17013	1.13357	1.10191	1.10085	1.2296	1.40656	1.09568	1.09601	1.11531	1.16266	1.19267	1.27156	1.27382	1.07883	1.09603	1.1126	1.26801	1.3721
-2.25	1.34427	1.1433	1.26846	1.28926	1.15333	1.42549	1.42689	1.17953	1.13061	1.24063	1.45026	1.43657	1.26053	1.0516	1.11498	1.13753	1.08652	1.20204	1.383	1.2652	1.14326	1.49125	1.39034	1.15324	1.34331	1.41964	1.30392	1.45104	1.31241	1.3156	1.06891	1.22481	1.17173	1.14052	1.12002	1.30992	1.48178	1.12893	1.1251	1.14378	1.20696	1.23969	1.33844	1.28178	1.09786	1.14529	1.13714	1.3245	1.44108
-2	1.41998	1.18108	1.31803	1.35453	1.17661	1.48632	1.5021	1.22358	1.17455	1.2836	1.52082	1.50191	1.32547	1.07226	1.15649	1.16922	1.1098	1.22612	1.44034	1.30627	1.17848	1.56199	1.46384	1.1909	1.41891	1.46227	1.34542	1.5296	1.37894	1.40561	1.09516	1.28345	1.21184	1.18077	1.14039	1.38777	1.54745	1.1676	1.15568	1.19139	1.25292	1.28728	1.40221	1.28974	1.12607	1.19542	1.17548	1.40276	1.51245
-1.75	1.49057	1.22636	1.37821	1.44443	1.19951	1.55074	1.56553	1.26755	1.21764	1.34104	1.5879	1.56969	1.40154	1.10952	1.20038	1.2059	1.1371	1.24435	1.49396	1.34405	1.2196	1.62617	1.5387	1.22451	1.49326	1.5049	1.38598	1.60806	1.46292	1.49707	1.12486	1.35631	1.24806	1.21656	1.16134	1.46465	1.60978	1.20574	1.18404	1.24047	1.29382	1.33954	1.45802	1.2977	1.15509	1.23951	1.22377	1.48632	1.59439
-1.5	1.55618	1.28652	1.44278	1.5352	1.22037	1.63471	1.62608	1.30926	1.25219	1.405	1.6517	1.63914	1.47923	1.15651	1.24354	1.23775	1.17426	1.259	1.54586	1.38095	1.25653	1.696	1.61036	1.25541	1.57024	1.54428	1.42654	1.67686	1.54175	1.57359	1.16314	1.44514	1.28274	1.24923	1.18582	1.54069	1.67532	1.2414	1.21161	1.29162	1.33345	1.39872	1.51757	1.30567	1.18646	1.27815	1.27296	1.55974	1.67871
-1.25	1.62736	1.36404	1.51176	1.61201	1.24498	1.70615	1.66885	1.35384	1.28964	1.45885	1.71265	1.68469	1.54355	1.19956	1.27953	1.26729	1.21684	1.26743	1.59529	1.41095	1.28695	1.74744	1.68406	1.28428	1.63732	1.58215	1.46221	1.72554	1.62054	1.64238	1.20814	1.52937	1.31709	1.2807	1.2148	1.62341	1.72551	1.26875	1.24123	1.33564	1.37724	1.45432	1.57859	1.31363	1.2216	1.31281	1.31605	1.62367	1.74355
-1	1.69169	1.44607	1.59721	1.68769	1.26982	1.76932	1.69853	1.39211	1.31872	1.51405	1.76485	1.73024	1.60407	1.23647	1.31526	1.29533	1.25263	1.27406	1.64422	1.44032	1.30415	1.79439	1.74636	1.30916	1.69973	1.62289	1.48903	1.76148	1.69933	1.69602	1.25009	1.59427	1.3477	1.31137	1.24188	1.69397	1.77571	1.29435	1.27262	1.36983	1.41437	1.50419	1.63154	1.32159	1.2539	1.34115	1.35668	1.68927	1.80839
-0.75	1.74043	1.5056	1.68739	1.74426	1.28935	1.83249	1.71357	1.4161	1.34287	1.55969	1.81705	1.77579	1.65329	1.27094	1.35353	1.31881	1.28693	1.28379	1.68243	1.46322	1.31773	1.84134	1.79072	1.33146	1.73862	1.65937	1.51373	1.76848	1.77812	1.74588	1.28099	1.63203	1.37312	1.33381	1.26723	1.76232	1.8259	1.31691	1.30292	1.40213	1.44628	1.54838	1.6713	1.33244	1.27701	1.36409	1.39667	1.7442	1.87323
-0.5	1.78918	1.5475	1.73384	1.79694	1.30403	1.89566	1.72279	1.43463	1.36543	1.59758	1.86924	1.82134	1.69752	1.2996	1.38725	1.33441	1.31354	1.29188	1.71687	1.48272	1.32629	1.88829	1.80963	1.35173	1.76762	1.69509	1.53478	1.77547	1.85691	1.77738	1.30055	1.65231	1.38796	1.35031	1.2851	1.79825	1.87609	1.33565	1.32562	1.43176	1.47061	1.58467	1.70369	1.3503	1.28885	1.3805	1.43167	1.79582	1.93807
-0.25	1.80792	1.57555	1.75821	1.84933	1.30952	1.95672	1.73202	1.44516	1.37975	1.62886	1.88905	1.81451	1.72583	1.31794	1.40978	1.34676	1.33104	1.29848	1.74538	1.49658	1.33111	1.92566	1.82854	1.3645	1.79662	1.71961	1.54623	1.78246	1.93546	1.78796	1.31496	1.67108	1.39509	1.35882	1.29465	1.82663	1.90547	1.34788	1.3388	1.45082	1.48897	1.61955	1.72773	1.36352	1.29332	1.39229	1.4533	1.81772	1.95673
0	1.79933	1.59178	1.77269	1.88378	1.31131	1.98294	1.74124	1.44738	1.38835	1.63875	1.89022	1.80313	1.74365	1.32696	1.41713	1.35347	1.3413	1.30371	1.76479	1.5004	1.33275	1.91231	1.84744	1.37256	1.80206	1.72768	1.55442	1.78946	1.94681	1.79116	1.32304	1.67183	1.39757	1.36013	1.29943	1.84169	1.89585	1.35539	1.33853	1.4604	1.4976	1.64593	1.73771	1.3687	1.29369	1.39105	1.45124	1.81185	1.95641
0.25	1.77242	1.57935	1.75617	1.88303	1.30847	1.96473	1.73147	1.4409	1.38344	1.63506	1.87893	1.7657	1.74872	1.33004	1.41008	1.35422	1.34164	1.30014	1.74956	1.49235	1.33022	1.88758	1.84338	1.36985	1.77202	1.72222	1.54854	1.77054	1.9297	1.77908	1.32578	1.66131	1.39311	1.35801	1.29575	1.84204	1.85339	1.35715	1.33168	1.46019	1.49237	1.65226	1.73943	1.36661	1.29093	1.38579	1.43457	1.77841	1.93476
0.5	1.72535	1.55913	1.73289	1.865	1.29744	1.92768	1.70044	1.42689	1.35752	1.61484	1.85597	1.71733	1.73094	1.32044	1.39402	1.34566	1.32664	1.28387	1.70697	1.47849	1.32048	1.84891	1.82426	1.36306	1.70285	1.71087	1.52714	1.74272	1.89251	1.75903	1.32014	1.61775	1.38138	1.34624	1.28799	1.82089	1.80523	1.35173	1.31853	1.45382	1.47439	1.64769	1.7179	1.35411	1.28177	1.37126	1.40922	1.74091	1.90651
0.75	1.65264	1.51656	1.69103	1.83722	1.27553	1.87327	1.65458	1.40895	1.3268	1.59126	1.81166	1.66896	1.6997	1.30506	1.37163	1.32522	1.30434	1.25748	1.66438	1.45319	1.31004	1.7969	1.80514	1.35019	1.63368	1.68555	1.49057	1.71489	1.85532	1.73223	1.30352	1.5593	1.3662	1.32254	1.26929	1.78204	1.75707	1.33456	1.29128	1.43496	1.45044	1.61841	1.67804	1.3332	1.26747	1.35245	1.38207	1.69269	1.86341
1	1.5783	1.4661	1.6525	1.78437	1.24364	1.80351	1.60872	1.38824	1.29361	1.55269	1.76736	1.62059	1.66099	1.2893	1.334	1.29869	1.27424	1.22341	1.62179	1.41937	1.29437	1.73391	1.78602	1.33271	1.56452	1.63971	1.44891	1.68707	1.80418	1.69158	1.28612	1.51671	1.34724	1.29239	1.24442	1.73575	1.70891	1.30962	1.25562	1.41065	1.41795	1.57564	1.62849	1.3066	1.2497	1.33015	1.34839	1.62707	1.82031
1.25	1.50081	1.42615	1.62491	1.71922	1.21242	1.73152	1.56288	1.36054	1.25796	1.49199	1.71893	1.56151	1.61104	1.27587	1.29563	1.27295	1.23932	1.18528	1.56277	1.37888	1.27602	1.65576	1.76689	1.30487	1.49535	1.58306	1.40588	1.65917	1.73277	1.63987	1.26931	1.48325	1.32361	1.2585	1.21226	1.68385	1.65612	1.28201	1.21195	1.37824	1.3845	1.52522	1.57797	1.27755	1.23151	1.30389	1.30729	1.55319	1.77388
1.5	1.40492	1.40969	1.60106	1.65465	1.17962	1.647	1.51762	1.32467	1.22043	1.43218	1.65823	1.49516	1.55368	1.26086	1.25455	1.24714	1.2024	1.14411	1.5039	1.32218	1.2537	1.5702	1.7367	1.27499	1.42618	1.49811	1.36296	1.61101	1.64156	1.58857	1.25661	1.45009	1.29532	1.21639	1.1717	1.62254	1.6002	1.25364	1.17159	1.34564	1.35144	1.47362	1.52822	1.24293	1.21299	1.27516	1.26584	1.48216	1.7205
1.75	1.30841	1.39324	1.57684	1.58481	1.13911	1.55186	1.47351	1.28692	1.18219	1.37058	1.59983	1.42234	1.47626	1.24508	1.21653	1.21698	1.17782	1.09717	1.44367	1.24809	1.22394	1.4949	1.68921	1.24181	1.35702	1.40598	1.31674	1.55406	1.54912	1.53344	1.24356	1.41835	1.26433	1.1718	1.12313	1.55222	1.53501	1.22157	1.1356	1.30721	1.31311	1.41705	1.47757	1.2005	1.1942	1.24097	1.23073	1.40782	1.65871
2	1.23872	1.37678	1.54976	1.50906	1.10213	1.46364	1.42939	1.24699	1.14512	1.30918	1.53061	1.35293	1.3782	1.22804	1.17396	1.18614	1.1559	1.06248	1.37335	1.17407	1.18551	1.41066	1.62284	1.20612	1.28785	1.33282	1.2618	1.49406	1.46304	1.47435	1.22934	1.38677	1.23195	1.13051	1.0683	1.48314	1.45969	1.18846	1.10302	1.26509	1.26783	1.35026	1.41453	1.158	1.17395	1.19868	1.20274	1.32331	1.59555
2.25	1.18853	1.36033	1.5228	1.42881	1.07004	1.3728	1.38376	1.20731	1.10631	1.25542	1.44836	1.277	1.28493	1.20983	1.13537	1.15565	1.13616	1.0346	1.30139	1.11757	1.14697	1.32811	1.54762	1.16384	1.23819	1.25705	1.20669	1.43686	1.38826	1.41527	1.21258	1.35478	1.201	1.10115	1.03958	1.41671	1.38885	1.15782	1.0717	1.21865	1.22215	1.27732	1.35003	1.12527	1.15461	1.15584	1.17682	1.2408	1.53321
2.5	1.1496	1.34387	1.49557	1.36162	1.04154	1.29343	1.33862	1.17424	1.07377	1.20369	1.3692	1.2009	1.21067	1.1904	1.10588	1.12971	1.11846	1.00967	1.24157	1.0737	1.1175	1.27208	1.4724	1.12777	1.20742	1.18409	1.16081	1.38047	1.31401	1.35618	1.19541	1.32194	1.17204	1.07721	1.0386	1.34239	1.32324	1.12894	1.04261	1.17683	1.18054	1.21314	1.29933	1.10713	1.1341	1.12338	1.15281	1.18817	1.46596
2.75	1.12933	1.32742	1.46414	1.29856	1.02279	1.23617	1.29363	1.14169	1.04523	1.15324	1.30464	1.13535	1.17115	1.16516	1.08011	1.10758	1.10215	0.991893	1.18099	1.04768	1.08939	1.2209	1.40075	1.09955	1.1807	1.12676	1.11732	1.32295	1.2461	1.2951	1.17102	1.28859	1.143	1.05803	1.03761	1.27178	1.26012	1.09913	1.02689	1.14589	1.14952	1.16473	1.25982	1.09551	1.11249	1.09575	1.13	1.15322	1.39599
3	1.11251	1.31096	1.39898	1.23542	1.00715	1.18579	1.24832	1.12178	1.01752	1.11703	1.25205	1.09261	1.15097	1.13483	1.05924	1.09125	1.09089	0.989047	1.14378	1.03264	1.07066	1.17876	1.33779	1.07535	1.17088	1.08577	1.08845	1.26378	1.18296	1.23813	1.14579	1.25596	1.11378	1.04259	1.03663	1.22283	1.19606	1.07236	1.01728	1.12208	1.12386	1.13085	1.22031	1.08263	1.08966	1.07073	1.10753	1.12525	1.33242
3.25	1.09462	1.29451	1.32756	1.18023	0.995323	1.14303	1.20274	1.11326	0.996611	1.09115	1.20196	1.06729	1.13753	1.10607	1.0403	1.07809	1.08183	0.986422	1.13775	1.02236	1.05713	1.14842	1.28183	1.05645	1.17247	1.05662	1.06629	1.2118	1.13828	1.19408	1.11989	1.22292	1.08493	1.03259	1.03564	1.18503	1.13763	1.04563	1.01219	1.10503	1.10107	1.10313	1.18079	1.06797	1.07068	1.04946	1.08603	1.10303	1.28059
3.5	1.08169	1.27805	1.27239	1.13194	0.984564	1.11198	1.15648	1.10474	0.988385	1.07548	1.15947	1.05188	1.1284	1.08116	1.02557	1.06653	1.07573	0.986582	1.13237	1.01656	1.04809	1.12533	1.229	1.0433	1.17987	1.04011	1.04723	1.16772	1.10496	1.15297	1.09258	1.18636	1.05677	1.02791	1.03466	1.16012	1.09586	1.02677	1.00788	1.09063	1.08282	1.08398	1.14128	1.05495	1.05814	1.03441	1.06874	1.08458	1.23403
3.75	1.06984	1.2616	1.21931	1.10666	0.975933	1.09478	1.11019	1.09622	0.982338	1.0605	1.12242	1.03746	1.12592	1.06329	1.01274	1.05659	1.06817	0.989089	1.12415	1.01616	1.04494	1.10904	1.1877	1.03351	1.20648	1.02605	1.03164	1.13384	1.08078	1.12748	1.06848	1.14958	1.03032	1.02351	1.03367	1.14135	1.06795	1.01576	1.0038	1.07657	1.06681	1.07295	1.10177	1.04289	1.0509	1.02225	1.05558	1.0719	1.19158
4	1.06105	1.24514	1.17059	1.09023	0.968843	1.07758	1.06452	1.08771	0.982762	1.04436	1.09531	1.02472	1.12998	1.0482	1.00252	1.04902	1.05801	0.994544	1.11894	1.01327	1.04428	1.09279	1.15201	1.02731	1.24911	1.01346	1.0223	1.10631	1.05992	1.10859	1.05034	1.11786	1.00612	1.01887	1.03269	1.12211	1.0558	1.00862	1.00038	1.06403	1.05503	1.06406	1.06743	1.03195	1.04827	1.01197	1.04912	1.06266	1.15415
4.25	1.05399	1.22869	1.13634	1.07334	0.964894	1.06238	1.01946	1.07919	0.982728	1.02856	1.07406	1.01794	1.13612	1.03488	0.99422	1.04249	1.04449	0.997859	1.11479	1.01205	1.04199	1.07849	1.1247	1.02383	1.29175	1.00604	1.01697	1.08204	1.04436	1.09232	1.03595	1.09259	0.986885	1.01456	1.03171	1.10189	1.05536	1.00625	0.999323	1.05226	1.04533	1.05299	1.04382	1.0223	1.04496	1.00582	1.04437	1.05795	1.12161
4.5	1.04692	1.21223	1.11375	1.06471	0.963876	1.04796	0.980584	1.07067	0.98247	1.01479	1.06121	1.01278	1.13768	1.02398	0.987637	1.03532	1.03184	1.00043	1.10247	1.01043	1.03601	1.06689	1.10131	1.02364	1.33438	1.00117	1.01234	1.06145	1.03485	1.07679	1.02366	1.07354	0.96998	1.01161	1.03072	1.08133	1.05176	1.00358	0.997695	1.04264	1.03568	1.04057	1.02558	1.01375	1.04016	1.00103	1.03916	1.05213	1.09122
4.75	1.04021	1.19578	1.09473	1.05558	0.963885	1.03667	0.942701	1.06215	0.982126	1.00255	1.05306	1.00813	1.13599	1.01462	0.984231	1.02762	1.01884	1.0025	1.08256	1.00621	1.02995	1.05536	1.0844	1.02472	1.37701	0.997504	1.011	1.04632	1.03127	1.06425	1.01369	1.05595	0.970393	1.00849	1.02974	1.06365	1.04479	1.00091	0.99457	1.03377	1.02721	1.02967	1.01775	1.00708	1.03533	0.997218	1.03502	1.04418	1.06614
5	1.03499	1.17932	1.08182	1.04491	0.966752	1.02902	0.94929	1.05364	0.982976	0.992786	1.04479	1.0061	1.13433	1.00805	0.98122	1.0206	1.00717	1.00252	1.06739	1.00121	1.02184	1.04411	1.07547	1.02648	1.41964	0.996073	1.00915	1.03916	1.02938	1.05551	1.00887	1.04299	0.973439	1.00489	1.02875	1.04853	1.04042	0.999043	0.99146	1.0266	1.01904	1.01944	1.01711	1.00161	1.03091	0.996004	1.03204	1.03586	1.04812
[truncated: 69 more columns]

## Sheet: WT60
Distance_from_ori	I.148	I.159	I.176	II.63	II.199	II.238	II.255	II.408	II.487	II.622	III.40	III.75	III.109	III.131	III.166	III.224	IV.329	IV.408	IV.435	IV.463	IV.505	IV.556	IV.914	IV.1017	IV.1159	IV.1166	V.60	V.94	V.146	V.174	V.287	V.353	V.439	VI.119	VI.136	VI.168	VI.200	VII.163	VII.204	VII.286	VII.421	VII.485	VII.509	VII.576	VII.660	VII.715	VII.778	VII.835	VII.888
-5	1.07041	1.09751	1.15846	1.14889	1.0947	1.26811	1.16268	1.10493	1.05057	1.12628	1.23816	1.23835	1.14214	1.01625	1.05768	1.0631	1.01487	1.05094	1.20932	1.0913	1.0568	1.12615	1.13699	1.06866	1.16897	1.33804	1.12661	1.17425	1.13637	1.0959	1.05313	1.10616	1.0385	1.0666	1.0211	1.11834	1.16831	1.05715	1.04808	1.07717	1.13132	1.09376	1.1725	1.09264	1.05611	1.17609	1.04892	1.1281	1.15415
-4.75	1.08644	1.10214	1.16828	1.16633	1.11694	1.3071	1.18805	1.12476	1.0584	1.14256	1.26746	1.27037	1.16293	1.02291	1.05939	1.08181	1.02389	1.06168	1.2288	1.10286	1.06177	1.15192	1.15394	1.07068	1.18632	1.36149	1.14538	1.189	1.16494	1.11541	1.0623	1.11436	1.04064	1.07065	1.02512	1.13919	1.1835	1.06254	1.05467	1.09031	1.14526	1.09725	1.19733	1.0971	1.05977	1.17703	1.0522	1.14182	1.17556
-4.5	1.11163	1.10878	1.1728	1.18243	1.1408	1.3413	1.21864	1.14478	1.06712	1.15978	1.30416	1.30409	1.18673	1.03055	1.06144	1.10293	1.03458	1.07534	1.24133	1.12522	1.0698	1.19114	1.17544	1.07573	1.20366	1.39136	1.1656	1.2031	1.19678	1.13853	1.0725	1.12843	1.04074	1.0762	1.03096	1.16045	1.20521	1.06946	1.0622	1.10583	1.1594	1.10939	1.22577	1.10155	1.06304	1.17797	1.0556	1.15727	1.19698
-4.25	1.14339	1.11856	1.18297	1.19818	1.16593	1.37599	1.25058	1.16447	1.0757	1.17952	1.34803	1.34357	1.21694	1.03949	1.06189	1.12738	1.04461	1.09039	1.25535	1.15302	1.08092	1.23769	1.20441	1.08253	1.22101	1.41025	1.18975	1.22594	1.23311	1.16597	1.0836	1.14905	1.04028	1.08211	1.03928	1.18129	1.23781	1.07598	1.07016	1.12153	1.17435	1.13596	1.25989	1.10601	1.0662	1.17891	1.0591	1.17912	1.2184
-4	1.18203	1.13015	1.19758	1.21686	1.19671	1.4063	1.28827	1.18185	1.0851	1.20251	1.39804	1.39027	1.25378	1.05029	1.06371	1.15556	1.05504	1.11116	1.285	1.18568	1.09678	1.29603	1.24139	1.09626	1.23835	1.42221	1.22087	1.268	1.2714	1.203	1.09461	1.17312	1.04483	1.09133	1.04914	1.20703	1.28765	1.0823	1.08018	1.14079	1.19234	1.16721	1.29788	1.11046	1.06982	1.17986	1.06731	1.20981	1.25699
-3.75	1.23004	1.14466	1.21563	1.24176	1.22935	1.43365	1.33247	1.19754	1.09666	1.22855	1.4504	1.45402	1.3036	1.06289	1.07144	1.18433	1.06479	1.1354	1.32133	1.24041	1.11601	1.36178	1.28334	1.11623	1.25569	1.43141	1.2595	1.33093	1.31301	1.25254	1.1026	1.2004	1.05186	1.10696	1.0622	1.23791	1.34493	1.08983	1.09384	1.16005	1.21292	1.20562	1.33868	1.11492	1.07782	1.1808	1.07963	1.2546	1.31533
-3.5	1.28302	1.16218	1.24677	1.26874	1.25744	1.45936	1.38345	1.20945	1.10866	1.25692	1.50806	1.53155	1.35922	1.07682	1.08561	1.21557	1.07329	1.16058	1.37077	1.30084	1.13665	1.43493	1.34384	1.14192	1.27304	1.43224	1.29943	1.40326	1.3591	1.31124	1.10974	1.23147	1.06868	1.13468	1.07769	1.27685	1.40893	1.10057	1.10979	1.18297	1.24592	1.24383	1.38112	1.11937	1.08831	1.18174	1.09945	1.30729	1.38511
-3.25	1.33963	1.18184	1.28587	1.31154	1.28374	1.48867	1.44437	1.22215	1.12474	1.28542	1.57526	1.60817	1.41515	1.09206	1.11174	1.25485	1.08506	1.18693	1.43375	1.35717	1.16037	1.52238	1.41239	1.17837	1.29421	1.42872	1.33689	1.48146	1.41324	1.37176	1.11851	1.26717	1.09531	1.16728	1.09713	1.32005	1.48529	1.11969	1.12874	1.20836	1.28449	1.28392	1.42873	1.12382	1.10129	1.18268	1.12818	1.36528	1.44949
-3	1.40314	1.2068	1.33565	1.36877	1.30152	1.52605	1.52406	1.23494	1.15096	1.31457	1.64731	1.67652	1.47412	1.1102	1.14085	1.29724	1.10303	1.21788	1.49328	1.41438	1.18712	1.60621	1.48319	1.21559	1.33607	1.4252	1.37171	1.56004	1.47419	1.43152	1.13979	1.30742	1.12985	1.2029	1.1191	1.37285	1.56543	1.14511	1.14842	1.23495	1.32859	1.33203	1.48676	1.12828	1.11632	1.18363	1.16234	1.42355	1.50063
-2.75	1.46539	1.23682	1.39498	1.43452	1.30897	1.57425	1.59884	1.261	1.17973	1.34528	1.7136	1.74362	1.54432	1.12988	1.17164	1.33755	1.12371	1.25327	1.55246	1.46488	1.21197	1.69121	1.56754	1.24975	1.40702	1.42168	1.40622	1.65716	1.53317	1.50839	1.16905	1.3709	1.16389	1.23539	1.14168	1.4359	1.64927	1.17319	1.16648	1.26542	1.36422	1.38374	1.55298	1.13273	1.13269	1.18457	1.19781	1.50116	1.54154
-2.5	1.52767	1.27272	1.48526	1.50429	1.30829	1.62641	1.66541	1.2877	1.21047	1.37631	1.77558	1.81241	1.61956	1.1549	1.20013	1.37001	1.14591	1.28618	1.59186	1.5107	1.23618	1.76987	1.66379	1.2834	1.49632	1.41816	1.43996	1.76928	1.57675	1.59422	1.20756	1.44123	1.19745	1.26955	1.16839	1.52031	1.72804	1.19707	1.18233	1.29972	1.39454	1.42289	1.61622	1.13719	1.1533	1.21332	1.24237	1.59096	1.58565
-2.25	1.5927	1.32194	1.58887	1.55947	1.2929	1.66572	1.73743	1.31201	1.24856	1.40556	1.84593	1.87296	1.66841	1.18325	1.2271	1.40048	1.17877	1.30574	1.60988	1.54501	1.25853	1.83412	1.76184	1.31678	1.59714	1.41463	1.46567	1.86641	1.61026	1.67944	1.24321	1.52163	1.23036	1.30515	1.2031	1.61912	1.79097	1.21702	1.19487	1.33438	1.42208	1.43706	1.65683	1.14164	1.18161	1.24196	1.29717	1.68275	1.6243
-2	1.63551	1.37951	1.67448	1.60304	1.26532	1.70366	1.78788	1.33277	1.2881	1.43782	1.90358	1.90882	1.7056	1.21188	1.254	1.42855	1.21725	1.30522	1.61696	1.57524	1.27609	1.89359	1.83654	1.32886	1.67083	1.41111	1.47841	1.92112	1.62838	1.7426	1.27697	1.59305	1.26247	1.33585	1.23123	1.69289	1.82556	1.23352	1.2056	1.35856	1.44554	1.44905	1.68649	1.1461	1.20608	1.26434	1.34757	1.73045	1.65612
-1.75	1.66333	1.44385	1.76392	1.63905	1.23932	1.73541	1.79895	1.35234	1.32805	1.46782	1.94141	1.92159	1.71829	1.24359	1.27798	1.44648	1.25361	1.29562	1.61687	1.55174	1.28162	1.93202	1.89034	1.3308	1.73626	1.40759	1.46469	1.94119	1.63522	1.76792	1.29506	1.63659	1.29575	1.35404	1.25659	1.75859	1.83102	1.24622	1.21378	1.38081	1.45764	1.4504	1.6789	1.15055	1.22428	1.28038	1.3843	1.73996	1.65722
-1.5	1.67429	1.50889	1.84996	1.6749	1.2243	1.73249	1.80041	1.36495	1.34501	1.48807	1.91521	1.90294	1.70218	1.2806	1.30062	1.44233	1.29314	1.2813	1.60264	1.51378	1.28347	1.89943	1.9315	1.31407	1.79975	1.4061	1.45096	1.94193	1.63622	1.76474	1.30378	1.65662	1.32277	1.35663	1.26554	1.77095	1.83649	1.25721	1.21996	1.39334	1.44705	1.45251	1.65798	1.15501	1.24104	1.28996	1.41178	1.73319	1.65349
-1.25	1.67906	1.58413	1.90416	1.69487	1.22082	1.72192	1.7866	1.35749	1.34285	1.48522	1.86757	1.85732	1.65628	1.30559	1.31344	1.42235	1.32472	1.25894	1.55344	1.46889	1.28008	1.861	1.94056	1.28485	1.784	1.40748	1.4345	1.92632	1.63717	1.75286	1.30563	1.66859	1.33733	1.33413	1.26679	1.76281	1.84195	1.25914	1.22228	1.40352	1.4201	1.45212	1.64008	1.15946	1.25299	1.29615	1.43726	1.71699	1.64975
-1	1.66945	1.65403	1.90981	1.71342	1.21801	1.70289	1.76153	1.33768	1.33131	1.47652	1.81192	1.8117	1.60887	1.31694	1.30989	1.3895	1.34416	1.23892	1.51362	1.43231	1.27083	1.82029	1.92724	1.25429	1.75716	1.41248	1.43042	1.9039	1.63812	1.73016	1.30224	1.66924	1.32963	1.30559	1.26474	1.74331	1.84742	1.25776	1.22002	1.40095	1.39465	1.44849	1.62759	1.16392	1.25369	1.29884	1.44565	1.70046	1.64601
-0.75	1.63696	1.69063	1.90318	1.69868	1.22042	1.67977	1.73647	1.32358	1.32284	1.4555	1.75855	1.78918	1.56926	1.32053	1.29386	1.35872	1.35092	1.21553	1.51938	1.41217	1.24953	1.7701	1.9081	1.23086	1.74771	1.41565	1.43048	1.83922	1.63907	1.70744	1.29011	1.65393	1.30944	1.28001	1.26046	1.72272	1.84586	1.24168	1.21554	1.3813	1.37005	1.44235	1.60765	1.17393	1.24005	1.29229	1.44393	1.66217	1.64227
-0.5	1.60259	1.69549	1.88936	1.66477	1.23109	1.65599	1.71335	1.31577	1.31256	1.42733	1.68192	1.77402	1.55175	1.31928	1.27086	1.33573	1.33503	1.20527	1.53892	1.39255	1.23431	1.72954	1.89182	1.21477	1.72494	1.43299	1.43321	1.76031	1.64002	1.6749	1.2637	1.58916	1.28811	1.26246	1.25609	1.68608	1.84363	1.21518	1.20971	1.35709	1.34669	1.43595	1.58528	1.19742	1.2129	1.276	1.40832	1.60785	1.63854
-0.25	1.59148	1.67985	1.8348	1.6418	1.2614	1.64048	1.68005	1.31721	1.2976	1.40653	1.61778	1.76142	1.56253	1.3104	1.25035	1.31615	1.30499	1.21557	1.57175	1.3914	1.21828	1.68787	1.86717	1.20052	1.68106	1.47799	1.43617	1.70097	1.64108	1.62237	1.22824	1.5201	1.26566	1.25327	1.25207	1.63956	1.84549	1.18751	1.20256	1.33104	1.31792	1.4334	1.58326	1.22284	1.18316	1.25615	1.35254	1.57366	1.62795
0	1.59471	1.64952	1.73402	1.62793	1.29825	1.637	1.6371	1.31976	1.27942	1.38218	1.59807	1.74904	1.585	1.29018	1.23865	1.29505	1.26958	1.22918	1.6001	1.41363	1.20726	1.64219	1.83372	1.18968	1.63012	1.51523	1.4386	1.69234	1.6729	1.56979	1.19449	1.43696	1.23394	1.24731	1.24691	1.5918	1.85427	1.16945	1.19558	1.3127	1.29966	1.44404	1.61099	1.25169	1.16342	1.23948	1.29708	1.58133	1.61819
0.25	1.60214	1.58528	1.63854	1.61849	1.33558	1.6337	1.59622	1.32547	1.26641	1.36441	1.63885	1.75859	1.61247	1.2624	1.22995	1.27858	1.24533	1.25012	1.6387	1.44635	1.21403	1.60999	1.79488	1.20151	1.58946	1.55166	1.43897	1.72022	1.71542	1.52697	1.17706	1.37276	1.20892	1.24275	1.23941	1.56655	1.86641	1.16649	1.18849	1.30775	1.30256	1.48588	1.64396	1.28165	1.15351	1.22565	1.253	1.62041	1.61704
0.5	1.63327	1.5099	1.56087	1.62016	1.35743	1.64622	1.58335	1.33232	1.26743	1.37668	1.70314	1.78499	1.6351	1.24224	1.22494	1.274	1.22319	1.2767	1.68989	1.49011	1.22991	1.6131	1.75887	1.22383	1.55433	1.60087	1.43879	1.75907	1.75458	1.5063	1.17783	1.3404	1.20303	1.243	1.23077	1.58296	1.87848	1.16777	1.1804	1.30647	1.3224	1.53782	1.69047	1.30497	1.14615	1.2324	1.22961	1.6593	1.61971
0.75	1.6966	1.40534	1.5467	1.63236	1.36734	1.67606	1.5926	1.33935	1.272	1.39615	1.78305	1.81848	1.66032	1.23386	1.22212	1.29619	1.20991	1.28729	1.73294	1.53866	1.2464	1.62097	1.73839	1.25149	1.5192	1.66958	1.43833	1.79328	1.79057	1.49989	1.19079	1.31959	1.21002	1.26069	1.21879	1.62129	1.8826	1.17294	1.17163	1.30517	1.34951	1.60286	1.73472	1.32154	1.14174	1.25114	1.21411	1.682	1.64753
1	1.74584	1.29447	1.5407	1.64906	1.37177	1.7118	1.60185	1.34541	1.27741	1.42065	1.8375	1.83563	1.68711	1.24516	1.2237	1.34187	1.21739	1.29143	1.7311	1.57263	1.25621	1.64997	1.73583	1.27556	1.48406	1.71137	1.43472	1.81843	1.83406	1.50089	1.20461	1.31431	1.22935	1.28191	1.20502	1.6585	1.88123	1.18756	1.16249	1.30307	1.37538	1.65602	1.76234	1.33342	1.14003	1.26756	1.20605	1.69489	1.67803
1.25	1.77124	1.21604	1.55551	1.66103	1.37169	1.74073	1.61195	1.349	1.28215	1.43366	1.88084	1.83007	1.71738	1.26686	1.22422	1.38944	1.22817	1.2832	1.71815	1.57523	1.26296	1.67958	1.73328	1.29157	1.44893	1.73209	1.42558	1.84344	1.86633	1.49815	1.2182	1.31893	1.25229	1.28702	1.18991	1.68447	1.87482	1.2071	1.15193	1.30139	1.40111	1.69425	1.77957	1.33416	1.14546	1.28148	1.20318	1.71191	1.7189
1.5	1.73094	1.20903	1.57522	1.67752	1.35433	1.76967	1.62638	1.35255	1.28744	1.44248	1.88664	1.81857	1.73318	1.28717	1.22088	1.42103	1.23874	1.25871	1.69469	1.55679	1.26993	1.70575	1.73254	1.30735	1.4138	1.70959	1.408	1.87367	1.86014	1.49216	1.23195	1.33072	1.26919	1.28194	1.17352	1.70574	1.86262	1.22181	1.14122	1.30244	1.41302	1.70182	1.78587	1.32486	1.15702	1.2995	1.20988	1.7182	1.75283
1.75	1.67208	1.20202	1.61856	1.70208	1.31892	1.78757	1.62581	1.3561	1.29343	1.44726	1.87668	1.79509	1.72421	1.3077	1.20805	1.42788	1.25558	1.2312	1.65546	1.52168	1.26964	1.69907	1.73009	1.31627	1.37866	1.67317	1.37774	1.8841	1.82126	1.48343	1.25261	1.37515	1.28197	1.27327	1.15553	1.72469	1.84461	1.22318	1.13047	1.29889	1.40375	1.68313	1.78781	1.30987	1.17397	1.31298	1.23715	1.68707	1.78675
2	1.60287	1.19501	1.71847	1.71319	1.28501	1.77388	1.62523	1.35804	1.28529	1.44475	1.84175	1.75961	1.66241	1.33025	1.18209	1.43131	1.27092	1.19991	1.5815	1.45527	1.24706	1.67733	1.71921	1.31687	1.34353	1.62917	1.33511	1.88072	1.75718	1.47412	1.27402	1.43514	1.28337	1.25921	1.13608	1.73025	1.80892	1.21646	1.12019	1.29029	1.38506	1.64731	1.77955	1.29403	1.18613	1.31056	1.26712	1.62374	1.82068
2.25	1.51167	1.188	1.78885	1.71406	1.24847	1.74919	1.60741	1.35891	1.26747	1.41244	1.77432	1.69463	1.56446	1.35574	1.14671	1.42265	1.27025	1.16585	1.50209	1.38645	1.22232	1.64682	1.70498	1.28866	1.33804	1.5697	1.28998	1.82082	1.678	1.4648	1.28348	1.48947	1.28269	1.23637	1.12392	1.71315	1.74495	1.20605	1.10813	1.26916	1.35954	1.60381	1.75883	1.27526	1.19102	1.29783	1.28309	1.54237	1.84282
2.5	1.43041	1.18099	1.8094	1.66504	1.21318	1.6964	1.57634	1.35462	1.24335	1.37288	1.67965	1.61049	1.48103	1.37619	1.11355	1.40464	1.26619	1.13439	1.44079	1.32346	1.19679	1.60328	1.69075	1.25407	1.36149	1.50744	1.25106	1.73968	1.60087	1.45549	1.29093	1.52227	1.27772	1.20359	1.11937	1.65915	1.66382	1.19421	1.09532	1.24222	1.33354	1.54859	1.71302	1.25243	1.18965	1.27573	1.28001	1.4688	1.81057
2.75	1.35951	1.17398	1.81893	1.5885	1.187	1.62488	1.53678	1.35	1.22046	1.33454	1.59217	1.51823	1.40259	1.37188	1.08512	1.37509	1.25694	1.11462	1.37508	1.25933	1.16873	1.56072	1.67341	1.21946	1.39136	1.43253	1.21413	1.64018	1.52764	1.43516	1.26828	1.52976	1.26675	1.16863	1.11482	1.59651	1.57411	1.18089	1.08618	1.21664	1.30514	1.47423	1.6398	1.231	1.1868	1.25339	1.2698	1.41222	1.75988
3	1.29377	1.16697	1.8004	1.51417	1.16191	1.55476	1.4908	1.33788	1.19521	1.29405	1.52389	1.43674	1.34336	1.34274	1.06393	1.3302	1.22862	1.09846	1.33176	1.21648	1.14024	1.51769	1.64793	1.18555	1.41025	1.36837	1.18933	1.55272	1.45235	1.40499	1.24214	1.52665	1.25214	1.13991	1.11027	1.53869	1.4859	1.16305	1.08031	1.19586	1.27201	1.39791	1.56657	1.20957	1.1814	1.23226	1.25506	1.3638	1.69738
3.25	1.2415	1.15996	1.73493	1.44212	1.14002	1.49069	1.43641	1.32004	1.16402	1.24706	1.45962	1.37057	1.30319	1.31083	1.04441	1.28861	1.19605	1.08258	1.31433	1.18489	1.11519	1.47169	1.61348	1.15114	1.42221	1.31346	1.16913	1.48246	1.37401	1.36372	1.21221	1.51402	1.23012	1.11951	1.10572	1.48341	1.4129	1.14515	1.07685	1.18258	1.24068	1.3397	1.49335	1.18524	1.17371	1.20884	1.23679	1.31886	1.63678
3.5	1.19692	1.15295	1.64558	1.37204	1.12036	1.42099	1.37331	1.3022	1.13671	1.20892	1.39705	1.31492	1.27709	1.27906	1.03048	1.24856	1.16291	1.07042	1.30686	1.15598	1.09799	1.42416	1.57416	1.1249	1.43141	1.28135	1.15129	1.41727	1.30641	1.32229	1.17422	1.47877	1.20584	1.10201	1.10117	1.42336	1.36069	1.12675	1.07403	1.17167	1.21427	1.28571	1.42012	1.16047	1.16379	1.18374	1.20969	1.27946	1.5664
3.75	1.15994	1.14594	1.55863	1.31217	1.10708	1.35936	1.30594	1.28436	1.11289	1.18991	1.33703	1.26669	1.25584	1.23845	1.01998	1.2084	1.13615	1.06387	1.3012	1.1341	1.08376	1.37829	1.53646	1.10271	1.43224	1.25445	1.13569	1.35459	1.2572	1.28153	1.14016	1.42989	1.17586	1.08777	1.09661	1.36476	1.3135	1.1105	1.07093	1.16152	1.18832	1.237	1.3469	1.13741	1.15233	1.15858	1.18116	1.24602	1.48089
4	1.13232	1.13893	1.47609	1.27208	1.09567	1.29773	1.23109	1.26653	1.09944	1.17921	1.28673	1.23084	1.23329	1.19913	1.01609	1.17616	1.10915	1.05808	1.29	1.12057	1.07357	1.33211	1.49981	1.08728	1.42872	1.2296	1.12248	1.29987	1.21567	1.24735	1.11547	1.36899	1.14243	1.07804	1.09206	1.31251	1.27113	1.09551	1.06632	1.15181	1.1626	1.19534	1.27827	1.11719	1.1401	1.13536	1.1573	1.21558	1.40151
4.25	1.11281	1.13192	1.39601	1.23801	1.0863	1.25154	1.15142	1.24869	1.08812	1.17052	1.2429	1.21113	1.20945	1.16611	1.01802	1.15712	1.08571	1.05342	1.27395	1.10346	1.06486	1.28824	1.4623	1.07595	1.4252	1.20603	1.11051	1.25144	1.18357	1.22504	1.0948	1.31635	1.10276	1.0718	1.08751	1.26507	1.23242	1.08257	1.05875	1.14186	1.13844	1.16754	1.22559	1.10216	1.12609	1.11744	1.13803	1.19046	1.34595
4.5	1.09522	1.12491	1.3293	1.20869	1.07963	1.21121	1.06085	1.23085	1.07719	1.15778	1.21259	1.19804	1.18699	1.1381	1.0196	1.14374	1.07075	1.04972	1.25717	1.08904	1.05684	1.25066	1.42438	1.0674	1.42168	1.18495	1.09891	1.21176	1.15376	1.2062	1.07547	1.27575	1.06053	1.06879	1.08296	1.2209	1.19755	1.0697	1.05027	1.13233	1.117	1.14954	1.18865	1.08971	1.10959	1.10259	1.12032	1.16759	1.29793
4.75	1.08776	1.1179	1.26622	1.18575	1.07339	1.17565	0.968605	1.21302	1.06666	1.14287	1.19333	1.18473	1.16656	1.11124	1.01908	1.13182	1.06202	1.04511	1.23618	1.0775	1.04701	1.21642	1.38548	1.06293	1.41816	1.16414	1.08909	1.1779	1.12888	1.19251	1.05961	1.23644	1.05322	1.06438	1.07841	1.18056	1.16664	1.05819	1.04348	1.12304	1.09955	1.13481	1.16138	1.07977	1.09251	1.08882	1.10495	1.14599	1.25872
5	1.08704	1.11089	1.21168	1.16722	1.06649	1.14742	0.965886	1.19518	1.05814	1.12852	1.17876	1.16726	1.14744	1.08768	1.01841	1.11826	1.05458	1.03899	1.21272	1.0672	1.03981	1.18472	1.34934	1.05766	1.41463	1.14451	1.07986	1.14997	1.10918	1.1796	1.05169	1.20091	1.05123	1.05777	1.07386	1.14829	1.14046	1.04706	1.03746	1.11185	1.083	1.12132	1.13726	1.0707	1.07599	1.07701	1.09308	1.12534	1.22402
[truncated: 69 more columns]

## Sheet: WT90
Distance_from_ori	I.148	I.159	I.176	II.63	II.199	II.238	II.255	II.408	II.487	II.622	III.40	III.75	III.109	III.131	III.166	III.224	IV.329	IV.408	IV.435	IV.463	IV.505	IV.556	IV.914	IV.1017	IV.1159	IV.1166	V.60	V.94	V.146	V.174	V.287	V.353	V.439	VI.119	VI.136	VI.168	VI.200	VII.163	VII.204	VII.286	VII.421	VII.485	VII.509	VII.576	VII.660	VII.715	VII.778	VII.835	VII.888
-5	1.16503	1.22466	1.2331	1.33625	1.09599	1.48677	1.3443	1.18581	1.08826	1.14221	1.4082	1.3494	1.22594	1.05695	1.12148	1.16033	1.05331	1.10483	1.28739	1.25703	1.11945	1.19857	1.25182	1.0977	1.25392	1.50875	1.21539	1.28347	1.23336	1.19833	1.06995	1.17091	1.08021	1.07965	1.06816	1.2356	1.31635	1.07217	1.06596	1.11039	1.18904	1.19663	1.25841	1.11562	1.05348	1.18626	1.06132	1.25798	1.22729
-4.75	1.18656	1.22225	1.25505	1.37579	1.12455	1.52393	1.37434	1.21979	1.0966	1.17043	1.44568	1.38903	1.24223	1.05953	1.13039	1.1817	1.06729	1.12058	1.31335	1.27833	1.12871	1.234	1.28059	1.11302	1.27794	1.52363	1.24115	1.31431	1.27394	1.23568	1.08614	1.17643	1.0841	1.08004	1.07927	1.26899	1.33838	1.0768	1.0758	1.13442	1.20579	1.20867	1.28773	1.11512	1.05897	1.18687	1.06878	1.28578	1.26699
-4.5	1.21771	1.22322	1.283	1.40223	1.15433	1.55785	1.40587	1.25474	1.10648	1.20233	1.48406	1.43646	1.25851	1.066	1.13861	1.20366	1.08276	1.13907	1.33314	1.30609	1.13939	1.2862	1.31521	1.13025	1.30195	1.53256	1.26726	1.35439	1.31587	1.27562	1.10501	1.18718	1.08643	1.08367	1.09153	1.30546	1.36558	1.08518	1.08617	1.16069	1.22458	1.22704	1.32404	1.11462	1.06561	1.18748	1.0779	1.31407	1.3067
-4.25	1.25488	1.22728	1.31442	1.42512	1.19065	1.5915	1.44	1.28627	1.11824	1.23367	1.52567	1.48899	1.27672	1.07627	1.14582	1.22795	1.09669	1.1585	1.35425	1.33495	1.15166	1.34405	1.35479	1.14577	1.32596	1.53557	1.29271	1.40084	1.36289	1.31758	1.12441	1.20501	1.0884	1.09242	1.10497	1.34229	1.39897	1.09468	1.09759	1.1868	1.24395	1.25031	1.36458	1.11412	1.07481	1.1881	1.08869	1.34346	1.34641
-4	1.30189	1.23798	1.34986	1.44417	1.22495	1.62309	1.48887	1.31455	1.13315	1.26569	1.57613	1.54196	1.29802	1.08863	1.15245	1.25378	1.11019	1.18082	1.38552	1.36458	1.16831	1.41463	1.39967	1.15937	1.34998	1.53376	1.31893	1.45939	1.41279	1.36202	1.14	1.22789	1.09493	1.10879	1.11895	1.37803	1.43841	1.10488	1.11272	1.20968	1.26446	1.27501	1.40349	1.11362	1.0851	1.18871	1.10191	1.37342	1.39684
-3.75	1.36513	1.25828	1.39218	1.46053	1.25628	1.65176	1.55834	1.33136	1.14977	1.30054	1.62722	1.58833	1.3305	1.10309	1.1568	1.27895	1.12469	1.20581	1.42068	1.40357	1.18788	1.49069	1.45251	1.1732	1.37399	1.52418	1.34833	1.5381	1.46122	1.41669	1.15123	1.2539	1.10368	1.12907	1.13405	1.41414	1.48194	1.11861	1.12975	1.23257	1.28516	1.30181	1.44324	1.11312	1.10101	1.18932	1.11853	1.40635	1.44933
-3.5	1.43187	1.28346	1.43832	1.47194	1.2842	1.67461	1.62206	1.34421	1.16608	1.33	1.6749	1.63599	1.37206	1.12139	1.15965	1.3009	1.1397	1.22734	1.46266	1.44295	1.20658	1.56634	1.52014	1.18707	1.398	1.50523	1.37665	1.62338	1.50266	1.47824	1.16102	1.28333	1.12248	1.15091	1.14976	1.45323	1.53043	1.13789	1.14798	1.25103	1.30494	1.33618	1.49022	1.11262	1.12115	1.18993	1.14341	1.44456	1.51343
-3.25	1.49917	1.3142	1.49158	1.48716	1.30284	1.69438	1.68542	1.34447	1.18408	1.35443	1.71856	1.68545	1.41521	1.14424	1.16243	1.32352	1.15823	1.24432	1.51212	1.4719	1.22629	1.65089	1.59125	1.19974	1.4274	1.48059	1.39961	1.69823	1.54081	1.53454	1.17068	1.31531	1.15202	1.1734	1.16596	1.49653	1.60331	1.16244	1.16533	1.26741	1.3281	1.37636	1.53571	1.11212	1.14409	1.19055	1.1826	1.48774	1.59514
-3	1.57511	1.34933	1.553	1.50688	1.31533	1.7095	1.74083	1.34409	1.20152	1.37713	1.76501	1.72431	1.45609	1.17073	1.16687	1.34526	1.18337	1.25364	1.55339	1.49638	1.24655	1.72549	1.65976	1.2139	1.48591	1.45594	1.4147	1.77156	1.57863	1.58267	1.18111	1.3498	1.18955	1.20577	1.18575	1.5563	1.68433	1.18647	1.17914	1.28218	1.35657	1.41341	1.57239	1.11162	1.16621	1.19116	1.23232	1.52926	1.68602
-2.75	1.63854	1.38822	1.6151	1.5253	1.31694	1.71612	1.78229	1.33814	1.21809	1.3978	1.80868	1.74997	1.49232	1.19701	1.17596	1.36286	1.21154	1.25793	1.58285	1.50661	1.26405	1.78518	1.73411	1.2291	1.55758	1.4313	1.42531	1.83275	1.61241	1.62333	1.19226	1.4003	1.22345	1.24314	1.209	1.61686	1.76632	1.20267	1.19	1.29709	1.38662	1.43484	1.59602	1.11112	1.19004	1.19177	1.28114	1.56246	1.76716
-2.5	1.67874	1.43745	1.66285	1.5431	1.30619	1.71921	1.81977	1.33226	1.23312	1.40841	1.8353	1.74659	1.52883	1.22253	1.18981	1.36869	1.23875	1.26106	1.59272	1.49988	1.2791	1.83105	1.80239	1.23538	1.62248	1.40666	1.43159	1.89226	1.63188	1.66334	1.20363	1.45554	1.25489	1.26943	1.23096	1.67528	1.83123	1.21092	1.19795	1.31148	1.40839	1.44752	1.6148	1.11061	1.2167	1.2005	1.3179	1.58981	1.82873
-2.25	1.70525	1.49118	1.70576	1.55211	1.29141	1.71058	1.84049	1.32812	1.24754	1.41075	1.82828	1.72145	1.56047	1.25351	1.20792	1.36392	1.26881	1.25793	1.58455	1.48163	1.28781	1.84365	1.84863	1.23924	1.67403	1.38201	1.43165	1.93455	1.64022	1.6975	1.21206	1.51672	1.2806	1.28423	1.24608	1.71792	1.86244	1.21436	1.20346	1.32371	1.41268	1.45257	1.59669	1.11011	1.24325	1.20992	1.34774	1.61516	1.85566
-2	1.69827	1.54364	1.74058	1.55327	1.26983	1.7007	1.82424	1.32153	1.25963	1.407	1.80757	1.68345	1.5764	1.28578	1.22622	1.35777	1.30122	1.24492	1.56479	1.46177	1.28937	1.84057	1.87359	1.2387	1.71067	1.35737	1.42497	1.93682	1.63069	1.71344	1.21944	1.56812	1.29874	1.2945	1.25475	1.75557	1.85576	1.21445	1.20676	1.32855	1.41021	1.45653	1.57463	1.10961	1.25776	1.21639	1.37532	1.634	1.8709
-1.75	1.66561	1.59656	1.75764	1.54403	1.24608	1.68945	1.78049	1.31191	1.26535	1.39676	1.77163	1.6462	1.5717	1.31291	1.23991	1.34585	1.32503	1.22619	1.54224	1.41715	1.27272	1.82383	1.88324	1.22997	1.7338	1.33273	1.39797	1.90026	1.60236	1.69675	1.22059	1.59402	1.31152	1.29945	1.26276	1.79147	1.82984	1.20856	1.20667	1.33184	1.40114	1.45326	1.54486	1.10911	1.25961	1.21956	1.39012	1.63964	1.87197
-1.5	1.60302	1.64647	1.76487	1.53446	1.21462	1.66946	1.73004	1.29694	1.25938	1.38013	1.72864	1.61201	1.56067	1.33234	1.25212	1.32591	1.34254	1.20613	1.51195	1.36588	1.25173	1.77616	1.8612	1.20944	1.71786	1.31047	1.37097	1.84341	1.57257	1.6507	1.21755	1.5924	1.31828	1.2994	1.26684	1.8068	1.79679	1.2014	1.20385	1.32635	1.38593	1.42836	1.51398	1.10861	1.25434	1.21896	1.38432	1.62648	1.83881
-1.25	1.54832	1.68332	1.76102	1.51945	1.19692	1.62136	1.67762	1.27399	1.24749	1.35724	1.67632	1.5652	1.51599	1.34676	1.25414	1.29845	1.35158	1.18225	1.4561	1.31594	1.22519	1.71034	1.8135	1.18957	1.6876	1.29069	1.34291	1.77938	1.54277	1.59675	1.21107	1.57928	1.31647	1.28434	1.2647	1.78947	1.77047	1.18553	1.1956	1.3179	1.3539	1.3942	1.47185	1.10811	1.24547	1.21609	1.36513	1.58564	1.76846
-1	1.49888	1.69095	1.73361	1.50387	1.18004	1.56369	1.62374	1.25335	1.23659	1.32743	1.58955	1.51838	1.46471	1.34884	1.24283	1.26368	1.34827	1.16112	1.41002	1.27512	1.20309	1.65224	1.76627	1.17302	1.65746	1.27267	1.32872	1.71859	1.51297	1.53994	1.20261	1.55557	1.29489	1.26231	1.25548	1.70995	1.73563	1.16599	1.18323	1.30334	1.30574	1.35229	1.42157	1.10761	1.22414	1.21064	1.33714	1.5315	1.69137
-0.75	1.44678	1.68551	1.69599	1.46888	1.18894	1.5173	1.55426	1.23688	1.22405	1.2932	1.51197	1.47287	1.40186	1.33294	1.22584	1.23165	1.32995	1.13925	1.40847	1.25718	1.1772	1.58607	1.72092	1.15743	1.62332	1.27102	1.31922	1.64232	1.48317	1.49239	1.19075	1.5253	1.26114	1.22823	1.24101	1.62893	1.68356	1.14131	1.16973	1.27691	1.26414	1.32199	1.38048	1.11348	1.19474	1.20579	1.30849	1.49748	1.61148
-0.5	1.40158	1.66185	1.64636	1.41878	1.20834	1.48905	1.4823	1.22178	1.20642	1.26777	1.45907	1.44438	1.35723	1.30739	1.21214	1.2074	1.29876	1.12853	1.42016	1.24229	1.15868	1.51553	1.67209	1.14085	1.57698	1.28601	1.31458	1.55879	1.45336	1.45057	1.17138	1.45952	1.22841	1.19687	1.22275	1.52616	1.64079	1.11734	1.15832	1.24731	1.23207	1.32246	1.35528	1.13481	1.16397	1.19391	1.28034	1.47402	1.54951
-0.25	1.38686	1.62323	1.58812	1.38648	1.23266	1.46069	1.4382	1.21329	1.19205	1.2417	1.40485	1.46551	1.36001	1.2822	1.19745	1.18965	1.25682	1.13169	1.44815	1.24407	1.14243	1.46293	1.60619	1.13382	1.5227	1.31217	1.31389	1.49621	1.42377	1.40115	1.14704	1.39065	1.20127	1.17583	1.20353	1.45038	1.62099	1.10093	1.14968	1.21819	1.22154	1.33449	1.34754	1.15857	1.14139	1.17799	1.24668	1.45026	1.51184
0	1.39215	1.5752	1.50795	1.36736	1.26122	1.46367	1.41275	1.21896	1.18016	1.22216	1.37182	1.49096	1.4013	1.25811	1.18135	1.17422	1.21067	1.13982	1.47503	1.26586	1.13259	1.4383	1.55186	1.13447	1.46839	1.35503	1.31374	1.47827	1.44947	1.35471	1.12543	1.31381	1.16905	1.17384	1.18962	1.41796	1.64117	1.09298	1.14599	1.19748	1.21576	1.35883	1.34895	1.18572	1.12547	1.16341	1.21062	1.43242	1.48451
0.25	1.41024	1.50507	1.43829	1.36076	1.29598	1.5047	1.4021	1.2325	1.17792	1.22122	1.39353	1.5213	1.4693	1.23042	1.17503	1.16229	1.17591	1.15939	1.51348	1.30069	1.1391	1.42581	1.52746	1.15378	1.41354	1.40545	1.31613	1.49486	1.48815	1.3227	1.11637	1.25715	1.14476	1.17988	1.17967	1.40507	1.6827	1.09246	1.14359	1.1889	1.21682	1.39139	1.35442	1.21272	1.11074	1.15248	1.18231	1.42955	1.47282
0.5	1.45242	1.4265	1.38177	1.37623	1.33688	1.55816	1.40233	1.2437	1.18434	1.24075	1.44774	1.55391	1.54955	1.2	1.1774	1.15599	1.14501	1.18635	1.56506	1.34656	1.15784	1.45253	1.51435	1.17826	1.42488	1.46806	1.32263	1.52716	1.53052	1.31569	1.12192	1.23375	1.14003	1.19641	1.17086	1.40486	1.72707	1.09311	1.14124	1.18453	1.23171	1.42575	1.37263	1.23679	1.09979	1.16708	1.17305	1.44541	1.46724
0.75	1.52765	1.32893	1.37122	1.41068	1.36578	1.625	1.40959	1.25279	1.19177	1.26384	1.53544	1.59901	1.61601	1.1771	1.18131	1.1589	1.12291	1.20401	1.61249	1.39869	1.17756	1.4901	1.5099	1.21081	1.43623	1.52912	1.33366	1.56312	1.58283	1.3276	1.13855	1.22448	1.14862	1.21389	1.16282	1.42818	1.76076	1.09832	1.14017	1.18542	1.2546	1.47251	1.41492	1.25799	1.09432	1.19547	1.17399	1.49203	1.48702
1	1.59351	1.2175	1.3688	1.45871	1.37597	1.71119	1.41684	1.26289	1.19978	1.28441	1.62374	1.65294	1.6744	1.17577	1.18598	1.16979	1.11787	1.21842	1.62784	1.44025	1.1995	1.53815	1.51546	1.24581	1.44757	1.59555	1.3437	1.60582	1.6625	1.35237	1.15596	1.23263	1.17122	1.23199	1.15565	1.48456	1.78773	1.10776	1.14041	1.18941	1.29065	1.53747	1.47859	1.277	1.09406	1.22463	1.1815	1.5286	1.51276
1.25	1.64374	1.13054	1.39181	1.50263	1.38245	1.80911	1.42663	1.27553	1.21096	1.31212	1.70274	1.69036	1.714	1.19381	1.1888	1.18379	1.11807	1.22279	1.63753	1.46188	1.22271	1.59432	1.52102	1.28634	1.45892	1.63704	1.34963	1.6576	1.73637	1.37374	1.17301	1.25155	1.19788	1.25665	1.14924	1.5571	1.81785	1.1165	1.14155	1.20303	1.32815	1.61508	1.54226	1.29296	1.09771	1.24736	1.19124	1.55268	1.57863
1.5	1.65504	1.13038	1.42306	1.55872	1.38028	1.87319	1.46933	1.28939	1.22111	1.34068	1.74454	1.70947	1.75382	1.21944	1.18487	1.19714	1.12234	1.21652	1.63909	1.46943	1.2498	1.65294	1.53089	1.31527	1.47026	1.66387	1.34866	1.72677	1.77587	1.39288	1.19054	1.27795	1.21765	1.27763	1.1437	1.62597	1.85066	1.12254	1.14173	1.22396	1.36079	1.68478	1.6012	1.30632	1.10464	1.26894	1.20428	1.57584	1.66488
1.75	1.65208	1.13021	1.47959	1.63	1.36033	1.923	1.5222	1.30355	1.22541	1.35557	1.77449	1.7038	1.78304	1.2457	1.17153	1.2133	1.13801	1.2063	1.62936	1.46378	1.26701	1.68317	1.5522	1.32766	1.48161	1.67885	1.33851	1.77978	1.79529	1.41309	1.21568	1.33841	1.23272	1.29202	1.13917	1.66798	1.88347	1.12768	1.14037	1.24167	1.37937	1.73302	1.63891	1.31643	1.11381	1.2907	1.22756	1.5936	1.74325
2	1.63169	1.13004	1.58839	1.68547	1.32906	1.96311	1.57508	1.31798	1.21836	1.36275	1.79191	1.68569	1.78538	1.2677	1.15241	1.22993	1.15708	1.18616	1.59609	1.43539	1.26688	1.7035	1.58956	1.3299	1.49295	1.65501	1.32099	1.81973	1.80286	1.43575	1.24231	1.41646	1.23474	1.2918	1.13502	1.70079	1.87868	1.13273	1.13542	1.25612	1.39084	1.74392	1.64425	1.32286	1.12299	1.29864	1.25247	1.60178	1.79057
2.25	1.58961	1.12988	1.67492	1.72892	1.29582	1.95727	1.58633	1.33194	1.20824	1.36457	1.79602	1.65629	1.73663	1.29127	1.13254	1.24871	1.17201	1.15978	1.55875	1.4037	1.26509	1.71366	1.63296	1.32414	1.50875	1.60129	1.30106	1.81586	1.78842	1.45841	1.25829	1.49231	1.23492	1.28369	1.13108	1.72906	1.83534	1.13626	1.12894	1.26553	1.39687	1.72314	1.63336	1.32654	1.13411	1.29735	1.27004	1.59641	1.82705
2.5	1.5448	1.12971	1.73637	1.71933	1.25963	1.93241	1.57338	1.34153	1.19682	1.35671	1.77284	1.61523	1.67172	1.31425	1.11086	1.26283	1.19025	1.13435	1.52696	1.36734	1.25665	1.70059	1.67636	1.30605	1.52363	1.54745	1.28209	1.79711	1.76862	1.48108	1.27249	1.55043	1.23193	1.27197	1.12716	1.73919	1.7714	1.13751	1.12239	1.27426	1.3996	1.68001	1.60677	1.326	1.14884	1.28799	1.2796	1.56862	1.8479
2.75	1.49133	1.12955	1.79864	1.68554	1.2165	1.88914	1.54675	1.35059	1.17947	1.34123	1.72742	1.55988	1.61066	1.3313	1.08648	1.27386	1.2043	1.11734	1.48987	1.32593	1.24071	1.68334	1.71067	1.27772	1.53256	1.49765	1.26362	1.7631	1.71612	1.48673	1.25801	1.59446	1.22569	1.2517	1.12324	1.723	1.69587	1.13773	1.11746	1.27976	1.39518	1.63273	1.56717	1.31975	1.16336	1.27633	1.28665	1.53421	1.85839
3	1.43929	1.12938	1.82799	1.64319	1.18128	1.82857	1.5086	1.34621	1.15559	1.31865	1.67583	1.4981	1.55109	1.32987	1.05975	1.28071	1.21118	1.10066	1.46527	1.29767	1.22156	1.65861	1.7263	1.24458	1.53557	1.45497	1.24819	1.7233	1.64953	1.47688	1.2402	1.63235	1.21757	1.22591	1.11932	1.68497	1.61745	1.13599	1.11288	1.28176	1.38392	1.57823	1.52757	1.30168	1.17292	1.2621	1.29003	1.49875	1.84141
3.25	1.39762	1.12921	1.8212	1.58389	1.15356	1.74858	1.45874	1.32933	1.13736	1.29734	1.62431	1.4434	1.48756	1.32121	1.03342	1.28357	1.21528	1.08445	1.45597	1.27296	1.20267	1.62393	1.73659	1.21817	1.53376	1.41665	1.23267	1.67338	1.56269	1.45006	1.21846	1.6537	1.20543	1.19688	1.11541	1.63851	1.55076	1.13422	1.10842	1.27775	1.36409	1.50072	1.48797	1.27458	1.18119	1.24251	1.28984	1.47233	1.7813
3.5	1.35715	1.12905	1.78787	1.50993	1.12715	1.6738	1.39607	1.31244	1.12567	1.28005	1.57875	1.40139	1.45002	1.30785	1.0153	1.2822	1.21517	1.07463	1.45163	1.2498	1.18295	1.58301	1.73993	1.19238	1.52418	1.37602	1.21795	1.61229	1.48462	1.4223	1.18835	1.63639	1.19182	1.17477	1.11149	1.59236	1.49647	1.13088	1.10378	1.27079	1.34176	1.42921	1.44837	1.24755	1.18802	1.21931	1.28168	1.45169	1.71129
3.75	1.32261	1.12888	1.74011	1.445	1.10967	1.59079	1.32668	1.29556	1.11458	1.26192	1.53471	1.36979	1.42246	1.28856	1.00336	1.27751	1.20408	1.07495	1.4447	1.23401	1.16617	1.54244	1.72553	1.17038	1.50523	1.34006	1.20455	1.53953	1.42177	1.39107	1.16119	1.59931	1.17449	1.15451	1.10757	1.5406	1.44394	1.12657	1.09914	1.26231	1.31835	1.37935	1.40877	1.22177	1.19319	1.19543	1.27012	1.42955	1.64799
4	1.29867	1.12872	1.66595	1.39585	1.09663	1.50778	1.24326	1.27868	1.10528	1.24397	1.4881	1.34315	1.39646	1.26058	0.999449	1.26995	1.19035	1.07507	1.43112	1.22754	1.15434	1.50273	1.70554	1.15029	1.48059	1.30791	1.19326	1.47215	1.36401	1.36426	1.14211	1.54258	1.15497	1.1353	1.10365	1.47957	1.39344	1.12177	1.09483	1.25076	1.292	1.33422	1.37124	1.19725	1.1923	1.1737	1.2563	1.4044	1.58289
4.25	1.28302	1.12855	1.58396	1.34577	1.08721	1.42114	1.15364	1.26179	1.10057	1.22535	1.44212	1.32249	1.3667	1.23175	0.997745	1.25719	1.17424	1.07555	1.4109	1.21039	1.14343	1.46425	1.67482	1.1328	1.45594	1.28519	1.1827	1.41088	1.31208	1.34663	1.12709	1.48963	1.13151	1.1177	1.09974	1.41548	1.34845	1.11629	1.09043	1.23834	1.25907	1.29455	1.33699	1.17112	1.18327	1.15786	1.24117	1.37086	1.51407
4.5	1.26815	1.12838	1.5044	1.30424	1.08311	1.35009	1.06837	1.24491	1.09756	1.20619	1.40179	1.30765	1.3319	1.20506	0.996727	1.24114	1.15752	1.07647	1.38819	1.19222	1.13333	1.42769	1.63838	1.11735	1.4313	1.26246	1.17217	1.35793	1.26768	1.33144	1.1134	1.44006	1.10644	1.10324	1.09582	1.35593	1.30951	1.11058	1.0845	1.22237	1.22451	1.25998	1.30386	1.14684	1.16741	1.14485	1.22233	1.33264	1.45076
4.75	1.25567	1.12822	1.41798	1.27969	1.08246	1.29038	0.983927	1.22803	1.09621	1.18441	1.36653	1.29713	1.2964	1.17711	0.99843	1.22486	1.13844	1.0751	1.36099	1.1745	1.12415	1.39238	1.60145	1.10609	1.40666	1.23944	1.16175	1.30644	1.23487	1.31961	1.10174	1.38945	1.10043	1.09199	1.0919	1.30869	1.27362	1.10282	1.07517	1.20526	1.19436	1.23147	1.27519	1.12783	1.14995	1.13273	1.20351	1.29285	1.40907
5	1.24884	1.12805	1.34103	1.26269	1.08139	1.24643	0.97993	1.21114	1.0934	1.16052	1.33301	1.28507	1.26266	1.14722	0.999917	1.20984	1.12092	1.07067	1.32946	1.15684	1.11498	1.35746	1.56116	1.09784	1.38201	1.21792	1.15131	1.26014	1.20804	1.30797	1.09734	1.33741	1.09731	1.08416	1.08798	1.26648	1.24147	1.09403	1.06402	1.18763	1.16538	1.20537	1.25113	1.11266	1.13288	1.12221	1.18675	1.25586	1.37596
[truncated: 69 more columns]

## Sheet: WT120
Distance_from_ori	I-148	I-159	I-176	II-63	II-199	II-238	II-255	II-408	II-487	II-622	III-40	III-75	III-109	III-131	III-166	III-224	IV-329	IV-408	IV-435	IV-463	IV-505	IV-556	IV-914	IV-1017	IV-1159	IV-1166	V-60	V-94	V-146	V-174	V-287	V-353	V-439	VI-119	VI-136	VI-168	VI-200	VII-163	VII-204	VII-286	VII-421	VII-485	VII-509	VII-576	VII-660	VII-715	VII-778	VII-835	VII-888
-5	1.42949	1.55891	1.46986	1.73786	1.20819	1.99285	1.63507	1.4879	1.23805	1.26865	1.55767	1.43412	1.37625	1.17142	1.21867	1.32999	1.18981	1.21845	1.40294	1.54134	1.25126	1.39541	1.51607	1.16382	1.60075	1.4816	1.37291	1.55569	1.4139	1.52828	1.16595	1.30773	1.19859	1.16521	1.22725	1.50671	1.51649	1.12157	1.14047	1.239	1.34915	1.27461	1.51191	1.17984	1.10919	1.18493	1.26194	1.5482	1.46088
-4.75	1.449	1.54393	1.48593	1.76597	1.24768	1.99992	1.63255	1.51022	1.24108	1.28472	1.56389	1.43903	1.35754	1.17724	1.22961	1.33683	1.21546	1.23199	1.41971	1.53549	1.25396	1.40761	1.54187	1.1828	1.58983	1.49355	1.38524	1.5764	1.42747	1.56786	1.18331	1.30026	1.19592	1.15981	1.24492	1.53868	1.50627	1.1252	1.15242	1.25795	1.34763	1.26485	1.51065	1.17917	1.11831	1.18656	1.27225	1.56637	1.47361
-4.5	1.46357	1.52717	1.50009	1.76194	1.2825	1.98957	1.62403	1.52896	1.24683	1.30179	1.56703	1.44584	1.33512	1.1859	1.24198	1.34093	1.24098	1.24759	1.4231	1.5253	1.25501	1.43242	1.57075	1.20521	1.57892	1.49896	1.39578	1.59948	1.44242	1.60446	1.20261	1.29598	1.18828	1.15358	1.26126	1.57597	1.4926	1.12807	1.16437	1.27438	1.34411	1.26514	1.51053	1.17849	1.13007	1.18818	1.28175	1.58252	1.48633
-4.25	1.47347	1.50952	1.51313	1.7493	1.31813	1.96274	1.61563	1.5396	1.25384	1.3174	1.56636	1.45349	1.31227	1.19791	1.24944	1.34213	1.26191	1.26267	1.42481	1.51173	1.25446	1.4586	1.6041	1.21916	1.56801	1.49647	1.40225	1.61843	1.46247	1.63623	1.2197	1.29589	1.17842	1.15027	1.27737	1.61209	1.48378	1.13024	1.17571	1.29027	1.33933	1.27149	1.50933	1.17782	1.14385	1.18981	1.29045	1.59284	1.49906
-4	1.485	1.50222	1.52541	1.72064	1.34844	1.92588	1.61015	1.54308	1.26062	1.33333	1.56244	1.46017	1.29386	1.21128	1.25244	1.33968	1.28029	1.26859	1.42199	1.49558	1.25486	1.49068	1.63526	1.22479	1.55709	1.48837	1.40285	1.63176	1.48472	1.65452	1.22896	1.29967	1.17235	1.15282	1.29234	1.62991	1.48614	1.13213	1.18704	1.29529	1.33185	1.27837	1.50448	1.17714	1.15785	1.19143	1.29836	1.59719	1.51051
-3.75	1.50077	1.51567	1.53915	1.68424	1.36744	1.88554	1.61064	1.52783	1.26732	1.35034	1.5564	1.46245	1.2851	1.22476	1.24315	1.33621	1.294	1.27199	1.41771	1.48364	1.25437	1.52371	1.66441	1.22243	1.54618	1.47293	1.39673	1.64228	1.50409	1.66313	1.22723	1.30533	1.16856	1.15825	1.30384	1.63465	1.49168	1.13522	1.19815	1.30031	1.32361	1.28526	1.49594	1.17647	1.17201	1.19306	1.30704	1.59132	1.51886
-3.5	1.51461	1.53156	1.55185	1.63259	1.37649	1.83171	1.6034	1.50671	1.27041	1.36175	1.54808	1.46287	1.28207	1.2389	1.22722	1.32872	1.30343	1.27111	1.41729	1.46915	1.25319	1.5542	1.69107	1.2121	1.53527	1.44798	1.38783	1.64958	1.51419	1.66523	1.21866	1.31291	1.17461	1.16541	1.31293	1.62585	1.49915	1.14028	1.20911	1.28997	1.31618	1.29381	1.48425	1.17579	1.18773	1.19468	1.3189	1.57752	1.52754
-3.25	1.52637	1.55113	1.56344	1.57709	1.37793	1.75977	1.58972	1.46385	1.26849	1.36842	1.53781	1.46277	1.28211	1.25531	1.20721	1.31594	1.31075	1.26591	1.41978	1.45275	1.25325	1.59018	1.71674	1.19903	1.52566	1.41772	1.37719	1.64529	1.51619	1.66091	1.20942	1.32106	1.19002	1.17328	1.31885	1.61301	1.50272	1.14687	1.21794	1.27075	1.30995	1.30405	1.47087	1.17512	1.20371	1.19631	1.33802	1.55713	1.53858
-3	1.53966	1.57458	1.57457	1.52087	1.36891	1.69383	1.57225	1.41981	1.26444	1.37321	1.52626	1.45827	1.28454	1.27278	1.18965	1.29982	1.31495	1.25215	1.41962	1.43615	1.25357	1.61571	1.72889	1.18795	1.52312	1.38746	1.36534	1.63969	1.5139	1.65123	1.1997	1.32976	1.21195	1.18237	1.32337	1.60217	1.50464	1.15311	1.22289	1.25611	1.30533	1.31297	1.45369	1.17444	1.21684	1.19793	1.36248	1.53437	1.55049
-2.75	1.54567	1.59379	1.58368	1.45878	1.35728	1.63564	1.54989	1.37298	1.25942	1.37549	1.51222	1.44914	1.2915	1.2895	1.17889	1.28195	1.31636	1.23102	1.41829	1.41233	1.25379	1.61062	1.726	1.17832	1.52178	1.3572	1.3524	1.61359	1.50914	1.62545	1.18873	1.34452	1.23145	1.1966	1.32752	1.59547	1.50155	1.15651	1.22402	1.24441	1.30128	1.31392	1.43309	1.17377	1.22743	1.19956	1.38447	1.51371	1.55777
-2.5	1.53461	1.60806	1.57969	1.39393	1.33965	1.58024	1.52375	1.33068	1.25316	1.36442	1.49355	1.42796	1.30265	1.30367	1.17361	1.26154	1.31762	1.21046	1.41188	1.37792	1.2532	1.59356	1.71647	1.1714	1.51839	1.32694	1.33744	1.57579	1.50048	1.5918	1.17475	1.36108	1.24929	1.21163	1.33068	1.59592	1.4982	1.1564	1.22109	1.23158	1.29649	1.30916	1.41051	1.17309	1.23592	1.20187	1.39685	1.49421	1.55834
-2.25	1.50966	1.61985	1.56855	1.34329	1.31938	1.52691	1.49596	1.3032	1.24463	1.33558	1.46357	1.39631	1.31551	1.31717	1.17259	1.23577	1.32058	1.19298	1.40061	1.34108	1.24528	1.55379	1.69332	1.16532	1.51199	1.29668	1.32174	1.5365	1.48857	1.55291	1.16156	1.38031	1.26279	1.22317	1.33167	1.59271	1.49066	1.15397	1.21445	1.21818	1.2894	1.30065	1.37282	1.17242	1.24243	1.20245	1.39718	1.47496	1.53995
-2	1.47659	1.62709	1.54943	1.30613	1.29814	1.4738	1.46212	1.27916	1.23556	1.30057	1.42918	1.36034	1.32097	1.33	1.17177	1.21045	1.3245	1.18033	1.38699	1.30495	1.23302	1.5	1.64806	1.16043	1.50057	1.26642	1.3064	1.49871	1.47116	1.51417	1.14893	1.3955	1.27057	1.22844	1.3282	1.5758	1.47308	1.14984	1.20602	1.20592	1.28102	1.29193	1.33385	1.17174	1.24327	1.20153	1.39123	1.45467	1.51214
-1.75	1.43584	1.62245	1.51871	1.28315	1.27599	1.42316	1.42114	1.25736	1.22605	1.26918	1.39004	1.32727	1.31843	1.33848	1.17397	1.18696	1.32518	1.16881	1.37283	1.26816	1.2115	1.44948	1.59773	1.15775	1.48521	1.23616	1.28738	1.4569	1.44618	1.47447	1.14135	1.39984	1.27478	1.23172	1.32358	1.55637	1.44297	1.14429	1.19754	1.19383	1.27149	1.28267	1.29635	1.17107	1.23621	1.19902	1.38291	1.43596	1.48478
-1.5	1.38409	1.60863	1.47835	1.26059	1.25001	1.3867	1.37842	1.23794	1.21402	1.23871	1.35539	1.29934	1.31438	1.34108	1.17649	1.17041	1.32297	1.15749	1.35506	1.23119	1.18807	1.41117	1.55063	1.15781	1.45776	1.21541	1.26837	1.41307	1.42376	1.42859	1.13778	1.39175	1.27565	1.23349	1.31206	1.5287	1.39947	1.13881	1.18945	1.18239	1.2612	1.26719	1.26903	1.17039	1.22391	1.19458	1.36804	1.41868	1.45329
-1.25	1.34134	1.58864	1.4342	1.24533	1.23494	1.36194	1.34006	1.22294	1.19971	1.21466	1.32303	1.27662	1.29193	1.34051	1.18012	1.15764	1.3177	1.14627	1.3259	1.2013	1.1625	1.37365	1.49531	1.15888	1.42715	1.20324	1.25078	1.37351	1.40135	1.38143	1.1368	1.37834	1.27211	1.23325	1.295	1.49761	1.35594	1.13281	1.18149	1.17083	1.24688	1.24935	1.24704	1.16972	1.21224	1.18898	1.34584	1.40225	1.41045
-1	1.30973	1.55401	1.39503	1.23055	1.22052	1.34167	1.30489	1.21056	1.18818	1.19708	1.29503	1.25389	1.26618	1.33378	1.18741	1.14729	1.30708	1.13645	1.30074	1.17844	1.14445	1.34329	1.44504	1.16004	1.40472	1.19458	1.23971	1.33935	1.37894	1.33758	1.13643	1.36054	1.25682	1.23182	1.27738	1.46434	1.32298	1.12639	1.17325	1.16036	1.22902	1.22963	1.22759	1.16904	1.19921	1.18214	1.32128	1.38609	1.36693
-0.75	1.28799	1.51313	1.35544	1.21673	1.22338	1.32406	1.27534	1.20009	1.17908	1.1833	1.27029	1.23655	1.23508	1.31822	1.19698	1.13804	1.28954	1.12761	1.29341	1.17798	1.12909	1.3221	1.40283	1.16093	1.3859	1.19226	1.23098	1.31388	1.35653	1.30029	1.13532	1.34116	1.23401	1.22513	1.25959	1.42997	1.30276	1.11912	1.1652	1.14994	1.21417	1.21545	1.21267	1.1687	1.18368	1.17582	1.29778	1.37109	1.32521
-0.5	1.27319	1.4747	1.31672	1.2046	1.2337	1.31437	1.24993	1.19125	1.17088	1.17493	1.24529	1.2267	1.21323	1.29754	1.20412	1.13021	1.27281	1.12189	1.29136	1.18158	1.11858	1.30505	1.36963	1.16194	1.36569	1.19745	1.22624	1.29072	1.33412	1.27006	1.13223	1.30793	1.21191	1.21633	1.24343	1.37963	1.29414	1.112	1.15838	1.13977	1.20369	1.21368	1.20186	1.16917	1.16792	1.16693	1.28062	1.35512	1.29341
-0.25	1.26958	1.43341	1.28439	1.19774	1.24859	1.30883	1.23256	1.18728	1.16443	1.17397	1.22012	1.24088	1.21433	1.27719	1.20771	1.12507	1.25445	1.11913	1.29701	1.19116	1.11113	1.29189	1.33824	1.16494	1.34604	1.21058	1.22569	1.27366	1.3118	1.24188	1.12836	1.27351	1.1958	1.20648	1.22765	1.3257	1.29186	1.1062	1.15328	1.13155	1.20261	1.21568	1.19521	1.16984	1.15515	1.1566	1.26783	1.33802	1.27323
0	1.27363	1.38971	1.25342	1.19294	1.26909	1.31011	1.21988	1.18937	1.15917	1.17662	1.20408	1.25714	1.23281	1.2574	1.20884	1.12253	1.23482	1.11863	1.30411	1.21062	1.10797	1.28261	1.31164	1.16926	1.33262	1.23262	1.226	1.2629	1.31195	1.21641	1.12605	1.23622	1.17865	1.2019	1.21172	1.28352	1.30043	1.10234	1.1515	1.1261	1.20484	1.2215	1.19234	1.17108	1.14515	1.14762	1.25741	1.32399	1.25798
0.25	1.28445	1.34169	1.23031	1.19197	1.29633	1.31462	1.21486	1.19593	1.15766	1.18029	1.20725	1.27527	1.26344	1.23539	1.20732	1.12031	1.2154	1.12342	1.31788	1.23209	1.11399	1.27714	1.29758	1.17669	1.32278	1.25937	1.23011	1.25745	1.3147	1.19934	1.12798	1.20783	1.16553	1.20076	1.19643	1.26469	1.33933	1.10041	1.15094	1.12555	1.20952	1.23422	1.19221	1.17369	1.13612	1.14046	1.24909	1.31869	1.24989
0.5	1.30297	1.29192	1.21091	1.19781	1.32932	1.32457	1.21541	1.20335	1.15971	1.18783	1.22091	1.29196	1.30194	1.21165	1.20315	1.11636	1.19436	1.13122	1.3383	1.25611	1.12808	1.2788	1.28831	1.18608	1.34284	1.29202	1.23901	1.259	1.3236	1.19354	1.1353	1.19309	1.16173	1.21089	1.18146	1.25926	1.38799	1.09775	1.14955	1.12734	1.21753	1.25063	1.20032	1.1784	1.12849	1.14365	1.24324	1.32061	1.24452
0.75	1.3334	1.23803	1.20377	1.20908	1.35455	1.34196	1.21955	1.21091	1.16184	1.19633	1.24625	1.30846	1.3388	1.19214	1.19777	1.10632	1.17386	1.13679	1.35827	1.28169	1.14284	1.28589	1.28526	1.2	1.36291	1.32644	1.25263	1.2688	1.34391	1.1969	1.14733	1.18403	1.1644	1.22612	1.16717	1.26472	1.45201	1.09438	1.14682	1.13073	1.22741	1.28066	1.22073	1.18486	1.12206	1.15194	1.23893	1.33309	1.24988
1	1.36323	1.18167	1.19954	1.22669	1.37237	1.36732	1.22368	1.21964	1.16335	1.2032	1.27995	1.32724	1.37472	1.18382	1.19002	1.09099	1.15121	1.14151	1.36719	1.30267	1.15768	1.3045	1.28941	1.21495	1.38298	1.36466	1.266	1.29468	1.38144	1.20793	1.15954	1.18471	1.17406	1.24101	1.15304	1.27799	1.50566	1.09112	1.14415	1.13414	1.24293	1.32527	1.25077	1.19261	1.11655	1.1617	1.23676	1.34698	1.25699
1.25	1.39137	1.14138	1.20593	1.24745	1.38904	1.39825	1.22904	1.23132	1.16619	1.20632	1.31397	1.34356	1.40938	1.18397	1.18175	1.07659	1.13089	1.14126	1.37501	1.31396	1.17271	1.33093	1.29356	1.23221	1.40305	1.39588	1.27648	1.33099	1.42211	1.22023	1.171	1.19203	1.18535	1.25629	1.13919	1.30313	1.5497	1.08773	1.14175	1.13699	1.25908	1.37983	1.28217	1.20154	1.11223	1.17131	1.23637	1.36146	1.27575
1.5	1.41024	1.14816	1.2163	1.28072	1.39838	1.43484	1.25058	1.2456	1.1684	1.20967	1.35208	1.35613	1.44844	1.18942	1.17159	1.06842	1.1161	1.13613	1.38247	1.31917	1.19001	1.36043	1.30201	1.24742	1.42312	1.42449	1.28184	1.38252	1.46159	1.23329	1.18214	1.20352	1.1921	1.27508	1.12561	1.34156	1.59525	1.08335	1.13962	1.14051	1.27704	1.43492	1.31337	1.2119	1.10901	1.18468	1.23808	1.37712	1.30023
1.75	1.42918	1.15494	1.23376	1.32182	1.39175	1.48065	1.27793	1.26048	1.16764	1.21583	1.40174	1.363	1.48679	1.19696	1.15805	1.07054	1.11351	1.13026	1.38778	1.32016	1.20332	1.40147	1.31711	1.26404	1.44319	1.44854	1.28062	1.43507	1.50739	1.25043	1.19641	1.23403	1.19575	1.29386	1.11229	1.3865	1.6332	1.07708	1.1377	1.14649	1.29719	1.48391	1.33819	1.22469	1.10891	1.19979	1.2438	1.39492	1.32844
2	1.45273	1.16171	1.2646	1.3605	1.37669	1.53014	1.30529	1.27586	1.15908	1.22363	1.45342	1.36678	1.51794	1.20728	1.14132	1.07411	1.11716	1.11952	1.38804	1.31335	1.2101	1.44989	1.34071	1.28282	1.46326	1.45749	1.27478	1.48624	1.56107	1.27104	1.21106	1.27387	1.19065	1.30695	1.09919	1.43452	1.64796	1.07171	1.13503	1.15389	1.32048	1.52178	1.35481	1.24658	1.11149	1.20983	1.25222	1.41318	1.36128
2.25	1.47884	1.16849	1.29951	1.39736	1.35773	1.58994	1.31505	1.29088	1.14842	1.2319	1.49843	1.36843	1.538	1.22667	1.12517	1.08361	1.12948	1.10647	1.3879	1.30686	1.2163	1.49399	1.36866	1.29867	1.4816	1.45641	1.26763	1.54257	1.60853	1.29166	1.2204	1.31727	1.18427	1.31269	1.09258	1.49041	1.64624	1.07005	1.13214	1.16434	1.34709	1.55243	1.36936	1.27789	1.11815	1.21692	1.26239	1.43068	1.40414
2.5	1.50511	1.17527	1.34695	1.42588	1.33166	1.65209	1.31587	1.30208	1.13988	1.23972	1.53272	1.36919	1.55438	1.24665	1.11103	1.09662	1.14881	1.09516	1.39443	1.30101	1.22065	1.53305	1.39662	1.30359	1.49355	1.45436	1.26165	1.60273	1.6507	1.31228	1.22883	1.35794	1.17648	1.31543	1.09207	1.55427	1.63685	1.07382	1.12956	1.17664	1.37319	1.57713	1.38089	1.30807	1.13016	1.22257	1.27595	1.44501	1.45021
2.75	1.53452	1.18205	1.40259	1.45394	1.29615	1.69113	1.30933	1.31295	1.12966	1.24764	1.56299	1.36931	1.56859	1.26647	1.09732	1.11372	1.16737	1.0907	1.40151	1.29489	1.22265	1.56859	1.43022	1.30288	1.49896	1.44869	1.25585	1.66356	1.66599	1.33004	1.22166	1.40233	1.16913	1.31249	1.09156	1.60684	1.62336	1.08012	1.12966	1.19101	1.3948	1.59502	1.3886	1.32763	1.14286	1.22722	1.2921	1.46174	1.49235
3	1.55959	1.18882	1.45017	1.47603	1.26551	1.72035	1.29632	1.31464	1.11631	1.25514	1.58486	1.37051	1.5821	1.28204	1.08425	1.1365	1.19259	1.08841	1.41834	1.29947	1.22356	1.59145	1.47745	1.29999	1.49647	1.43911	1.25122	1.70627	1.67194	1.34464	1.21268	1.44946	1.16221	1.30452	1.09105	1.64334	1.6096	1.08907	1.13112	1.2076	1.41326	1.6022	1.39631	1.33294	1.15413	1.22989	1.30884	1.48061	1.52091
3.25	1.57078	1.1956	1.50079	1.48982	1.23769	1.74323	1.27787	1.30659	1.10957	1.26164	1.60399	1.37473	1.59419	1.29632	1.07165	1.15973	1.21812	1.0865	1.4495	1.31041	1.22479	1.60111	1.53185	1.29433	1.48837	1.42645	1.24547	1.72303	1.66252	1.35696	1.20177	1.4888	1.15599	1.28964	1.09053	1.67283	1.59825	1.09805	1.13389	1.23005	1.43258	1.59928	1.40402	1.33173	1.16723	1.22962	1.32382	1.51305	1.53758
3.5	1.5766	1.20238	1.54612	1.49643	1.20996	1.74821	1.25353	1.29854	1.11301	1.26948	1.61223	1.38238	1.6092	1.30791	1.06132	1.18495	1.23966	1.09007	1.48629	1.32035	1.2266	1.60589	1.58234	1.28274	1.47293	1.40818	1.24122	1.72423	1.64926	1.36913	1.18673	1.5116	1.14954	1.27246	1.09002	1.693	1.58588	1.10662	1.1374	1.25589	1.44628	1.59154	1.41173	1.32786	1.18098	1.22737	1.33956	1.56621	1.54782
3.75	1.58016	1.20916	1.58165	1.50105	1.19666	1.71988	1.22618	1.29049	1.1173	1.27821	1.61328	1.39211	1.62726	1.31045	1.05206	1.21038	1.24351	1.10464	1.51607	1.33279	1.22911	1.60625	1.6274	1.27098	1.44798	1.39349	1.23978	1.71048	1.62895	1.38068	1.17489	1.52754	1.14251	1.2549	1.08951	1.69965	1.57148	1.11716	1.14195	1.28114	1.45514	1.57733	1.41944	1.32175	1.19441	1.22465	1.35622	1.6151	1.55144
4	1.57875	1.21594	1.59938	1.50219	1.18971	1.69155	1.19255	1.28244	1.1241	1.28322	1.60641	1.40351	1.63922	1.30804	1.04414	1.2298	1.24472	1.11833	1.53859	1.35021	1.23356	1.60487	1.67072	1.25674	1.41772	1.38194	1.24619	1.69044	1.60455	1.39241	1.17036	1.53359	1.13518	1.23437	1.089	1.68991	1.55426	1.12882	1.14927	1.29942	1.45358	1.55595	1.42578	1.31256	1.20308	1.2228	1.36872	1.64895	1.53857
4.25	1.57093	1.22271	1.60333	1.49935	1.18776	1.64902	1.15303	1.27439	1.13542	1.27863	1.59735	1.42033	1.63534	1.30171	1.03724	1.24117	1.24133	1.13224	1.55392	1.35369	1.2379	1.59925	1.7156	1.24384	1.38746	1.37822	1.25794	1.66602	1.57632	1.40963	1.17123	1.53246	1.12736	1.213	1.08849	1.6664	1.53188	1.14214	1.15806	1.3136	1.44464	1.53011	1.42983	1.29823	1.20617	1.22414	1.37553	1.64896	1.51726
4.5	1.56383	1.22949	1.57483	1.49533	1.19475	1.61408	1.10729	1.26635	1.1488	1.2686	1.58874	1.44227	1.61321	1.28824	1.0317	1.24931	1.23061	1.14584	1.56288	1.35419	1.24055	1.5924	1.76205	1.23117	1.3572	1.37431	1.27026	1.63414	1.55563	1.42893	1.17458	1.51623	1.11935	1.19433	1.08798	1.63115	1.50604	1.1522	1.1633	1.31776	1.43133	1.50619	1.43332	1.28422	1.20507	1.22874	1.37782	1.63457	1.49695
4.75	1.56477	1.23627	1.52806	1.49514	1.207	1.57361	1.06066	1.2583	1.16414	1.25497	1.57887	1.46682	1.57909	1.26851	1.02754	1.25462	1.21251	1.15488	1.55662	1.35216	1.2418	1.58455	1.79703	1.22268	1.32694	1.37068	1.28541	1.59213	1.54724	1.45057	1.17835	1.49592	1.116	1.18197	1.08747	1.59366	1.48119	1.15746	1.16285	1.31958	1.41564	1.48396	1.43661	1.27402	1.20209	1.23416	1.37761	1.61029	1.48299
5	1.57327	1.24305	1.48079	1.49583	1.2175	1.54408	1.05716	1.25025	1.17532	1.23758	1.56543	1.48404	1.54244	1.24276	1.02372	1.25717	1.1974	1.15858	1.53953	1.34907	1.24052	1.57483	1.82338	1.21686	1.29668	1.36686	1.29739	1.54707	1.54138	1.4691	1.18897	1.46612	1.11336	1.18015	1.08695	1.55663	1.45891	1.16133	1.16021	1.31757	1.39954	1.46225	1.4428	1.26645	1.19819	1.24044	1.37503	1.58224	1.4671
5.25	1.5828	1.24982	1.4456	1.49231	1.22987	1.53375	1.05437	1.2422	1.18243	1.21956	1.55015	1.49959	1.50705	1.21883	1.02233	1.25663	1.1857	1.16025	1.51546	1.34097	1.23573	1.56094	1.84294	1.21124	1.26642	1.3644	1.30379	1.50765	1.53552	1.48042	1.20276	1.43526	1.11072	1.18263	1.08644	1.51591	1.43653	1.16276	1.15634	1.31091	1.37978	1.44021	1.45085	1.26011	1.19265	1.24555	1.36902	1.55038	1.4537
[truncated: 69 more columns]

## Sheet: SLD2AID_noaux_30
Distance_from_ori	I.148	I.159	I.176	II.63	II.199	II.238	II.255	II.408	II.487	II.622	III.40	III.75	III.109	III.131	III.166	III.224	IV.329	IV.408	IV.435	IV.463	IV.505	IV.556	IV.914	IV.1017	IV.1159	IV.1166	V.60	V.94	V.146	V.174	V.287	V.353	V.439	VI.119	VI.136	VI.168	VI.200	VII.163	VII.204	VII.286	VII.421	VII.485	VII.509	VII.576	VII.660	VII.715	VII.778	VII.835	VII.888
-5	0.993636	1.03615	1.03635	0.986373	1.05159	1.0248	1.0359	1.02799	0.9918	1.04356	1.07106	1.06318	1.07159	1.00467	1.01	0.996458	0.981769	0.993881	1.07161	0.989695	1.00428	1.04921	1.02575	1.03425	1.02153	1.1037	1.01488	1.06864	1.02861	0.986518	1.02122	1.05251	1.01957	1.05026	0.999008	1.04633	1.05739	1.03428	1.02574	1.02433	1.03659	1.01875	1.03667	1.13359	1.01796	0.99917	1.00595	1.02284	0.994117
-4.75	0.998618	1.03311	1.03288	0.985994	1.05307	1.0333	1.04063	1.02824	0.993651	1.04279	1.07772	1.07209	1.08151	1.00924	1.00599	1.0008	0.982655	0.993638	1.07074	0.991165	1.00405	1.05218	1.02496	1.03052	1.01403	1.07468	1.0165	1.06215	1.03136	0.991128	1.02036	1.0532	1.02133	1.04569	0.99779	1.04992	1.06382	1.03726	1.02618	1.02188	1.0379	1.0236	1.0409	1.13994	1.01402	0.999112	1.00091	1.0218	0.993818
-4.5	1.00486	1.03154	1.02571	0.987497	1.05475	1.04261	1.0393	1.02812	0.995846	1.0415	1.08733	1.08048	1.09242	1.01411	1.00283	1.00617	0.984093	0.994165	1.06462	0.992168	1.00419	1.05597	1.02503	1.02645	1.00653	1.05649	1.02046	1.06035	1.03548	0.996901	1.0192	1.05392	1.02507	1.04096	0.997222	1.05107	1.06507	1.03988	1.02519	1.02128	1.03845	1.03073	1.04625	1.14628	1.00985	0.999053	0.997687	1.02362	0.993519
-4.25	1.01191	1.02997	1.01775	0.989528	1.05602	1.04953	1.03789	1.02778	0.996464	1.04012	1.10384	1.0863	1.10557	1.02053	0.99889	1.01262	0.986489	0.995376	1.06052	0.993668	1.00475	1.06036	1.02427	1.02112	0.999028	1.04609	1.02872	1.0559	1.04507	1.00365	1.01672	1.05605	1.02886	1.03879	0.997646	1.05022	1.06314	1.04144	1.02266	1.02082	1.0403	1.04005	1.0478	1.15263	1.00589	0.998994	0.996275	1.03068	0.99322
-4	1.01977	1.02952	1.01497	0.99589	1.06298	1.0587	1.03977	1.02753	0.99585	1.03955	1.12731	1.0918	1.11912	1.02831	0.995629	1.01819	0.989474	0.997667	1.05897	0.995859	1.00685	1.06333	1.02682	1.01892	0.991527	1.04803	1.0381	1.05392	1.05641	1.01152	1.01449	1.05431	1.03004	1.03936	0.998671	1.05304	1.07625	1.04219	1.02005	1.02314	1.04529	1.0501	1.04863	1.15898	1.00211	0.998936	0.998079	1.03847	1.01311
-3.75	1.02806	1.03048	1.0144	1.00112	1.07452	1.07128	1.05268	1.02294	0.997392	1.03746	1.1543	1.11311	1.13067	1.03563	0.99529	1.02364	0.993215	1.00072	1.06095	1.00411	1.00938	1.07591	1.03161	1.01882	0.984025	1.05781	1.05017	1.06491	1.07042	1.02251	1.01429	1.05045	1.03011	1.03974	1.00076	1.05572	1.10463	1.03906	1.01929	1.02546	1.05163	1.06125	1.05375	1.16532	0.998224	0.998877	1.00098	1.05099	1.03953
-3.5	1.03537	1.03271	1.01849	1.01244	1.08648	1.08805	1.07723	1.02096	0.99779	1.03741	1.18584	1.16085	1.14452	1.04033	0.997502	1.02941	0.997578	1.00769	1.07328	1.01643	1.01045	1.09701	1.04164	1.02354	0.976524	1.09345	1.06645	1.08995	1.0894	1.03574	1.01595	1.04436	1.0295	1.04389	1.00349	1.05751	1.14603	1.03348	1.01972	1.02879	1.06014	1.07259	1.07067	1.17167	0.993111	0.998819	1.00547	1.07407	1.07528
-3.25	1.04535	1.03419	1.03163	1.0279	1.09731	1.10682	1.10938	1.02499	0.99984	1.03663	1.22378	1.22283	1.16429	1.04278	1.00297	1.03816	1.00033	1.01945	1.09308	1.03271	1.01158	1.13077	1.05403	1.03618	0.972958	1.1537	1.09036	1.13497	1.11451	1.0498	1.01809	1.04426	1.02918	1.04958	1.00612	1.06296	1.20286	1.02815	1.02295	1.03233	1.07175	1.08264	1.09109	1.17801	0.988347	0.99876	1.01272	1.11048	1.12488
-3	1.05749	1.03667	1.05326	1.04512	1.10822	1.13611	1.15009	1.02922	1.01203	1.03617	1.26804	1.29927	1.19273	1.04597	1.00954	1.05172	1.00063	1.04098	1.12118	1.05223	1.01315	1.1795	1.07888	1.05083	0.99068	1.21395	1.12219	1.18193	1.14774	1.06453	1.02219	1.05006	1.03157	1.06334	1.00855	1.0806	1.26458	1.02545	1.02821	1.03778	1.08752	1.08923	1.11785	1.18436	0.98678	0.998701	1.023	1.15718	1.18514
-2.75	1.07082	1.04326	1.08173	1.0746	1.1168	1.18754	1.19269	1.04473	1.02808	1.03695	1.31648	1.38473	1.23287	1.04849	1.01878	1.07128	1.00106	1.06972	1.15682	1.07567	1.01213	1.23585	1.11885	1.06665	1.02756	1.2742	1.15824	1.24225	1.18584	1.0863	1.02788	1.07285	1.03759	1.08331	1.01303	1.1038	1.34229	1.02764	1.03524	1.04563	1.1132	1.0991	1.14887	1.1907	0.989635	0.998643	1.03534	1.21106	1.25205
-2.5	1.0927	1.04982	1.13886	1.10985	1.12505	1.24858	1.23557	1.06832	1.04875	1.05438	1.36676	1.48227	1.27759	1.0487	1.0311	1.10156	1.00285	1.09751	1.18792	1.10631	1.01303	1.29001	1.16645	1.0853	1.07905	1.33445	1.19722	1.31107	1.23132	1.11583	1.03711	1.10067	1.04588	1.1047	1.02134	1.13779	1.41913	1.0325	1.04426	1.05815	1.14804	1.11811	1.18041	1.19705	0.996896	1.01702	1.04929	1.2677	1.3194
-2.25	1.12947	1.06047	1.21564	1.17288	1.13438	1.31354	1.28001	1.11379	1.07221	1.0894	1.41262	1.57719	1.32546	1.05157	1.04607	1.14027	1.00717	1.12015	1.2165	1.15051	1.01453	1.35112	1.22318	1.10458	1.14125	1.3947	1.23691	1.38682	1.27887	1.15542	1.05477	1.13717	1.05575	1.12677	1.0334	1.18008	1.4882	1.03869	1.05686	1.07578	1.19826	1.14418	1.21587	1.2034	1.00674	1.03684	1.06892	1.32552	1.38118
-2	1.17391	1.07806	1.30568	1.25437	1.14546	1.37892	1.32491	1.17245	1.09962	1.13065	1.4547	1.64982	1.37242	1.05871	1.06117	1.17947	1.01372	1.13851	1.24588	1.19671	1.02086	1.41887	1.28428	1.12401	1.20054	1.45495	1.2787	1.46514	1.33014	1.21065	1.07416	1.17774	1.06767	1.15364	1.04874	1.24096	1.54585	1.04564	1.07563	1.09437	1.24716	1.17113	1.25259	1.20974	1.01778	1.05491	1.10256	1.39553	1.44277
-1.75	1.22084	1.11395	1.40228	1.33804	1.15706	1.44365	1.35062	1.22548	1.13681	1.17174	1.49213	1.70963	1.42798	1.08035	1.07797	1.22075	1.03035	1.15353	1.27829	1.23484	1.03971	1.48343	1.33439	1.1429	1.2705	1.5152	1.32659	1.53574	1.38874	1.27791	1.09541	1.21812	1.08007	1.18338	1.06445	1.30577	1.59396	1.05131	1.1048	1.11336	1.29412	1.2039	1.29462	1.21609	1.03187	1.0715	1.14653	1.47038	1.50747
-1.5	1.27932	1.16261	1.5122	1.42158	1.17046	1.50544	1.37165	1.28016	1.16879	1.21651	1.50966	1.75316	1.49339	1.10929	1.09517	1.25689	1.05515	1.16398	1.31357	1.27081	1.05892	1.53697	1.37658	1.15492	1.3614	1.56691	1.37448	1.59681	1.45635	1.34881	1.11208	1.27481	1.09169	1.20982	1.08231	1.38499	1.59835	1.05601	1.13624	1.13682	1.3498	1.24122	1.33802	1.22243	1.04931	1.0867	1.19064	1.54044	1.56917
-1.25	1.34219	1.21877	1.62006	1.50701	1.19257	1.57669	1.39268	1.33387	1.19603	1.26473	1.52105	1.73463	1.5636	1.13786	1.11471	1.28925	1.08973	1.17344	1.3515	1.30472	1.07844	1.58961	1.41726	1.16393	1.43203	1.60898	1.42142	1.6406	1.52404	1.41808	1.12736	1.34279	1.10348	1.22802	1.10825	1.46315	1.60204	1.05691	1.1634	1.16397	1.40665	1.28975	1.38248	1.22878	1.06665	1.10073	1.2272	1.60803	1.59645
-1	1.40193	1.31434	1.6805	1.59258	1.2152	1.64017	1.41372	1.37887	1.22455	1.30365	1.53244	1.71609	1.62799	1.16542	1.13175	1.31899	1.1313	1.18128	1.3862	1.33527	1.09574	1.64224	1.44045	1.16734	1.49746	1.64238	1.477	1.67112	1.59172	1.48255	1.14249	1.41154	1.11638	1.24382	1.13759	1.53058	1.60572	1.05678	1.18193	1.18694	1.45315	1.35152	1.43243	1.23513	1.0799	1.11253	1.25469	1.68051	1.62374
-0.75	1.44989	1.41733	1.72494	1.67881	1.23904	1.68372	1.43475	1.42103	1.24663	1.32704	1.54383	1.69756	1.67002	1.19434	1.14591	1.34677	1.16835	1.18711	1.4233	1.35585	1.11375	1.69488	1.45447	1.1658	1.55121	1.67256	1.53697	1.70164	1.6594	1.55275	1.15458	1.4587	1.12939	1.25637	1.16921	1.59758	1.60941	1.05675	1.19776	1.20254	1.49402	1.41904	1.4856	1.24311	1.0887	1.12386	1.28005	1.7442	1.65102
-0.5	1.49309	1.46814	1.76224	1.73822	1.26022	1.69246	1.45578	1.45626	1.2586	1.34205	1.55522	1.67902	1.71204	1.22396	1.15667	1.36869	1.19972	1.19566	1.46229	1.37401	1.12467	1.74751	1.46849	1.16023	1.60232	1.69571	1.59184	1.73217	1.72708	1.6242	1.16	1.47725	1.14057	1.26563	1.19399	1.6583	1.61309	1.0585	1.21127	1.21614	1.52669	1.48864	1.53318	1.25509	1.09432	1.13388	1.29992	1.80453	1.67831
-0.25	1.52606	1.50184	1.77455	1.77758	1.27206	1.70121	1.47682	1.46952	1.26538	1.34469	1.56661	1.66049	1.73467	1.2499	1.16528	1.38335	1.22745	1.20501	1.49136	1.38293	1.13295	1.79369	1.48251	1.15374	1.64196	1.69781	1.61819	1.76269	1.79466	1.69584	1.15932	1.49331	1.15091	1.26833	1.21034	1.7173	1.61677	1.0639	1.22108	1.22557	1.5513	1.55099	1.56758	1.26751	1.09903	1.14224	1.31161	1.83466	1.70559
0	1.54601	1.52709	1.77927	1.80576	1.27489	1.70995	1.49785	1.47168	1.26887	1.34006	1.57799	1.64195	1.71893	1.27065	1.17189	1.39396	1.25009	1.20791	1.50578	1.38282	1.13201	1.80073	1.49653	1.14679	1.67419	1.68542	1.63524	1.79321	1.82324	1.75149	1.15303	1.49285	1.15965	1.26063	1.2231	1.75847	1.62046	1.07079	1.22126	1.22944	1.55996	1.58755	1.59211	1.27912	1.10505	1.14396	1.30615	1.83545	1.73287
0.25	1.53514	1.52093	1.78399	1.80322	1.2694	1.71869	1.51888	1.46603	1.26735	1.3292	1.58938	1.62341	1.68231	1.28812	1.17468	1.40105	1.25641	1.20624	1.49952	1.3745	1.12455	1.78487	1.51055	1.13685	1.66989	1.65122	1.61464	1.78594	1.82837	1.77087	1.14554	1.48282	1.1637	1.24821	1.22865	1.76863	1.62414	1.07671	1.20757	1.22221	1.54462	1.58878	1.61384	1.28474	1.11458	1.14351	1.28356	1.77973	1.76016
0.5	1.50984	1.50367	1.7857	1.77971	1.25836	1.72744	1.52354	1.45226	1.25261	1.30526	1.60077	1.60488	1.62394	1.30138	1.17037	1.40289	1.25682	1.1981	1.48261	1.35901	1.11275	1.71792	1.52457	1.12516	1.59663	1.6076	1.57283	1.76566	1.83349	1.77007	1.13993	1.45949	1.16294	1.2291	1.23027	1.75018	1.62783	1.08326	1.18095	1.20873	1.50779	1.57912	1.62707	1.2814	1.12261	1.13831	1.24688	1.724	1.78744
0.75	1.46079	1.46411	1.77569	1.74456	1.24463	1.71716	1.51513	1.43392	1.23151	1.27841	1.61216	1.58634	1.56557	1.30973	1.16293	1.39899	1.25912	1.17713	1.4657	1.33135	1.10062	1.65097	1.53859	1.11276	1.52338	1.54428	1.51956	1.74539	1.79985	1.75805	1.1341	1.40955	1.15989	1.20985	1.21919	1.70792	1.63151	1.09201	1.1496	1.18953	1.46105	1.54863	1.62694	1.27239	1.12555	1.13107	1.20873	1.66828	1.81473
1	1.40348	1.40568	1.76322	1.69412	1.21481	1.68593	1.50672	1.41154	1.20293	1.25224	1.62355	1.56781	1.50713	1.3078	1.14986	1.39135	1.26077	1.15387	1.44879	1.29798	1.08393	1.57849	1.55261	1.10048	1.45012	1.48159	1.46807	1.72511	1.72031	1.73299	1.12779	1.34466	1.15374	1.18715	1.20161	1.66566	1.63519	1.09821	1.12294	1.16965	1.40448	1.50866	1.60724	1.25963	1.12362	1.12322	1.17972	1.61255	1.84201
1.25	1.33704	1.35075	1.74122	1.62709	1.18038	1.64408	1.49831	1.379	1.1773	1.22668	1.63493	1.51991	1.44666	1.29636	1.13654	1.38191	1.25904	1.12888	1.42085	1.25786	1.06516	1.50065	1.56663	1.0885	1.37686	1.42072	1.40974	1.70483	1.63942	1.6807	1.12091	1.27936	1.14591	1.16084	1.17699	1.62341	1.61381	1.09972	1.09626	1.151	1.34682	1.46367	1.57114	1.23113	1.11896	1.11329	1.15455	1.55682	1.86929
1.5	1.27854	1.33731	1.71545	1.54257	1.14694	1.57435	1.48664	1.33723	1.15399	1.19751	1.60982	1.46734	1.378	1.27933	1.12231	1.37023	1.25347	1.09981	1.36684	1.20954	1.04643	1.42071	1.58065	1.07598	1.30361	1.35244	1.33682	1.66986	1.54922	1.60997	1.11576	1.2203	1.13633	1.13522	1.14944	1.57682	1.56035	1.09825	1.06854	1.13114	1.29479	1.4043	1.51633	1.19123	1.11197	1.0989	1.12999	1.4995	1.89658
1.75	1.21422	1.32386	1.68686	1.46076	1.1165	1.48836	1.46608	1.29331	1.13222	1.1692	1.5464	1.40987	1.30095	1.26044	1.11014	1.35257	1.24353	1.08292	1.30457	1.1607	1.03149	1.33974	1.56866	1.06438	1.23035	1.2755	1.24472	1.59634	1.4479	1.52094	1.11283	1.18971	1.12568	1.11028	1.12511	1.51682	1.49676	1.09414	1.04093	1.10969	1.23933	1.32969	1.45274	1.15224	1.10231	1.0847	1.10971	1.43784	1.8394
2	1.15734	1.31042	1.65653	1.38055	1.08854	1.40596	1.44552	1.24497	1.11344	1.14031	1.46515	1.35058	1.23496	1.23973	1.09811	1.33403	1.22868	1.06926	1.24525	1.12007	1.01782	1.27502	1.51429	1.05385	1.15709	1.20372	1.16017	1.51246	1.34216	1.4259	1.11065	1.16604	1.11377	1.08524	1.10342	1.44509	1.42502	1.08606	1.02416	1.08905	1.17506	1.25447	1.38701	1.12164	1.09146	1.07393	1.09571	1.36942	1.75397
2.25	1.1155	1.29698	1.61901	1.30157	1.07327	1.32844	1.42021	1.19634	1.09627	1.10729	1.37496	1.29429	1.16669	1.2096	1.08497	1.30632	1.21124	1.05835	1.18681	1.08374	1.00427	1.21455	1.44979	1.04246	1.1037	1.16107	1.09981	1.42255	1.25563	1.33085	1.10814	1.14692	1.10259	1.06109	1.09197	1.36919	1.35139	1.07266	1.01909	1.0704	1.12102	1.19466	1.33317	1.09168	1.07613	1.06464	1.08559	1.295	1.65253
2.5	1.07971	1.28353	1.56192	1.22112	1.06422	1.25854	1.39163	1.15462	1.07941	1.08044	1.28506	1.24344	1.10498	1.17759	1.07249	1.26367	1.18736	1.05059	1.12656	1.06067	0.996049	1.15991	1.38529	1.03202	1.07468	1.1215	1.07765	1.33734	1.17758	1.23581	1.10558	1.12786	1.09372	1.04208	1.08909	1.30575	1.28335	1.05462	1.01739	1.05149	1.07833	1.15239	1.28921	1.06502	1.05389	1.05634	1.07692	1.22588	1.5425
2.75	1.05212	1.27009	1.49438	1.15563	1.05907	1.19727	1.36303	1.11354	1.06476	1.05859	1.20305	1.19864	1.06824	1.13983	1.06074	1.21392	1.15025	1.04926	1.08257	1.04677	0.991243	1.11756	1.31849	1.02695	1.05649	1.09405	1.05813	1.26244	1.13271	1.16636	1.09974	1.11106	1.08704	1.03036	1.08621	1.24563	1.22277	1.03542	1.01915	1.0331	1.05559	1.11521	1.24809	1.04478	1.03156	1.04976	1.06719	1.17237	1.43547
3	1.03043	1.25665	1.42372	1.11477	1.05588	1.14004	1.33321	1.09052	1.05572	1.04037	1.14774	1.15793	1.0473	1.10764	1.04993	1.1593	1.10326	1.05057	1.05737	1.03697	0.988043	1.09581	1.24913	1.025	1.04609	1.07305	1.05482	1.19244	1.09604	1.11733	1.09351	1.09749	1.08107	1.02124	1.08332	1.18957	1.17897	1.02174	1.02005	1.01728	1.0401	1.08423	1.20697	1.03246	1.01758	1.04609	1.05567	1.12771	1.3391
3.25	1.015	1.2432	1.33289	1.08098	1.0561	1.09366	1.30371	1.08634	1.05061	1.02613	1.10151	1.12175	1.03182	1.08306	1.03933	1.11234	1.05774	1.05133	1.04101	1.03676	0.986134	1.08229	1.19062	1.02561	1.04803	1.05788	1.05111	1.12839	1.07041	1.08596	1.08498	1.08456	1.07558	1.01477	1.08044	1.13613	1.14734	1.00813	1.01989	1.00904	1.02672	1.06082	1.16585	1.02467	1.01031	1.04538	1.04433	1.09413	1.25839
3.5	1.00695	1.22976	1.24084	1.0533	1.05772	1.07101	1.27402	1.08216	1.04623	1.02278	1.07592	1.09467	1.01936	1.06732	1.03101	1.07721	1.02181	1.0454	1.02929	1.0374	0.98624	1.06999	1.14158	1.02726	1.05781	1.05911	1.04645	1.07369	1.05036	1.05647	1.07153	1.06981	1.07048	1.01115	1.07756	1.09525	1.12805	1.00525	1.02065	1.00577	1.02124	1.04604	1.12473	1.02044	1.00617	1.04538	1.03532	1.07259	1.19148
3.75	1.00299	1.21632	1.16463	1.03643	1.06164	1.06833	1.24446	1.07798	1.04154	1.02595	1.06209	1.08022	1.01111	1.05876	1.02461	1.04926	0.994797	1.0391	1.03595	1.03696	0.985321	1.0616	1.10154	1.03035	1.09345	1.06739	1.04259	1.04109	1.04191	1.03686	1.05551	1.05448	1.06634	1.01228	1.07468	1.0736	1.11052	1.00632	1.02166	1.00447	1.0195	1.03426	1.08361	1.01707	1.00381	1.04514	1.02895	1.05735	1.13588
4	1.0026	1.20288	1.11749	1.0315	1.06771	1.06566	1.21542	1.0738	1.03592	1.02926	1.05536	1.07092	1.00797	1.05222	1.02209	1.02667	0.971436	1.03212	1.04211	1.03471	0.984077	1.05425	1.07383	1.03295	1.1537	1.07678	1.04271	1.03155	1.03779	1.02084	1.04024	1.04029	1.06307	1.01429	1.0718	1.06279	1.0943	1.00837	1.02198	1.00545	1.0238	1.02458	1.05139	1.01468	1.00186	1.04362	1.02668	1.04448	1.09312
4.25	1.00844	1.18943	1.0815	1.02789	1.07066	1.06067	1.18517	1.06962	1.03111	1.03183	1.04892	1.06226	1.00804	1.04479	1.02353	1.0111	0.962244	1.02444	1.04454	1.03217	0.982827	1.0473	1.05798	1.03627	1.21395	1.07521	1.04399	1.03064	1.03322	1.01428	1.02765	1.0293	1.06122	1.01634	1.06892	1.05598	1.07824	1.00887	1.02092	1.00634	1.02529	1.02098	1.03807	1.0154	1.00013	1.0396	1.02513	1.03766	1.06972
4.5	1.01437	1.17599	1.0569	1.02517	1.07216	1.05346	1.16004	1.06544	1.0263	1.03565	1.04179	1.05709	1.0077	1.03855	1.02727	1.00409	0.968324	1.01657	1.0404	1.02771	0.981163	1.04108	1.04649	1.03896	1.2742	1.07078	1.04473	1.03566	1.02326	1.01123	1.0164	1.02468	1.05993	1.0181	1.06604	1.04794	1.06539	1.00706	1.01959	1.00902	1.02297	1.02117	1.03229	1.01929	0.999273	1.03494	1.02265	1.03364	1.05525
4.75	1.01911	1.16255	1.04261	1.02794	1.07361	1.04854	1.13578	1.06126	1.02101	1.03878	1.03934	1.05538	1.00853	1.03403	1.0292	1.00743	0.978638	1.00823	1.03766	1.02349	0.979758	1.0363	1.04593	1.0413	1.33445	1.06612	1.04282	1.03398	1.01209	1.01222	1.00618	1.02157	1.05944	1.02065	1.06315	1.04005	1.05382	1.00577	1.01818	1.01316	1.0213	1.02223	1.03073	1.02432	0.998735	1.03013	1.02087	1.0301	1.05408
5	1.02632	1.1491	1.03321	1.03089	1.07058	1.04159	1.13699	1.05708	1.01474	1.03892	1.0389	1.05418	1.01101	1.03014	1.03042	1.01157	0.988935	0.999056	1.03674	1.01959	0.981788	1.03189	1.04468	1.04291	1.3947	1.05845	1.03796	1.02611	1.00194	1.01149	0.999841	1.02229	1.05906	1.02276	1.06027	1.03529	1.0447	1.00464	1.01687	1.01674	1.01995	1.0238	1.02948	1.02755	0.998169	1.02525	1.01934	1.0282	1.04869
[truncated: 69 more columns]

## Sheet: SLD2AID_noaux_60
Distance_from_ori	I.148	I.159	I.176	II.63	II.199	II.238	II.255	II.408	II.487	II.622	III.40	III.75	III.109	III.131	III.166	III.224	IV.329	IV.408	IV.435	IV.463	IV.505	IV.556	IV.914	IV.1017	IV.1159	IV.1166	V.60	V.94	V.146	V.174	V.287	V.353	V.439	VI.119	VI.136	VI.168	VI.200	VII.163	VII.204	VII.286	VII.421	VII.485	VII.509	VII.576	VII.660	VII.715	VII.778	VII.835	VII.888
-5	0.997704	1.00729	1.01498	1.00491	1.00377	1.01686	1.0131	1.00715	1.00106	1.01001	1.02447	1.03194	1.01389	1.01253	1.00407	1.00225	0.998525	0.999871	1.01804	1.00305	1.0009	1.01217	1.00808	1.00032	1.05109	1.12373	0.999926	1.01312	1.00153	1.0023	1.00209	1.00735	1.0219	1.0423	1.00255	1.05493	1.02522	1.00792	1.00063	1.00449	1.00778	1.01036	1.01441	1.07738	1.00201	1.01992	1.00736	1.01277	0.984273
-4.75	0.997968	1.00806	1.01661	1.00644	1.00761	1.02191	1.01681	1.01011	1.00146	1.01085	1.02895	1.04236	1.01314	1.01391	1.00412	1.00306	0.999027	0.999929	1.0222	1.00422	1.00141	1.02144	1.00922	1.00107	1.04322	1.09763	1.00502	1.01713	1.00838	1.0037	1.00321	1.00783	1.02424	1.03439	1.0027	1.05892	1.02462	1.01079	1.00106	1.00395	1.0087	1.01327	1.01773	1.08067	1.00146	1.01844	1.008	1.00986	0.987
-4.5	1.00323	1.00924	1.01744	1.00714	1.01284	1.03132	1.01752	1.0137	1.00183	1.01156	1.03742	1.05149	1.01475	1.01592	1.00453	1.00363	0.999869	1.00078	1.02545	1.00369	1.00213	1.03195	1.01156	1.00193	1.03534	1.08539	1.01212	1.01903	1.02055	1.00509	1.00418	1.00917	1.02679	1.02442	1.0034	1.05937	1.02469	1.01286	1.00103	1.00431	1.01415	1.01532	1.02271	1.08396	1.00136	1.01696	1.00913	1.01059	0.989728
-4.25	1.0113	1.01091	1.02077	1.0076	1.02133	1.04701	1.01878	1.01867	1.00178	1.01394	1.05588	1.06371	1.02325	1.0185	1.00349	1.00443	1.00101	1.00246	1.03096	1.00683	1.0032	1.04211	1.01245	1.00291	1.02746	1.08029	1.02117	1.02292	1.03964	1.00728	1.00455	1.008	1.02904	1.01834	1.00493	1.05998	1.03618	1.01388	1.00131	1.00471	1.02058	1.0189	1.03294	1.08725	1.00195	1.01548	1.01076	1.02002	0.992455
-4	1.02209	1.01187	1.02453	1.00999	1.0322	1.06578	1.02626	1.02446	1.00302	1.01718	1.08762	1.08374	1.03631	1.02179	1.00209	1.00834	1.00249	1.00602	1.03856	1.0137	1.00434	1.06048	1.01905	1.005	1.01958	1.08669	1.03218	1.04021	1.06297	1.01406	1.00527	1.00284	1.03071	1.01821	1.006	1.06315	1.06385	1.01433	1.00394	1.00608	1.02878	1.02468	1.04438	1.09053	1.00271	1.014	1.0146	1.03428	1.02231
-3.75	1.03263	1.01396	1.02902	1.01587	1.04683	1.08679	1.04895	1.0317	1.00428	1.02107	1.12596	1.12381	1.05323	1.0257	1.00159	1.01333	1.00386	1.01039	1.04971	1.02621	1.00498	1.08528	1.03089	1.00775	1.0117	1.10104	1.05024	1.08215	1.09575	1.02449	1.0075	0.9989	1.03225	1.01949	1.00738	1.06163	1.09839	1.01425	1.00888	1.00745	1.03707	1.03474	1.05642	1.09382	1.00322	1.01251	1.01834	1.05303	1.06261
-3.5	1.04848	1.0176	1.03915	1.02044	1.06581	1.12091	1.08733	1.03876	1.00702	1.02667	1.17017	1.18181	1.07829	1.03001	1.00333	1.02235	1.00566	1.01761	1.07058	1.04618	1.00555	1.12045	1.05336	1.01333	1.00382	1.13587	1.07602	1.1373	1.13842	1.03341	1.0107	0.997274	1.03529	1.02533	1.01122	1.0616	1.14189	1.01442	1.01531	1.00989	1.05107	1.04727	1.07577	1.09711	1.0032	1.01103	1.0213	1.07997	1.10655
-3.25	1.07223	1.02119	1.04973	1.03913	1.08538	1.17761	1.14002	1.05963	1.01406	1.03296	1.21861	1.24877	1.11519	1.03184	1.00865	1.03403	1.00693	1.02851	1.09829	1.07705	1.00701	1.17917	1.07969	1.02331	1.00166	1.19073	1.11212	1.20464	1.1867	1.04778	1.0142	1.0036	1.04063	1.03301	1.01771	1.07802	1.20392	1.01568	1.02401	1.01449	1.07139	1.0622	1.10169	1.1004	1.0032	1.00955	1.02486	1.11871	1.15569
-3	1.10094	1.0289	1.07308	1.0708	1.10879	1.24417	1.21338	1.08122	1.02357	1.0415	1.27164	1.33049	1.16933	1.0297	1.01503	1.04794	1.00713	1.04743	1.13351	1.11194	1.00855	1.24751	1.12118	1.03488	1.03044	1.2456	1.1547	1.27302	1.23811	1.0703	1.01939	1.01776	1.04931	1.04971	1.02464	1.1217	1.27067	1.0181	1.03528	1.02349	1.0999	1.0822	1.14529	1.10369	1.0041	1.00807	1.03308	1.17528	1.21046
-2.75	1.14055	1.03636	1.10881	1.1127	1.12828	1.31375	1.28927	1.11146	1.03579	1.05443	1.33002	1.42266	1.24876	1.02927	1.0235	1.06391	1.00831	1.07268	1.17593	1.15379	1.01163	1.31466	1.182	1.04965	1.09115	1.30047	1.1997	1.34104	1.29355	1.12142	1.02625	1.05291	1.05997	1.07945	1.03404	1.17007	1.3353	1.02161	1.04844	1.03558	1.15568	1.11133	1.20747	1.10697	1.00682	1.00659	1.04962	1.24362	1.26993
-2.5	1.20034	1.04925	1.17607	1.15943	1.14179	1.38255	1.36544	1.14412	1.05261	1.07703	1.38748	1.51723	1.33881	1.03481	1.03408	1.08444	1.0133	1.09693	1.21174	1.20278	1.01694	1.38276	1.25259	1.06829	1.17432	1.35534	1.24298	1.40997	1.35996	1.18392	1.03699	1.09427	1.07183	1.11281	1.04941	1.22678	1.38841	1.02566	1.0635	1.04978	1.22153	1.14891	1.27113	1.11026	1.01229	1.02235	1.07093	1.30943	1.32785
-2.25	1.27707	1.07971	1.25357	1.21097	1.15359	1.46506	1.449	1.18257	1.08638	1.10414	1.45002	1.59895	1.42978	1.04147	1.05547	1.11122	1.02889	1.11586	1.24377	1.24214	1.02335	1.45301	1.33408	1.08751	1.273	1.4102	1.28889	1.47838	1.42655	1.2546	1.05704	1.14408	1.08433	1.14387	1.07629	1.28377	1.43653	1.02995	1.08338	1.0653	1.28165	1.19371	1.3461	1.11355	1.02117	1.03953	1.09541	1.37366	1.37755
-2	1.36109	1.11878	1.32959	1.27151	1.16659	1.54901	1.52322	1.23852	1.12247	1.13574	1.51318	1.66283	1.50941	1.05104	1.07737	1.1389	1.04747	1.13143	1.27512	1.27907	1.03297	1.51743	1.42019	1.10274	1.35704	1.46507	1.33794	1.54094	1.49185	1.32736	1.07914	1.19209	1.09771	1.17127	1.11343	1.34908	1.46802	1.03435	1.10709	1.08681	1.33114	1.23901	1.41789	1.11684	1.0318	1.05503	1.12309	1.43567	1.42781
-1.75	1.45341	1.16872	1.40983	1.35521	1.18052	1.6313	1.59085	1.29252	1.15652	1.17522	1.57605	1.69586	1.58582	1.07909	1.09855	1.17039	1.07378	1.14198	1.30424	1.31334	1.04452	1.57903	1.48993	1.11619	1.43903	1.51994	1.38187	1.576	1.54717	1.39127	1.10515	1.24658	1.11361	1.20055	1.15052	1.41641	1.47559	1.03942	1.13182	1.10898	1.37938	1.28634	1.48134	1.12012	1.04226	1.06902	1.16021	1.50915	1.48382
-1.5	1.5557	1.24023	1.48709	1.43975	1.19828	1.70367	1.65687	1.33861	1.17919	1.21881	1.61189	1.68427	1.67	1.13282	1.11871	1.19813	1.1076	1.14553	1.33201	1.34689	1.05439	1.63275	1.54731	1.12219	1.53931	1.56544	1.4258	1.59649	1.57306	1.45332	1.12667	1.31395	1.13121	1.22962	1.18741	1.48878	1.48317	1.04461	1.15408	1.13277	1.42598	1.34611	1.54819	1.12341	1.05349	1.08163	1.20679	1.58013	1.53334
-1.25	1.64038	1.33614	1.54639	1.50998	1.21648	1.76097	1.71419	1.38097	1.20257	1.24609	1.63937	1.67267	1.75529	1.191	1.13123	1.2208	1.14035	1.14746	1.36001	1.36955	1.06195	1.68583	1.60187	1.12593	1.60729	1.60099	1.45833	1.61698	1.5987	1.51655	1.14024	1.37587	1.1484	1.25383	1.23048	1.54913	1.49075	1.04945	1.17085	1.15413	1.46184	1.41163	1.61676	1.1267	1.06573	1.09329	1.25408	1.63816	1.58286
-1	1.70383	1.43648	1.57136	1.57896	1.23471	1.81429	1.76508	1.41755	1.21925	1.2649	1.66685	1.66108	1.83342	1.24458	1.14311	1.23273	1.17526	1.14555	1.39077	1.38816	1.06884	1.7389	1.63232	1.12837	1.65859	1.62878	1.48668	1.63747	1.62434	1.58316	1.15028	1.41814	1.16185	1.27526	1.27768	1.58633	1.49832	1.05394	1.18558	1.16725	1.4852	1.48213	1.67807	1.12999	1.0768	1.10326	1.28571	1.69619	1.63237
-0.75	1.74818	1.50265	1.584	1.62029	1.25563	1.8676	1.81598	1.44244	1.2297	1.27885	1.69434	1.64948	1.8852	1.28352	1.15382	1.23815	1.20266	1.14218	1.43961	1.39462	1.07354	1.79197	1.65019	1.12965	1.70278	1.6538	1.51282	1.65796	1.64999	1.64708	1.15773	1.4295	1.17127	1.28978	1.32782	1.62354	1.5059	1.05641	1.20017	1.17575	1.50432	1.54411	1.7283	1.14197	1.08479	1.11226	1.30932	1.75422	1.68189
-0.5	1.77805	1.5401	1.59663	1.65543	1.27803	1.92092	1.86688	1.46239	1.23552	1.28708	1.72182	1.63789	1.93699	1.31412	1.16145	1.23942	1.21608	1.14404	1.49421	1.39922	1.07553	1.84505	1.66806	1.12905	1.74076	1.67253	1.52709	1.67845	1.67563	1.68951	1.16064	1.41969	1.17453	1.30217	1.36943	1.66075	1.51347	1.05638	1.21064	1.18292	1.51727	1.58998	1.77363	1.17504	1.08779	1.12014	1.30838	1.81225	1.7314
-0.25	1.78731	1.55939	1.60926	1.67905	1.30216	1.9716	1.91778	1.47427	1.23751	1.29134	1.7493	1.62629	1.96781	1.33995	1.16426	1.23982	1.22332	1.14675	1.53672	1.40353	1.07697	1.88936	1.68593	1.12837	1.76115	1.6839	1.52602	1.69894	1.70128	1.72879	1.15815	1.40805	1.17558	1.31063	1.39265	1.69796	1.52105	1.05406	1.2156	1.18686	1.52293	1.6324	1.81305	1.20327	1.08728	1.12709	1.29563	1.87028	1.78092
0	1.78202	1.56412	1.6219	1.69336	1.31821	1.98184	1.96867	1.47837	1.23697	1.29257	1.76746	1.6147	1.95684	1.35936	1.16232	1.2366	1.22556	1.14673	1.56231	1.40316	1.07696	1.88254	1.7038	1.12815	1.76389	1.68472	1.52226	1.71943	1.711	1.75468	1.14977	1.3853	1.17725	1.31758	1.39809	1.73516	1.52863	1.05222	1.21075	1.18751	1.52287	1.67198	1.83932	1.22315	1.08769	1.1307	1.27712	1.87448	1.83043
0.25	1.75874	1.53426	1.63453	1.69233	1.32416	1.97169	1.97486	1.4738	1.23171	1.28977	1.75244	1.6031	1.92161	1.37182	1.15664	1.23192	1.21518	1.14829	1.57374	1.40101	1.07583	1.85811	1.72167	1.13051	1.74165	1.6703	1.50749	1.70111	1.68926	1.75419	1.14164	1.35992	1.17729	1.32439	1.39283	1.74901	1.5362	1.05176	1.20006	1.18358	1.51588	1.69465	1.85664	1.23551	1.09032	1.13312	1.25817	1.82305	1.85398
0.5	1.72301	1.49437	1.64311	1.67776	1.31645	1.94785	1.94347	1.46069	1.21753	1.28131	1.72824	1.59151	1.85507	1.3723	1.14951	1.22935	1.19817	1.1459	1.57443	1.39674	1.073	1.81534	1.73954	1.1329	1.6614	1.64771	1.48528	1.66944	1.66751	1.74066	1.13832	1.32657	1.17507	1.32882	1.38237	1.74539	1.54378	1.05121	1.18546	1.17746	1.50138	1.7061	1.84777	1.23823	1.0927	1.13175	1.23336	1.77163	1.86022
0.75	1.67244	1.42579	1.63585	1.65324	1.30164	1.90172	1.88714	1.44298	1.20109	1.27172	1.70405	1.57991	1.78854	1.36703	1.14191	1.22798	1.18883	1.13478	1.56411	1.38139	1.07001	1.75754	1.75741	1.133	1.58115	1.61791	1.45573	1.63777	1.64577	1.71912	1.13979	1.28357	1.17195	1.32556	1.35636	1.72044	1.55136	1.05017	1.16951	1.169	1.4831	1.6839	1.80779	1.23315	1.09392	1.12832	1.20141	1.7202	1.83452
1	1.61591	1.34847	1.63012	1.61468	1.28128	1.83952	1.83081	1.42189	1.18349	1.26043	1.67986	1.56832	1.722	1.35691	1.13342	1.22581	1.18466	1.12167	1.55379	1.35455	1.0657	1.69975	1.77529	1.13046	1.5009	1.57781	1.41552	1.6061	1.62402	1.68252	1.14161	1.24376	1.16801	1.30918	1.32042	1.6955	1.55893	1.04912	1.15179	1.15967	1.45368	1.6341	1.74545	1.22267	1.09383	1.12309	1.17894	1.66878	1.80881
1.25	1.54951	1.29202	1.63042	1.57468	1.25474	1.77549	1.77433	1.3923	1.16662	1.24768	1.65566	1.55672	1.65494	1.34268	1.12459	1.22207	1.18206	1.10409	1.50664	1.32085	1.0606	1.63048	1.79316	1.12201	1.42065	1.52837	1.36356	1.57442	1.60228	1.62356	1.14395	1.20918	1.16303	1.27891	1.27408	1.67055	1.56651	1.04867	1.12727	1.1482	1.42303	1.56697	1.67688	1.20744	1.09233	1.11569	1.16601	1.61736	1.77392
1.5	1.45214	1.28136	1.6331	1.52766	1.20981	1.69459	1.71487	1.35352	1.14989	1.23077	1.63147	1.52046	1.58181	1.32319	1.11451	1.21689	1.18212	1.08157	1.44023	1.28329	1.05266	1.55453	1.81103	1.11092	1.3404	1.46082	1.30331	1.54275	1.56344	1.56504	1.14528	1.18118	1.15679	1.24392	1.217	1.6456	1.56633	1.04781	1.10379	1.13476	1.37753	1.49732	1.60449	1.18255	1.08964	1.10296	1.15637	1.56287	1.71985
1.75	1.35104	1.27071	1.62996	1.47346	1.16464	1.61375	1.65186	1.31262	1.13257	1.2043	1.58081	1.45983	1.49708	1.30142	1.10456	1.2097	1.18274	1.06372	1.37283	1.23782	1.04324	1.48849	1.79476	1.09843	1.26015	1.37853	1.24222	1.49828	1.50608	1.50183	1.14509	1.18309	1.14971	1.20742	1.16031	1.59328	1.51132	1.04439	1.08194	1.12069	1.3114	1.42345	1.53944	1.14605	1.08559	1.08626	1.14902	1.50091	1.66578
2	1.26388	1.26005	1.61505	1.41752	1.12453	1.5222	1.58886	1.26986	1.1121	1.17333	1.51447	1.3928	1.39768	1.27648	1.09497	1.20223	1.1781	1.04557	1.29445	1.17874	1.03399	1.42153	1.72279	1.08549	1.1799	1.29643	1.19305	1.44273	1.4406	1.43378	1.14369	1.19235	1.14065	1.16605	1.11053	1.51511	1.4446	1.03881	1.06203	1.10578	1.24902	1.34052	1.46425	1.10661	1.08028	1.06884	1.13935	1.43063	1.61172
2.25	1.18057	1.2494	1.59363	1.36026	1.08711	1.42765	1.52222	1.22761	1.09006	1.14324	1.43956	1.31659	1.30575	1.25021	1.08357	1.19106	1.17031	1.02977	1.21078	1.12782	1.02487	1.3539	1.63749	1.06587	1.12373	1.23515	1.15072	1.38043	1.36254	1.36573	1.13984	1.18889	1.13054	1.11794	1.08704	1.43336	1.36538	1.03192	1.04152	1.0874	1.19544	1.25181	1.37526	1.07554	1.07218	1.05296	1.12583	1.35315	1.55606
2.5	1.11632	1.23875	1.55779	1.29223	1.05958	1.33372	1.45834	1.19322	1.07085	1.10925	1.3676	1.24245	1.2154	1.22228	1.07074	1.17527	1.15779	1.01764	1.14565	1.08359	1.01651	1.28921	1.55218	1.0456	1.09763	1.17545	1.10917	1.31623	1.2837	1.29767	1.13557	1.17646	1.11875	1.07557	1.08545	1.36649	1.28864	1.02512	1.02163	1.06668	1.14094	1.17492	1.30997	1.05602	1.05946	1.03905	1.11023	1.27914	1.49843
2.75	1.07961	1.22809	1.50807	1.2119	1.04084	1.23925	1.39602	1.15933	1.05195	1.07461	1.30339	1.17853	1.13033	1.18598	1.05859	1.15499	1.13557	1.01216	1.09713	1.04735	1.00951	1.22415	1.46388	1.03134	1.08539	1.12111	1.06923	1.25111	1.2089	1.2257	1.12607	1.16172	1.10584	1.05048	1.08386	1.29537	1.21719	1.01915	1.00962	1.04812	1.08783	1.11692	1.26604	1.04163	1.0457	1.026	1.09447	1.21671	1.44253
3	1.04981	1.21744	1.44222	1.14359	1.02453	1.16007	1.33343	1.13842	1.03165	1.05189	1.23572	1.12776	1.08758	1.14182	1.04927	1.12684	1.10663	1.00989	1.0631	1.02596	1.00478	1.16541	1.37173	1.02076	1.08029	1.07722	1.03916	1.18878	1.13889	1.15903	1.11596	1.14539	1.09266	1.03246	1.08227	1.22221	1.16061	1.01486	1.00391	1.03334	1.04541	1.07514	1.22212	1.03081	1.03351	1.01713	1.07716	1.16073	1.38575
3.25	1.03049	1.20679	1.37189	1.09394	1.01484	1.11087	1.27046	1.1304	1.01646	1.03641	1.16619	1.08622	1.06101	1.10072	1.04129	1.09587	1.07808	1.00762	1.05022	1.01486	1.00083	1.12235	1.29079	1.01326	1.08669	1.04244	1.02533	1.137	1.09164	1.11018	1.10275	1.12583	1.07957	1.0194	1.08068	1.14973	1.11018	1.01059	1.00321	1.0244	1.02332	1.04191	1.17819	1.02145	1.02502	1.01207	1.05866	1.11332	1.32124
3.5	1.02099	1.19613	1.28092	1.06046	1.00882	1.08165	1.20675	1.12239	1.01045	1.02634	1.1039	1.05514	1.05146	1.06669	1.0351	1.0692	1.05426	1.00536	1.04767	1.00698	0.998665	1.08806	1.21951	1.00927	1.10104	1.03106	1.01929	1.09557	1.06037	1.06555	1.08292	1.09903	1.0672	1.00895	1.0791	1.09321	1.07559	1.00707	1.00312	1.01749	1.01714	1.02291	1.13427	1.01461	1.01855	1.00957	1.04154	1.07787	1.26078
3.75	1.01208	1.18548	1.19527	1.03433	1.00532	1.06258	1.14397	1.11437	1.00581	1.01872	1.05004	1.03874	1.04523	1.0473	1.02949	1.05005	1.03366	1.0047	1.04768	1.00554	0.998464	1.06399	1.15939	1.00812	1.13587	1.02865	1.02	1.06774	1.03924	1.04374	1.05955	1.0709	1.05663	1.00453	1.07751	1.06229	1.05085	1.00431	1.00276	1.01121	1.01266	1.01637	1.09035	1.00969	1.01308	1.0079	1.02762	1.05323	1.20153
4	1.00835	1.17483	1.12658	1.02074	1.00317	1.04352	1.08563	1.10635	1.00522	1.01461	1.0206	1.02927	1.0407	1.03561	1.02444	1.03473	1.0149	1.00317	1.04338	1.00606	0.997634	1.04403	1.11066	1.00703	1.19073	1.02892	1.02314	1.04695	1.0215	1.03277	1.03808	1.04782	1.04761	1.00365	1.07592	1.04544	1.03687	1.00206	1.00158	1.00744	1.00855	1.01351	1.05382	1.0069	1.00893	1.00604	1.02052	1.03433	1.14136
4.25	1.00739	1.16417	1.08804	1.01594	1.0037	1.02972	1.03145	1.09834	1.00432	1.01548	1.00492	1.02008	1.0441	1.02643	1.01953	1.0225	1.00392	1.00158	1.03575	1.0046	0.996498	1.03496	1.07704	1.00743	1.2456	1.02436	1.02528	1.03006	1.0125	1.02809	1.02241	1.03221	1.04117	1.0043	1.07433	1.03456	1.0298	1.00091	1.00181	1.00466	1.00327	1.00867	1.03206	1.00535	1.00598	1.00389	1.01588	1.02712	1.09138
4.5	1.00614	1.15352	1.0602	1.01245	1.00369	1.02386	0.985146	1.09032	1.0032	1.0171	1.00501	1.01497	1.04946	1.01804	1.01484	1.01264	1.00122	1.00014	1.02854	1.00465	0.99571	1.03046	1.05016	1.00905	1.30047	1.02119	1.02642	1.01866	1.01091	1.02345	1.01147	1.02285	1.03573	1.00463	1.07274	1.02413	1.02264	1.00057	1.00224	1.0039	1.00185	1.00403	1.01652	1.00368	1.0042	1.00268	1.01184	1.02441	1.04861
4.75	1.0043	1.14286	1.04095	1.00985	1.00418	1.01792	0.94003	1.0823	1.00188	1.0173	1.01229	1.0142	1.05099	1.01142	1.0108	1.00717	1.00125	0.998747	1.0204	1.00419	0.995518	1.02459	1.03719	1.01218	1.35534	1.01923	1.02276	1.01427	1.00913	1.01723	1.00407	1.0147	1.03564	1.00418	1.07115	1.01706	1.01748	1.00054	1.00201	1.00328	1.00298	1.00317	1.00977	1.00288	1.00304	1.00179	1.00903	1.02209	1.02786
5	1.00417	1.13221	1.03401	1.00986	1.00488	1.01367	0.944769	1.07429	1.0012	1.0176	1.01623	1.01498	1.05093	1.00794	1.00689	1.00572	1.00108	0.997555	1.01379	1.00363	0.995703	1.01798	1.0274	1.01581	1.4102	1.01612	1.01939	1.01415	1.00564	1.01224	0.999187	1.00956	1.03637	1.00455	1.06956	1.015	1.01728	1.00041	1.00171	1.00251	1.0046	1.00356	1.00818	1.00318	1.00211	1.00121	1.00788	1.0206	1.02062
[truncated: 69 more columns]

## Sheet: SLD2AID_noaux_90
Distance_from_ori	I.148	I.159	I.176	II.63	II.199	II.238	II.255	II.408	II.487	II.622	III.40	III.75	III.109	III.131	III.166	III.224	IV.329	IV.408	IV.435	IV.463	IV.505	IV.556	IV.914	IV.1017	IV.1159	IV.1166	V.60	V.94	V.146	V.174	V.287	V.353	V.439	VI.119	VI.136	VI.168	VI.200	VII.163	VII.204	VII.286	VII.421	VII.485	VII.509	VII.576	VII.660	VII.715	VII.778	VII.835	VII.888
-5	1.11376	1.10845	1.14253	1.0996	1.09206	1.34035	1.23867	1.12254	1.02421	1.06189	1.37017	1.36602	1.21262	1.03391	1.02611	1.05112	1.01232	1.02397	1.20874	1.11616	1.01206	1.13883	1.15971	1.04106	1.18086	1.42322	1.12339	1.26726	1.18893	1.07905	1.02628	1.06651	1.03545	1.10302	1.03937	1.12173	1.29221	1.00969	1.03233	1.02298	1.17288	1.1658	1.18702	1.03378	1.00929	1.07092	1.03782	1.2111	1.21459
-4.75	1.13825	1.11179	1.17134	1.1177	1.11479	1.39132	1.27963	1.15554	1.03059	1.07546	1.42659	1.42122	1.24599	1.03593	1.03059	1.06234	1.01963	1.03078	1.23672	1.13704	1.01426	1.1758	1.19164	1.04929	1.21499	1.42877	1.14586	1.31485	1.23383	1.10796	1.03574	1.07498	1.03812	1.10291	1.04762	1.15394	1.335	1.01222	1.03844	1.02979	1.19418	1.19026	1.22591	1.03154	1.00954	1.07164	1.04075	1.25096	1.27088
-4.5	1.16881	1.1217	1.20893	1.1347	1.14184	1.44777	1.33308	1.19303	1.03787	1.08946	1.48355	1.4798	1.28096	1.04046	1.036	1.07638	1.02811	1.03934	1.26501	1.16483	1.01724	1.23021	1.23449	1.05755	1.24912	1.43571	1.16893	1.37912	1.28515	1.14155	1.04661	1.08681	1.04125	1.10381	1.05797	1.19571	1.38033	1.01502	1.04496	1.03797	1.21697	1.21755	1.26737	1.0293	1.01092	1.07237	1.04569	1.29407	1.32716
-4.25	1.20387	1.13627	1.25188	1.15139	1.16824	1.50708	1.38904	1.22933	1.04708	1.10631	1.54427	1.54291	1.31895	1.04876	1.04214	1.09497	1.03699	1.04861	1.29386	1.1949	1.02092	1.29284	1.28391	1.0667	1.28324	1.43947	1.19419	1.45976	1.34866	1.17918	1.05792	1.10271	1.04454	1.10846	1.0717	1.24427	1.42968	1.01802	1.05263	1.04638	1.23985	1.24794	1.30532	1.02705	1.01406	1.0731	1.05264	1.34527	1.38345
-4	1.2445	1.15771	1.29841	1.16986	1.19281	1.55993	1.453	1.26397	1.05741	1.12417	1.61683	1.61067	1.35915	1.05913	1.04843	1.1164	1.04675	1.06036	1.32717	1.22679	1.0257	1.37503	1.34819	1.07308	1.31737	1.4365	1.22493	1.54453	1.41955	1.21979	1.06755	1.12195	1.04814	1.12135	1.08736	1.30182	1.48647	1.02108	1.06429	1.05945	1.26253	1.28292	1.34495	1.02481	1.01775	1.07383	1.06623	1.40134	1.45287
-3.75	1.2946	1.18922	1.35229	1.19148	1.21497	1.61038	1.52134	1.29176	1.06871	1.14195	1.68921	1.67354	1.40392	1.07112	1.05486	1.13731	1.05653	1.07396	1.36078	1.26874	1.03149	1.46537	1.41779	1.07729	1.3515	1.43208	1.25745	1.62058	1.49743	1.26435	1.07561	1.14257	1.05188	1.13914	1.10598	1.36828	1.54251	1.02378	1.07798	1.07252	1.28467	1.32693	1.38779	1.02257	1.02269	1.07455	1.08252	1.45725	1.52085
-3.5	1.3467	1.22715	1.40992	1.21576	1.22985	1.6603	1.60474	1.30619	1.08161	1.16066	1.75522	1.72679	1.46209	1.08603	1.06168	1.15522	1.06634	1.08627	1.38999	1.31227	1.03683	1.55583	1.50336	1.0801	1.38563	1.42507	1.28657	1.68475	1.57413	1.31987	1.08328	1.16453	1.05615	1.15743	1.1262	1.44701	1.59468	1.02654	1.09294	1.08602	1.31189	1.37274	1.4272	1.02032	1.02836	1.07528	1.10179	1.51284	1.58296
-3.25	1.39824	1.27702	1.46927	1.24479	1.23899	1.69991	1.68842	1.31339	1.09382	1.17586	1.81138	1.77777	1.52909	1.1054	1.07053	1.17375	1.07766	1.09681	1.41662	1.34775	1.04232	1.65752	1.59698	1.08056	1.41935	1.41517	1.31105	1.73443	1.63996	1.37994	1.09071	1.19132	1.0611	1.17593	1.15181	1.52753	1.63453	1.02945	1.10719	1.09673	1.3412	1.41481	1.46088	1.01808	1.03578	1.07601	1.12178	1.5728	1.65046
-3	1.45412	1.33237	1.53332	1.27797	1.24206	1.7326	1.77771	1.32029	1.10803	1.18838	1.86569	1.82356	1.60072	1.13148	1.0797	1.19208	1.09189	1.10479	1.43526	1.38036	1.0478	1.74786	1.69455	1.08	1.45086	1.40526	1.33318	1.78278	1.69836	1.44047	1.09685	1.22285	1.06892	1.19741	1.18328	1.60049	1.67109	1.03205	1.11806	1.10503	1.37247	1.44274	1.48196	1.01583	1.04493	1.07673	1.14092	1.63978	1.72952
-2.75	1.50322	1.38592	1.59901	1.31258	1.23675	1.75855	1.85486	1.31828	1.12185	1.19722	1.91495	1.86162	1.66047	1.15833	1.08811	1.20721	1.1076	1.1114	1.44135	1.39971	1.05159	1.82154	1.77899	1.07868	1.48975	1.39535	1.35458	1.81171	1.75523	1.48495	1.10231	1.25949	1.07865	1.22453	1.21377	1.67641	1.69267	1.03356	1.12609	1.11332	1.39337	1.46369	1.49205	1.01359	1.05363	1.07746	1.16482	1.7034	1.81268
-2.5	1.54091	1.44031	1.66634	1.34786	1.22567	1.78249	1.91161	1.31452	1.1343	1.20301	1.94645	1.87934	1.70895	1.1878	1.09474	1.21189	1.12293	1.11713	1.43091	1.40393	1.05435	1.88025	1.8488	1.0759	1.53244	1.38544	1.37045	1.82067	1.80155	1.51738	1.10724	1.29765	1.08952	1.24777	1.24193	1.75815	1.70406	1.03409	1.1313	1.11988	1.407	1.4808	1.50072	1.01135	1.06092	1.07469	1.19326	1.74921	1.87993
-2.25	1.57205	1.49506	1.7424	1.3706	1.2077	1.78919	1.96469	1.30837	1.14102	1.20417	1.94195	1.86893	1.73684	1.21598	1.09744	1.20626	1.14041	1.11809	1.406	1.39633	1.05516	1.90232	1.90652	1.07274	1.57702	1.37553	1.37516	1.82963	1.83852	1.53882	1.11107	1.32953	1.09953	1.26164	1.27233	1.82741	1.71545	1.03396	1.13435	1.12322	1.41224	1.488	1.49851	1.0091	1.06617	1.0712	1.21376	1.78759	1.90147
-2	1.58181	1.54608	1.81321	1.38142	1.18102	1.79406	1.99294	1.30431	1.14586	1.20034	1.92181	1.8275	1.75608	1.24483	1.09995	1.1996	1.15937	1.11107	1.36994	1.38659	1.05448	1.90723	1.95267	1.06812	1.60483	1.36562	1.36588	1.83859	1.85948	1.55098	1.11437	1.34941	1.10827	1.2612	1.29924	1.8432	1.72684	1.03336	1.1356	1.12013	1.41291	1.49222	1.49508	1.00686	1.07098	1.06774	1.22522	1.80027	1.90242
-1.75	1.57555	1.59224	1.85191	1.37752	1.15564	1.79143	1.96646	1.29832	1.14832	1.19274	1.88404	1.77737	1.74814	1.27983	1.0995	1.18865	1.17374	1.10003	1.33749	1.34947	1.05079	1.89589	1.96059	1.0627	1.6222	1.35571	1.33927	1.84755	1.85709	1.55378	1.11353	1.35725	1.11206	1.25513	1.32407	1.84894	1.73823	1.03187	1.13433	1.11638	1.40638	1.47228	1.48407	1.00462	1.0729	1.06467	1.23379	1.80084	1.87268
-1.5	1.54996	1.63131	1.8763	1.37316	1.13894	1.74703	1.92664	1.29083	1.14557	1.183	1.83857	1.71945	1.71016	1.31039	1.09862	1.17387	1.18509	1.08831	1.30915	1.30498	1.04627	1.84626	1.94535	1.05682	1.63371	1.347	1.31265	1.85651	1.82271	1.54549	1.1091	1.35576	1.11018	1.2468	1.33646	1.82191	1.74962	1.03019	1.13075	1.10947	1.38069	1.434	1.46224	1.00237	1.07001	1.06203	1.2372	1.78387	1.8381
-1.25	1.52622	1.65609	1.8845	1.36313	1.12898	1.70518	1.86706	1.2773	1.13571	1.16624	1.78368	1.67948	1.66067	1.33487	1.09582	1.15484	1.19135	1.07414	1.2777	1.25856	1.04072	1.77483	1.9257	1.05005	1.59322	1.33818	1.29483	1.84746	1.78808	1.52916	1.10202	1.34855	1.10288	1.22983	1.33137	1.78399	1.76101	1.02686	1.12205	1.10212	1.33819	1.39988	1.43524	1.00013	1.06409	1.0598	1.23521	1.73833	1.80352
-1	1.50021	1.64579	1.85416	1.35257	1.11943	1.66335	1.79294	1.25805	1.12091	1.1475	1.6949	1.63952	1.61379	1.35149	1.09013	1.13123	1.19053	1.06301	1.25492	1.21874	1.03649	1.71352	1.90608	1.04437	1.54804	1.3264	1.28239	1.81369	1.75344	1.48853	1.09422	1.33448	1.09341	1.20793	1.3185	1.74293	1.76452	1.02277	1.10938	1.09164	1.30032	1.37422	1.41324	0.997884	1.05624	1.05785	1.21779	1.66884	1.76864
-0.75	1.46525	1.62006	1.80837	1.32884	1.11674	1.61911	1.73099	1.24425	1.10965	1.13097	1.61585	1.63071	1.57567	1.35098	1.08124	1.10941	1.18129	1.05197	1.27218	1.19266	1.03194	1.64665	1.88288	1.04105	1.52478	1.31315	1.26988	1.76404	1.7188	1.43584	1.0858	1.30389	1.08463	1.1768	1.30041	1.70022	1.76181	1.01761	1.09581	1.07844	1.267	1.36195	1.40207	1.00935	1.04907	1.05583	1.19612	1.6096	1.73254
-0.5	1.43378	1.58274	1.74316	1.29339	1.1229	1.58212	1.67264	1.23557	1.10158	1.1137	1.56446	1.63125	1.52814	1.32885	1.07058	1.09225	1.16157	1.04729	1.3014	1.16791	1.02912	1.57547	1.85136	1.04047	1.49497	1.30943	1.25911	1.71798	1.68417	1.40021	1.07442	1.25472	1.0751	1.14962	1.28367	1.63358	1.75561	1.01262	1.08493	1.06575	1.24029	1.37374	1.3964	1.05407	1.04152	1.0548	1.16833	1.57599	1.69299
-0.25	1.42553	1.53201	1.6608	1.27043	1.14874	1.56015	1.61158	1.23533	1.09333	1.1009	1.51379	1.64324	1.49753	1.29725	1.06143	1.07799	1.1342	1.05145	1.34724	1.16036	1.02723	1.52338	1.80557	1.04162	1.44974	1.32306	1.25293	1.68706	1.64961	1.37535	1.0608	1.20393	1.06172	1.13468	1.26915	1.56124	1.7497	1.00929	1.07767	1.05772	1.21281	1.3907	1.3939	1.09624	1.03225	1.05472	1.14497	1.58021	1.64621
0	1.43211	1.47262	1.54273	1.25755	1.18129	1.56769	1.54947	1.23809	1.08484	1.08858	1.48412	1.65623	1.5002	1.26642	1.05493	1.06446	1.10422	1.05823	1.38544	1.17113	1.0267	1.50107	1.76917	1.04397	1.40496	1.33732	1.24892	1.67109	1.64048	1.35043	1.04945	1.1572	1.05666	1.14168	1.25277	1.51424	1.74465	1.00768	1.07687	1.0531	1.19642	1.41612	1.39687	1.134	1.02354	1.05777	1.12608	1.59687	1.60103
0.25	1.44742	1.39545	1.43322	1.25403	1.21609	1.58249	1.53053	1.24626	1.07982	1.08127	1.50567	1.69451	1.5446	1.24243	1.04985	1.05389	1.08236	1.0701	1.42114	1.19656	1.02975	1.49179	1.75528	1.05279	1.38416	1.35624	1.2539	1.65993	1.653	1.32764	1.04588	1.12214	1.05811	1.15793	1.23499	1.52513	1.74377	1.00756	1.07831	1.05038	1.20052	1.44848	1.40484	1.16782	1.01891	1.06173	1.10575	1.61749	1.57441
0.5	1.4853	1.31132	1.33964	1.26512	1.24257	1.61617	1.53276	1.25793	1.08451	1.0917	1.55774	1.74172	1.62461	1.22025	1.04897	1.04929	1.05884	1.08569	1.45911	1.23339	1.03523	1.52458	1.74938	1.06497	1.38907	1.38509	1.2656	1.65304	1.69375	1.31175	1.05145	1.09377	1.06277	1.18406	1.21677	1.57454	1.74418	1.00796	1.08024	1.04998	1.22241	1.48896	1.42717	1.19802	1.01748	1.06672	1.08941	1.64356	1.55752
0.75	1.55279	1.21065	1.30206	1.28879	1.26677	1.66944	1.547	1.27106	1.09218	1.10634	1.6416	1.77803	1.70547	1.19756	1.04994	1.05441	1.04785	1.09563	1.49027	1.27789	1.0409	1.56867	1.74733	1.07889	1.39398	1.42814	1.27656	1.65925	1.7357	1.30591	1.06442	1.0698	1.06892	1.20945	1.19786	1.63608	1.74131	1.00968	1.08473	1.05608	1.25227	1.55612	1.46342	1.22504	1.01787	1.07111	1.08193	1.69092	1.59672
1	1.61095	1.0982	1.27363	1.32155	1.29247	1.7299	1.56124	1.28393	1.10148	1.12566	1.7271	1.81675	1.7851	1.18541	1.05401	1.06725	1.06183	1.10352	1.4876	1.31499	1.04557	1.62264	1.74973	1.0915	1.39889	1.46636	1.28046	1.69623	1.77583	1.31838	1.07803	1.0737	1.07705	1.24577	1.17779	1.69402	1.73334	1.01246	1.09137	1.06502	1.2849	1.63552	1.50194	1.2496	1.01964	1.07588	1.0885	1.7451	1.64061
1.25	1.65356	1.01236	1.27969	1.35098	1.31244	1.7838	1.57459	1.29614	1.11038	1.14165	1.80426	1.85332	1.82904	1.19376	1.05798	1.08301	1.08128	1.10622	1.47334	1.33876	1.0498	1.68502	1.75214	1.10117	1.4038	1.4998	1.27493	1.75149	1.82694	1.34024	1.09178	1.09674	1.08856	1.28994	1.15698	1.7568	1.72537	1.01523	1.09917	1.07716	1.31783	1.71592	1.53411	1.26773	1.02213	1.0814	1.10289	1.78344	1.70807
1.5	1.65658	1.0147	1.29908	1.38709	1.31617	1.83664	1.57886	1.3105	1.11977	1.16017	1.848	1.87703	1.84734	1.21595	1.06159	1.09805	1.10316	1.10297	1.45662	1.35281	1.05426	1.75	1.75558	1.11076	1.40871	1.51634	1.2606	1.81199	1.86614	1.35606	1.1063	1.12362	1.1023	1.32316	1.13746	1.83031	1.7174	1.01772	1.10502	1.08695	1.34035	1.76984	1.55686	1.28077	1.02533	1.08524	1.1196	1.80464	1.77474
1.75	1.64452	1.01703	1.35404	1.43275	1.3088	1.89037	1.58634	1.32536	1.12989	1.1773	1.88135	1.87374	1.85374	1.24271	1.06267	1.11756	1.13632	1.09769	1.43656	1.35672	1.05666	1.78666	1.76682	1.11759	1.41362	1.53019	1.24081	1.85931	1.87809	1.35896	1.12627	1.16803	1.11707	1.34482	1.1206	1.89351	1.70943	1.0207	1.10804	1.09402	1.34993	1.78805	1.56866	1.2901	1.03101	1.08602	1.13501	1.7934	1.82207
2	1.61572	1.01937	1.47726	1.46768	1.29783	1.94411	1.59382	1.34087	1.13288	1.19117	1.89737	1.85099	1.84535	1.27247	1.06186	1.13781	1.17055	1.08874	1.40434	1.34389	1.05471	1.81312	1.79235	1.12124	1.41853	1.53287	1.21926	1.90664	1.85784	1.35317	1.14743	1.2114	1.12828	1.34354	1.10577	1.91982	1.70146	1.02365	1.10615	1.10077	1.35587	1.77082	1.57344	1.29372	1.03856	1.08445	1.15158	1.77213	1.86524
2.25	1.56519	1.02171	1.58129	1.49444	1.27395	1.99785	1.58699	1.35573	1.1322	1.19244	1.91318	1.81091	1.819	1.29189	1.06008	1.16067	1.19418	1.07724	1.37053	1.32726	1.05232	1.82824	1.8229	1.11569	1.42322	1.51377	1.19873	1.89946	1.83759	1.34738	1.16144	1.24904	1.13524	1.3309	1.09794	1.90981	1.69349	1.02559	1.10206	1.10652	1.35585	1.73386	1.57217	1.28986	1.04482	1.08202	1.17208	1.74636	1.90725
2.5	1.51241	1.02405	1.67225	1.48611	1.2466	1.97719	1.56049	1.36408	1.12916	1.18984	1.90089	1.76658	1.76962	1.30745	1.0573	1.17681	1.21938	1.06597	1.35881	1.30356	1.04841	1.82028	1.85346	1.10748	1.42877	1.49161	1.17433	1.8854	1.8104	1.34159	1.17424	1.29174	1.13545	1.31154	1.09583	1.87718	1.68552	1.02613	1.09746	1.10997	1.35252	1.68616	1.55279	1.27381	1.04941	1.0786	1.1902	1.70881	1.93406
2.75	1.4521	1.02639	1.77269	1.4617	1.21708	1.93336	1.52721	1.37185	1.12499	1.18444	1.86219	1.71556	1.68268	1.30878	1.05374	1.18741	1.23631	1.05794	1.34976	1.27399	1.04265	1.80559	1.87128	1.09671	1.43571	1.45628	1.14963	1.87134	1.75943	1.32974	1.16892	1.33896	1.13191	1.27333	1.09373	1.83424	1.66955	1.02615	1.0909	1.1092	1.34094	1.62863	1.50773	1.24937	1.05365	1.07384	1.20113	1.66242	1.96088
3	1.39326	1.02873	1.83312	1.43134	1.18447	1.87878	1.48478	1.3653	1.11756	1.16986	1.7999	1.65267	1.6043	1.303	1.04849	1.19053	1.23112	1.04963	1.34406	1.24978	1.03628	1.77588	1.86104	1.08469	1.43947	1.42147	1.12305	1.84013	1.70484	1.31539	1.1615	1.37335	1.12673	1.22807	1.09163	1.77533	1.62382	1.02538	1.08221	1.10536	1.32296	1.54275	1.46266	1.22579	1.05751	1.0679	1.2039	1.61283	1.94737
3.25	1.34434	1.03106	1.85803	1.39078	1.15275	1.80455	1.43518	1.34539	1.1068	1.14976	1.73208	1.58484	1.52334	1.2907	1.04252	1.18816	1.21954	1.04147	1.34782	1.22424	1.03036	1.7289	1.84044	1.07123	1.4365	1.38696	1.10333	1.79314	1.64075	1.29925	1.15126	1.38637	1.11792	1.18239	1.08952	1.70785	1.56736	1.0246	1.07252	1.09839	1.30299	1.45786	1.41759	1.20091	1.05968	1.06157	1.20324	1.56727	1.91007
3.5	1.29626	1.0334	1.85149	1.34141	1.12425	1.70172	1.37525	1.32548	1.09613	1.13152	1.66597	1.52012	1.4521	1.27059	1.03608	1.17859	1.2023	1.0352	1.35672	1.19994	1.02514	1.67288	1.81985	1.0602	1.43208	1.35231	1.09003	1.73999	1.5613	1.28256	1.13505	1.37439	1.10766	1.14959	1.08742	1.62604	1.50253	1.02345	1.06385	1.09042	1.27901	1.38734	1.37252	1.17004	1.05968	1.05449	1.19763	1.52511	1.84726
3.75	1.25338	1.03574	1.81982	1.29609	1.10235	1.60154	1.30992	1.30557	1.08586	1.11798	1.60174	1.46172	1.3984	1.24709	1.02998	1.16468	1.1749	1.03174	1.35816	1.18027	1.02074	1.614	1.78634	1.05001	1.42507	1.31543	1.08292	1.66916	1.47514	1.2626	1.11886	1.35421	1.09371	1.1203	1.08532	1.55074	1.43941	1.02191	1.05621	1.08272	1.25244	1.31311	1.32746	1.13859	1.05799	1.04695	1.18871	1.47969	1.78147
4	1.21903	1.03808	1.74217	1.25804	1.08162	1.50137	1.23543	1.28566	1.07679	1.10546	1.53687	1.40171	1.35069	1.22381	1.02433	1.1512	1.14405	1.02842	1.34643	1.16592	1.01747	1.55182	1.73528	1.04217	1.41517	1.27854	1.08061	1.56897	1.39144	1.23994	1.10456	1.3282	1.07903	1.09456	1.08321	1.47908	1.37887	1.02016	1.05045	1.07491	1.22111	1.24385	1.28034	1.10822	1.05453	1.03914	1.17265	1.4336	1.7214
4.25	1.1919	1.04042	1.65001	1.21843	1.06834	1.41571	1.15237	1.26575	1.06774	1.09392	1.46711	1.34664	1.30838	1.19589	1.01857	1.1369	1.11417	1.02527	1.32116	1.14646	1.01454	1.48384	1.67399	1.03571	1.40526	1.24594	1.0799	1.45977	1.32472	1.21877	1.08922	1.29741	1.06582	1.0732	1.08111	1.40687	1.32074	1.01804	1.0453	1.06681	1.18967	1.192	1.23387	1.0843	1.05046	1.03114	1.15491	1.38734	1.65034
4.5	1.16622	1.04276	1.55518	1.18407	1.05898	1.3287	1.07357	1.24584	1.05899	1.08363	1.39805	1.29952	1.2682	1.16841	1.01322	1.12075	1.09508	1.02249	1.29143	1.12597	1.01212	1.41903	1.60936	1.03127	1.39535	1.21445	1.07876	1.34926	1.26317	1.19936	1.07273	1.25156	1.05404	1.0592	1.079	1.333	1.2632	1.01599	1.04042	1.05859	1.16232	1.1558	1.19671	1.0671	1.04524	1.02457	1.13847	1.33909	1.57503
4.75	1.14691	1.04509	1.44663	1.15792	1.05082	1.25616	0.995648	1.22593	1.0509	1.07442	1.3396	1.26008	1.22957	1.14348	1.00846	1.10576	1.08126	1.01957	1.25522	1.10712	1.01016	1.35405	1.53281	1.02909	1.38544	1.18504	1.0755	1.26161	1.2077	1.18439	1.05828	1.20369	1.05242	1.04898	1.0769	1.26904	1.21364	1.01364	1.03602	1.05088	1.13913	1.13097	1.17042	1.05653	1.0388	1.01883	1.12058	1.28776	1.50528
5	1.13485	1.04743	1.34599	1.13517	1.04512	1.2057	0.999433	1.20602	1.04281	1.06548	1.28914	1.22786	1.19324	1.12135	1.00385	1.09357	1.06787	1.01615	1.20941	1.08889	1.00881	1.28862	1.46195	1.02803	1.37553	1.1558	1.06997	1.20627	1.16174	1.17149	1.04846	1.15949	1.05235	1.04197	1.0748	1.21825	1.17442	1.0111	1.03213	1.04359	1.11681	1.11027	1.14836	1.04855	1.0316	1.01488	1.1022	1.23813	1.44626
[truncated: 69 more columns]

## Sheet: SLD2AID_plusaux_30
Distance_from_ori	I.148	I.159	I.176	II.63	II.199	II.238	II.255	II.408	II.487	II.622	III.40	III.75	III.109	III.131	III.166	III.224	IV.329	IV.408	IV.435	IV.463	IV.505	IV.556	IV.914	IV.1017	IV.1159	IV.1166	V.60	V.94	V.146	V.174	V.287	V.353	V.439	VI.119	VI.136	VI.168	VI.200	VII.163	VII.204	VII.286	VII.421	VII.485	VII.509	VII.576	VII.660	VII.715	VII.778	VII.835	VII.888
-5	0.961457	1.13495	1.14406	0.924309	1.13741	1.09948	1.16086	1.05437	0.933874	1.12012	1.27457	1.256	1.22681	0.970431	1.02446	0.959473	0.914594	0.947678	1.22976	0.949101	0.982847	1.12029	1.14332	1.07199	0.98018	1.10481	1.0231	1.20241	1.07138	0.953055	1.03661	1.15159	1.01567	1.10725	0.9586	1.08028	1.15126	1.03975	1.07998	1.07763	1.09626	1.02863	1.07801	1.16914	1.03296	1.01379	0.965155	1.06487	1.07732
-4.75	0.981133	1.12328	1.12655	0.918477	1.14257	1.12107	1.17176	1.06221	0.938315	1.1239	1.29705	1.2756	1.26726	0.990733	1.00438	0.971914	0.9231	0.945526	1.22467	0.950715	0.964926	1.12955	1.14481	1.05954	0.984854	1.09263	1.0372	1.19187	1.08511	0.975621	1.03534	1.15992	1.02214	1.09053	0.958015	1.09309	1.18264	1.04295	1.07333	1.05049	1.10091	1.04793	1.09022	1.16348	1.02794	1.01534	0.938938	1.07407	1.09169
-4.5	0.997962	1.10506	1.09365	0.924974	1.13947	1.14042	1.18224	1.0669	0.943568	1.12595	1.32969	1.28246	1.3114	1.00975	0.984726	0.987482	0.933913	0.944777	1.20638	0.955425	0.951891	1.1486	1.15115	1.04378	0.989529	1.0874	1.05168	1.18049	1.09862	1.00055	1.03464	1.16993	1.03029	1.07679	0.959377	1.10755	1.21111	1.03595	1.06542	1.0321	1.10233	1.07183	1.10161	1.15782	1.02209	1.0169	0.92662	1.08345	1.10605
-4.25	1.01524	1.094	1.07258	0.934748	1.13653	1.16058	1.18925	1.06955	0.949316	1.12391	1.37372	1.28556	1.36061	1.02351	0.965577	1.00589	0.944818	0.944877	1.18364	0.958889	0.94874	1.18105	1.16083	1.03187	0.994204	1.09152	1.06726	1.17539	1.11148	1.02718	1.03419	1.1821	1.03932	1.07141	0.963132	1.12408	1.23468	1.02623	1.05735	1.01513	1.10389	1.09558	1.10998	1.15216	1.01001	1.01845	0.928203	1.0949	1.12042
-4	1.03014	1.08727	1.06539	0.950959	1.14363	1.17387	1.18589	1.06667	0.955946	1.1157	1.42347	1.29253	1.40567	1.03651	0.955026	1.03001	0.957339	0.949538	1.17232	0.961168	0.950583	1.21207	1.17369	1.02028	0.998879	1.10109	1.08361	1.18168	1.12415	1.05424	1.03322	1.19347	1.04629	1.07441	0.968397	1.14393	1.26027	1.01545	1.04847	1.02642	1.10701	1.12078	1.11411	1.14651	0.995874	1.02	0.941512	1.11108	1.15321
-3.75	1.04323	1.08252	1.06773	0.969454	1.15545	1.18249	1.1889	1.05911	0.962104	1.09831	1.46824	1.31871	1.43482	1.05	0.957236	1.05557	0.964128	0.956548	1.16524	0.968223	0.958652	1.23893	1.18752	1.02046	1.00355	1.11599	1.09977	1.19572	1.13789	1.08354	1.02754	1.20391	1.05209	1.08025	0.980131	1.16541	1.29066	1.00674	1.03911	1.03771	1.11228	1.14901	1.11477	1.14085	0.98123	1.02156	0.958081	1.13802	1.19763
-3.5	1.05479	1.0804	1.08967	0.991275	1.16484	1.18789	1.21193	1.04082	0.967616	1.07473	1.50653	1.36593	1.44123	1.06116	0.962736	1.08541	0.968174	0.968062	1.1653	0.982232	0.972669	1.26503	1.20359	1.03089	1.00823	1.13805	1.11604	1.21505	1.1543	1.1151	1.01929	1.2132	1.05322	1.08815	0.993464	1.18932	1.32757	0.996608	1.02945	1.05455	1.12469	1.17709	1.11608	1.13519	0.970826	1.02311	0.976667	1.17454	1.26057
-3.25	1.06255	1.08092	1.12661	1.02277	1.17251	1.19726	1.24043	1.02427	0.976261	1.05456	1.53953	1.42131	1.43438	1.06833	0.971283	1.1157	0.968572	0.985013	1.17221	0.99954	0.983416	1.28342	1.22101	1.04694	1.01484	1.16368	1.13289	1.24758	1.17457	1.1461	1.01272	1.22088	1.05002	1.0969	1.00413	1.21507	1.38128	0.98345	1.02148	1.0676	1.14057	1.20103	1.12066	1.12953	0.96541	1.02466	0.993608	1.21905	1.34102
-3	1.06601	1.08505	1.17942	1.06234	1.17825	1.21218	1.28449	1.00799	0.991015	1.03808	1.57153	1.47956	1.41743	1.07119	0.981969	1.1436	0.961565	1.01397	1.18078	1.02053	0.993239	1.2977	1.25017	1.07078	1.03193	1.1893	1.15123	1.28155	1.19783	1.17577	1.01883	1.22697	1.04368	1.11545	1.008	1.2488	1.43978	0.971367	1.01729	1.07538	1.16004	1.21116	1.13393	1.12387	0.962364	1.02622	1.0094	1.26497	1.42315
-2.75	1.06815	1.09227	1.24398	1.10833	1.1821	1.23327	1.33834	1.01901	1.00778	1.02661	1.60306	1.53538	1.40008	1.07359	0.998187	1.17081	0.951219	1.05237	1.19219	1.04707	1.00143	1.31895	1.29449	1.10242	1.05408	1.21493	1.17073	1.34386	1.22114	1.20139	1.03212	1.23107	1.0379	1.13957	1.00975	1.2837	1.50348	0.965889	1.01702	1.08325	1.17967	1.20946	1.15622	1.11821	0.960992	1.02777	1.02698	1.30551	1.48865
-2.5	1.06505	1.10277	1.34236	1.15736	1.1846	1.25638	1.38992	1.03384	1.0267	1.02039	1.63468	1.59378	1.38617	1.07444	1.01978	1.2002	0.944205	1.08886	1.1983	1.07472	1.00369	1.34593	1.34473	1.12374	1.07819	1.24056	1.19088	1.4245	1.241	1.22645	1.05317	1.23458	1.03254	1.15539	1.01118	1.31939	1.56252	0.971969	1.02096	1.09061	1.20092	1.20145	1.17897	1.11255	0.961504	1.02911	1.0465	1.34465	1.54757
-2.25	1.05549	1.1166	1.45514	1.1988	1.18525	1.2781	1.44218	1.05232	1.0536	1.02969	1.66608	1.66272	1.3822	1.07617	1.04274	1.2325	0.946986	1.11495	1.19756	1.10785	1.00663	1.38273	1.40574	1.14204	1.10278	1.26618	1.21007	1.50286	1.25915	1.25157	1.07333	1.23775	1.02897	1.16205	1.01387	1.34896	1.6157	0.986005	1.02862	1.09697	1.22833	1.19481	1.20519	1.10689	0.964554	1.03075	1.07318	1.38343	1.61399
-2	1.05927	1.13171	1.54787	1.23403	1.185	1.29966	1.50523	1.07762	1.08237	1.05922	1.69579	1.73293	1.38049	1.07834	1.06577	1.26259	0.953019	1.12632	1.19557	1.14278	1.01495	1.43767	1.48728	1.15612	1.13168	1.29181	1.22692	1.56598	1.27493	1.27798	1.09244	1.24105	1.02774	1.16488	1.01696	1.37505	1.66456	1.00601	1.03799	1.10517	1.25478	1.18848	1.22932	1.10123	0.970909	1.03194	1.10639	1.41736	1.679
-1.75	1.07287	1.1518	1.6476	1.26636	1.18478	1.32126	1.56215	1.10704	1.11236	1.09564	1.72312	1.7953	1.37982	1.08102	1.07865	1.28341	0.966948	1.1325	1.19726	1.17049	1.02526	1.50379	1.5694	1.15759	1.16243	1.31743	1.23915	1.61978	1.29051	1.30739	1.1014	1.2451	1.02752	1.16376	1.01995	1.40047	1.71444	1.02367	1.0471	1.11341	1.27226	1.18412	1.24421	1.09557	0.976787	1.03297	1.13705	1.43461	1.73222
-1.5	1.09319	1.18942	1.74775	1.29865	1.18493	1.34287	1.61757	1.1312	1.12845	1.12502	1.74511	1.84516	1.38213	1.08501	1.08904	1.28828	0.994358	1.13537	1.20297	1.19625	1.03698	1.54862	1.64225	1.149	1.19305	1.33008	1.25138	1.66695	1.30412	1.33838	1.10414	1.25184	1.02712	1.15912	1.02228	1.42119	1.75662	1.03779	1.056	1.12	1.27828	1.17737	1.25203	1.08991	0.980641	1.034	1.15784	1.4387	1.77294
-1.25	1.11036	1.24465	1.81251	1.32438	1.18395	1.35497	1.67299	1.14123	1.13537	1.14229	1.7654	1.8582	1.38505	1.09343	1.08417	1.28583	1.02152	1.13303	1.21209	1.19928	1.05071	1.56476	1.71921	1.13672	1.22325	1.33154	1.26628	1.70102	1.31772	1.36901	1.10267	1.25961	1.02584	1.14563	1.02472	1.43585	1.78408	1.03367	1.06576	1.12348	1.2797	1.17453	1.25779	1.08425	0.983841	1.03517	1.17257	1.43406	1.80258
-1	1.1221	1.30394	1.83007	1.34959	1.1829	1.35718	1.72842	1.14699	1.13849	1.15767	1.78549	1.87124	1.38785	1.10431	1.0706	1.27958	1.04834	1.12815	1.22426	1.20129	1.06527	1.56294	1.78327	1.11585	1.2437	1.32968	1.29226	1.725	1.33132	1.39553	1.09825	1.26644	1.02156	1.12823	1.02887	1.43793	1.81154	1.02305	1.07571	1.11892	1.27756	1.17702	1.26687	1.07859	0.986601	1.0365	1.18249	1.43312	1.83221
-0.75	1.12767	1.34227	1.84762	1.36607	1.18082	1.35761	1.78384	1.15247	1.14055	1.15574	1.80681	1.87853	1.39117	1.10872	1.05554	1.2669	1.07747	1.11836	1.25392	1.20161	1.07327	1.55572	1.83254	1.08604	1.25937	1.33058	1.32382	1.71528	1.34491	1.41716	1.08931	1.26828	1.01568	1.1043	1.03434	1.43987	1.82192	1.0048	1.08473	1.10995	1.27052	1.18775	1.28619	1.08695	0.989472	1.03807	1.18956	1.44948	1.86185
-0.5	1.13313	1.36285	1.85681	1.37836	1.17861	1.35745	1.82127	1.1581	1.13571	1.14815	1.84391	1.86949	1.39747	1.10591	1.04582	1.24658	1.082	1.1134	1.28904	1.20073	1.07497	1.53593	1.8658	1.04757	1.27644	1.33236	1.36248	1.69646	1.35851	1.43651	1.07335	1.26689	1.01137	1.08194	1.04111	1.43973	1.80115	0.986997	1.08942	1.1006	1.25638	1.2185	1.31518	1.12928	0.991652	1.03919	1.18496	1.48174	1.89148
-0.25	1.1421	1.37229	1.84953	1.38835	1.17707	1.36091	1.83291	1.16266	1.126	1.13447	1.88627	1.85366	1.39865	1.10179	1.04036	1.2277	1.07554	1.116	1.32979	1.19652	1.07428	1.50555	1.89083	1.01773	1.29101	1.33072	1.39366	1.6847	1.37212	1.45756	1.05296	1.26522	1.01041	1.06542	1.04809	1.44773	1.77688	0.978762	1.08806	1.09331	1.23348	1.25561	1.34817	1.16704	0.993046	1.03994	1.1675	1.52165	1.92111
0	1.15345	1.37275	1.83252	1.39749	1.17584	1.37515	1.83984	1.16594	1.11313	1.1052	1.91794	1.83724	1.39047	1.10069	1.03512	1.22338	1.06644	1.11989	1.36008	1.19543	1.07002	1.47804	1.90683	0.993842	1.29403	1.32717	1.41994	1.69762	1.38933	1.47601	1.03332	1.26008	1.00986	1.05866	1.05292	1.47543	1.74906	0.981589	1.07459	1.08741	1.21287	1.2964	1.37482	1.19694	0.995979	1.0402	1.14001	1.55184	1.95075
0.25	1.16654	1.35195	1.78112	1.40302	1.17473	1.38931	1.82485	1.16833	1.10313	1.07911	1.92198	1.81427	1.37183	1.10575	1.0335	1.23607	1.06807	1.12834	1.37898	1.19663	1.06377	1.45063	1.89071	0.981453	1.29075	1.31944	1.4251	1.72779	1.41054	1.48475	1.02151	1.25055	1.01002	1.05585	1.0563	1.51797	1.71764	0.993685	1.05624	1.08065	1.19854	1.32602	1.39812	1.21981	1.00404	1.04046	1.11054	1.58281	1.96966
0.5	1.18539	1.32506	1.72974	1.40673	1.17258	1.40215	1.79013	1.16866	1.09642	1.06867	1.91704	1.78771	1.34496	1.12102	1.04392	1.26563	1.07127	1.14051	1.3916	1.19667	1.0503	1.42535	1.86007	0.973804	1.26708	1.30899	1.40646	1.7573	1.42708	1.47877	1.01776	1.22851	1.00985	1.05812	1.0591	1.55401	1.68374	1.00646	1.04052	1.07402	1.1872	1.34915	1.4127	1.23451	1.01752	1.0419	1.08901	1.61551	1.98143
0.75	1.21047	1.28065	1.68678	1.40971	1.16759	1.41696	1.74213	1.16772	1.09058	1.06173	1.9104	1.76062	1.31615	1.13855	1.05774	1.3018	1.08839	1.14701	1.397	1.19505	1.0361	1.40384	1.81595	0.978912	1.24341	1.29668	1.3682	1.77474	1.43315	1.46105	1.01905	1.19603	1.00888	1.06174	1.06	1.572	1.64388	1.02911	1.02568	1.06856	1.17677	1.35995	1.42834	1.24256	1.03242	1.04617	1.07264	1.63855	1.98122
1	1.23106	1.22909	1.66212	1.40895	1.16031	1.42975	1.69413	1.16566	1.0857	1.05685	1.88055	1.73056	1.28651	1.15251	1.07502	1.33229	1.14011	1.15144	1.37889	1.19394	1.02018	1.38205	1.75628	0.986507	1.21974	1.28428	1.32475	1.76944	1.4272	1.4332	1.0211	1.16567	1.00756	1.06773	1.05866	1.58001	1.60965	1.05985	1.00866	1.06371	1.16717	1.36451	1.43945	1.2459	1.04708	1.052	1.05829	1.62841	1.98101
1.25	1.24498	1.18864	1.68669	1.40316	1.15404	1.43696	1.64713	1.16082	1.08563	1.05227	1.84684	1.69643	1.26047	1.16351	1.09258	1.36515	1.19268	1.15376	1.34887	1.18946	1.00355	1.35635	1.6966	0.999693	1.19607	1.26751	1.28202	1.75345	1.4152	1.40216	1.02463	1.1399	1.00799	1.0794	1.05565	1.58406	1.58343	1.0859	0.992496	1.05983	1.15766	1.36434	1.44351	1.24304	1.05654	1.05767	1.04689	1.57905	1.97579
1.5	1.24819	1.18165	1.72412	1.38676	1.14908	1.44645	1.61369	1.15347	1.08937	1.05303	1.79703	1.66201	1.23526	1.17544	1.11122	1.4089	1.2357	1.1522	1.31682	1.17457	0.988372	1.3286	1.64229	1.00961	1.17241	1.24736	1.24316	1.72627	1.39485	1.36785	1.02996	1.11901	1.01363	1.08901	1.05096	1.58077	1.56542	1.10249	0.980886	1.05604	1.14753	1.35811	1.43869	1.2306	1.06125	1.0606	1.03967	1.52169	1.96011
1.75	1.24332	1.17467	1.75228	1.3659	1.14318	1.44376	1.5857	1.14553	1.09521	1.05433	1.71735	1.63306	1.20798	1.18698	1.1331	1.44616	1.26462	1.14858	1.28455	1.15284	0.972709	1.30116	1.59595	1.01435	1.14874	1.22712	1.20537	1.68614	1.36308	1.32552	1.03929	1.12036	1.02284	1.09361	1.04446	1.55848	1.54763	1.11341	0.976153	1.05025	1.13396	1.34484	1.42084	1.20775	1.05436	1.06195	1.04241	1.46102	1.93393
2	1.22082	1.16769	1.77648	1.34126	1.13994	1.41485	1.55771	1.13558	1.10004	1.0537	1.60584	1.61208	1.17962	1.19608	1.14897	1.48209	1.28193	1.14699	1.24535	1.13807	0.959895	1.27036	1.55145	1.01591	1.12507	1.20642	1.16192	1.63895	1.32038	1.27749	1.04982	1.12959	1.04205	1.08572	1.03745	1.51773	1.52996	1.12	0.985666	1.04346	1.11754	1.32448	1.38456	1.18014	1.0428	1.06308	1.05139	1.41112	1.89919
2.25	1.18009	1.16071	1.80327	1.31376	1.14766	1.37253	1.53437	1.12512	1.10549	1.04064	1.49141	1.59453	1.15139	1.19768	1.14869	1.48191	1.26989	1.14564	1.20355	1.12766	0.947772	1.23831	1.50621	1.01797	1.10481	1.18566	1.12041	1.55278	1.27521	1.22946	1.05656	1.14071	1.06342	1.07124	1.03289	1.46468	1.51584	1.11638	1.00092	1.03525	1.1011	1.29989	1.34446	1.15549	1.03128	1.0649	1.05968	1.36536	1.86284
2.5	1.13837	1.15373	1.78994	1.27212	1.15676	1.33702	1.51761	1.11482	1.1113	1.02725	1.40576	1.56846	1.12271	1.19471	1.13078	1.43279	1.24526	1.14291	1.16391	1.11844	0.942938	1.21081	1.46097	1.02177	1.09263	1.16686	1.09116	1.44998	1.23266	1.18143	1.06266	1.14774	1.08612	1.05675	1.0309	1.41461	1.50146	1.09635	1.01615	1.02743	1.08643	1.27443	1.31006	1.13513	1.01635	1.0717	1.05998	1.31632	1.80325
2.75	1.08906	1.14675	1.74067	1.21872	1.1626	1.29896	1.50407	1.10462	1.11467	1.01801	1.34516	1.5235	1.0935	1.1728	1.10677	1.36189	1.21327	1.13672	1.14123	1.11755	0.937489	1.19045	1.41701	1.0255	1.0874	1.1587	1.06603	1.33492	1.20311	1.14274	1.05989	1.15358	1.10462	1.04317	1.0289	1.3745	1.48544	1.06731	1.02799	1.02166	1.07801	1.25014	1.27534	1.11593	0.999061	1.08138	1.05365	1.27268	1.7287
3	1.04429	1.13976	1.66309	1.17319	1.16912	1.25944	1.49276	1.09694	1.11723	1.01691	1.30335	1.45817	1.06679	1.14609	1.0826	1.27269	1.13469	1.12749	1.12322	1.11594	0.932224	1.17914	1.37518	1.02901	1.09152	1.16692	1.0662	1.24304	1.17757	1.11144	1.05608	1.16	1.12013	1.02925	1.02691	1.33919	1.46381	1.03442	1.04212	1.01787	1.07411	1.22527	1.24062	1.09959	0.978251	1.08933	1.04487	1.23276	1.64307
3.25	1.01561	1.13278	1.58541	1.13858	1.17671	1.22614	1.48356	1.09197	1.12115	1.01662	1.26666	1.38919	1.03932	1.12809	1.06132	1.19423	1.04826	1.11783	1.10838	1.11325	0.927937	1.17058	1.33403	1.0311	1.10109	1.18688	1.08442	1.18751	1.15726	1.08481	1.05121	1.16185	1.13003	1.01651	1.02492	1.30517	1.43556	1.00148	1.05538	1.01676	1.07008	1.19905	1.20591	1.08341	0.961634	1.094	1.03824	1.20282	1.56399
3.5	0.994037	1.1258	1.48258	1.11342	1.18543	1.21111	1.47785	1.08701	1.12161	1.01958	1.23933	1.33093	1.01657	1.12089	1.0523	1.1346	0.969065	1.10224	1.09723	1.11074	0.924555	1.16305	1.29817	1.03198	1.11599	1.21838	1.10374	1.15149	1.13824	1.05918	1.04411	1.15183	1.13939	1.01279	1.02292	1.27618	1.39927	0.980769	1.06347	1.01681	1.06481	1.16843	1.17119	1.0662	0.952013	1.09657	1.03522	1.18311	1.49048
3.75	0.98552	1.11882	1.38384	1.09414	1.20228	1.20727	1.47405	1.08204	1.12038	1.03298	1.21926	1.29771	1.00034	1.11398	1.04652	1.08159	0.934547	1.07482	1.09608	1.10662	0.922664	1.15834	1.27708	1.03194	1.13805	1.23802	1.1186	1.13096	1.12009	1.03963	1.03733	1.13643	1.14735	1.01722	1.02093	1.25348	1.36062	0.971845	1.06625	1.01724	1.05997	1.13487	1.13647	1.05022	0.947963	1.0986	1.03271	1.16695	1.41405
4	0.99303	1.11184	1.30084	1.08594	1.21961	1.20343	1.47377	1.07707	1.11415	1.05254	1.21408	1.28416	0.988059	1.10717	1.04392	1.03522	0.904587	1.04974	1.09508	1.09452	0.917174	1.15223	1.25872	1.03146	1.16368	1.24829	1.11569	1.11388	1.10232	1.02558	1.03115	1.11697	1.15438	1.02459	1.01894	1.23476	1.31814	0.968059	1.05811	1.01884	1.0563	1.10421	1.10539	1.03674	0.94799	1.09907	1.03076	1.15025	1.34774
4.25	1.00835	1.10486	1.24823	1.08412	1.2265	1.19392	1.47759	1.07211	1.10473	1.0715	1.21763	1.27107	0.98038	1.10396	1.04249	1.00486	0.888319	1.02605	1.09235	1.0795	0.90919	1.14114	1.24641	1.03424	1.1893	1.23706	1.10263	1.09651	1.08436	1.02085	1.02251	1.10041	1.15966	1.03233	1.01694	1.21864	1.26326	0.968177	1.04409	1.02057	1.0526	1.08482	1.08389	1.02935	0.94747	1.09457	1.02918	1.12995	1.30712
4.5	1.02552	1.09788	1.20427	1.08462	1.23013	1.18043	1.48232	1.06714	1.09217	1.08566	1.22509	1.25209	0.976637	1.09962	1.04661	0.994869	0.900329	1.00265	1.08537	1.06417	0.899724	1.12763	1.2376	1.03965	1.21493	1.22083	1.08837	1.0779	1.06444	1.01932	1.01243	1.08944	1.16418	1.03738	1.01495	1.20409	1.19603	0.965393	1.03373	1.02073	1.04781	1.07662	1.07087	1.03226	0.945858	1.08182	1.03119	1.10747	1.27655
4.75	1.0558	1.09089	1.16005	1.08657	1.22912	1.16454	1.48711	1.06218	1.0729	1.09627	1.22464	1.22936	0.978676	1.09155	1.05967	1.00622	0.936947	0.981731	1.07876	1.04677	0.898532	1.11576	1.22623	1.04517	1.24056	1.19276	1.06831	1.06193	1.03962	1.02319	1.00603	1.07938	1.16068	1.04025	1.01296	1.19088	1.13612	0.961305	1.02965	1.01885	1.04202	1.07634	1.06529	1.04976	0.944619	1.06589	1.03374	1.08567	1.25853
5	1.08891	1.08391	1.12021	1.09076	1.21023	1.1408	1.47683	1.05721	1.04855	1.09748	1.21559	1.20716	0.983472	1.07513	1.07085	1.01821	0.96824	0.961535	1.07642	1.02908	0.906075	1.10525	1.21869	1.0504	1.26618	1.16354	1.05008	1.04817	1.01326	1.02827	1.00708	1.07141	1.15596	1.04255	1.01096	1.18023	1.09644	0.958121	1.02619	1.01282	1.03602	1.07865	1.06122	1.06954	0.944116	1.045	1.03126	1.06833	1.23693
[truncated: 69 more columns]

## Sheet: SLD2AID_plusaux_60
Distance_from_ori	I.148	I.159	I.176	II.63	II.199	II.238	II.255	II.408	II.487	II.622	III.40	III.75	III.109	III.131	III.166	III.224	IV.329	IV.408	IV.435	IV.463	IV.505	IV.556	IV.914	IV.1017	IV.1159	IV.1166	V.60	V.94	V.146	V.174	V.287	V.353	V.439	VI.119	VI.136	VI.168	VI.200	VII.163	VII.204	VII.286	VII.421	VII.485	VII.509	VII.576	VII.660	VII.715	VII.778	VII.835	VII.888
-5	1.04995	1.07478	1.14811	1.0692	1.07316	1.1992	1.19579	1.08754	1.01975	1.0675	1.31137	1.30602	1.12044	1.02824	1.02483	1.03995	1.01918	1.02247	1.1636	1.06265	1.01876	1.10618	1.15363	1.02443	1.1081	1.31327	1.10579	1.19415	1.10244	1.06515	1.02312	1.06578	1.02867	1.0721	1.02611	1.13158	1.2216	1.02012	1.03599	1.02716	1.10713	1.10599	1.1117	1.06184	1.01446	1.05358	1.02124	1.15836	1.18373
-4.75	1.06077	1.07834	1.16563	1.08167	1.09248	1.22937	1.21104	1.10725	1.02175	1.07589	1.35333	1.34715	1.13527	1.03491	1.02664	1.04693	1.02577	1.02657	1.17827	1.073	1.0192	1.13367	1.17504	1.02807	1.12152	1.31426	1.12652	1.22079	1.12615	1.0809	1.02806	1.07252	1.0315	1.07171	1.03116	1.15782	1.24956	1.02312	1.04296	1.02882	1.11756	1.12524	1.13191	1.0613	1.01505	1.05332	1.02341	1.1835	1.21384
-4.5	1.07485	1.0836	1.18213	1.09389	1.11484	1.26526	1.23764	1.12911	1.02446	1.08435	1.4034	1.3916	1.15238	1.04312	1.02851	1.05541	1.03416	1.03242	1.19293	1.08408	1.0194	1.16975	1.20671	1.03151	1.13493	1.31703	1.14789	1.26119	1.16134	1.10199	1.03253	1.08078	1.03602	1.07382	1.03751	1.18794	1.2775	1.02531	1.05031	1.03196	1.1308	1.15002	1.15408	1.06076	1.01694	1.05307	1.02656	1.21032	1.24394
-4.25	1.0912	1.09331	1.20585	1.10602	1.13795	1.30373	1.26856	1.15026	1.02847	1.09319	1.45874	1.44154	1.17445	1.05511	1.03099	1.06538	1.04233	1.03882	1.20632	1.09817	1.02045	1.21228	1.2477	1.03472	1.14835	1.31722	1.17116	1.30909	1.2164	1.12785	1.03678	1.09157	1.0411	1.07833	1.0453	1.22318	1.30641	1.0267	1.05805	1.03535	1.14547	1.17778	1.17719	1.06021	1.02052	1.05282	1.03068	1.24123	1.27404
-4	1.11052	1.10599	1.23743	1.11957	1.16216	1.33972	1.31466	1.16995	1.03316	1.1022	1.51549	1.49775	1.20153	1.06749	1.03336	1.07697	1.05056	1.04614	1.22836	1.11524	1.02259	1.26405	1.29742	1.03776	1.16176	1.31875	1.19881	1.3642	1.27813	1.15811	1.04097	1.10521	1.04664	1.08508	1.05437	1.267	1.34498	1.02763	1.06605	1.04365	1.16406	1.2053	1.2024	1.05967	1.02438	1.05257	1.03786	1.27494	1.32918
-3.75	1.13356	1.12213	1.27615	1.13394	1.1862	1.37444	1.36829	1.18595	1.03896	1.1114	1.57939	1.55915	1.23815	1.07976	1.03598	1.08932	1.05818	1.05592	1.25527	1.14104	1.02512	1.31664	1.35513	1.03989	1.17518	1.32147	1.22807	1.43267	1.33557	1.1901	1.04511	1.12035	1.05239	1.09475	1.06555	1.31485	1.39444	1.02805	1.07495	1.05194	1.18488	1.23178	1.23005	1.05913	1.02784	1.05232	1.04709	1.31206	1.40585
-3.5	1.15879	1.14342	1.32643	1.1481	1.20664	1.40949	1.43772	1.19374	1.04548	1.12076	1.65219	1.61947	1.27918	1.09307	1.0402	1.10509	1.06446	1.06825	1.283	1.17021	1.02969	1.37	1.42549	1.04269	1.18859	1.32818	1.25501	1.51385	1.39345	1.22671	1.04934	1.13705	1.05887	1.11292	1.07814	1.3702	1.45348	1.02843	1.08442	1.0616	1.20869	1.25902	1.25879	1.05859	1.03147	1.05207	1.05932	1.35231	1.49548
-3.25	1.18685	1.16923	1.3879	1.1694	1.225	1.44405	1.51123	1.1997	1.05307	1.12896	1.72971	1.67631	1.32077	1.10684	1.04758	1.12403	1.07082	1.08099	1.31159	1.20768	1.03504	1.42619	1.49863	1.04946	1.20644	1.33821	1.27923	1.60371	1.46084	1.26969	1.05366	1.1553	1.06597	1.13451	1.09288	1.4321	1.51406	1.0291	1.09479	1.07079	1.23393	1.28691	1.28673	1.05805	1.03561	1.05181	1.07366	1.3962	1.5853
-3	1.21894	1.19736	1.4556	1.19729	1.23772	1.48242	1.58064	1.20563	1.06394	1.13641	1.7973	1.72974	1.36353	1.12056	1.05566	1.14203	1.0777	1.09146	1.34068	1.24544	1.03991	1.48336	1.56663	1.05793	1.24828	1.34823	1.30286	1.69414	1.52527	1.31782	1.05849	1.17508	1.07356	1.16077	1.10945	1.51659	1.57313	1.0303	1.10507	1.07818	1.26064	1.3124	1.31442	1.0575	1.04004	1.05156	1.08882	1.4548	1.66202
-2.75	1.24995	1.22845	1.52644	1.22871	1.24375	1.52779	1.6475	1.21557	1.07565	1.14288	1.85312	1.78225	1.41175	1.13442	1.06416	1.15762	1.08446	1.09984	1.36092	1.27704	1.04488	1.54268	1.62979	1.06597	1.30136	1.35826	1.3266	1.76279	1.5776	1.36519	1.06367	1.20413	1.08315	1.18394	1.12883	1.60294	1.61768	1.03208	1.11439	1.08565	1.30086	1.3294	1.34337	1.05696	1.04449	1.05131	1.10794	1.52885	1.7095
-2.5	1.2799	1.26314	1.60707	1.26177	1.24437	1.57608	1.69653	1.22572	1.08803	1.14868	1.90672	1.82961	1.46345	1.14877	1.07212	1.16753	1.09203	1.10783	1.37711	1.30598	1.0491	1.59668	1.68821	1.07458	1.35376	1.36829	1.34581	1.8058	1.60984	1.40597	1.06957	1.23592	1.09402	1.20269	1.15069	1.68832	1.65738	1.03395	1.12248	1.09304	1.34595	1.33902	1.372	1.05642	1.04937	1.05306	1.13156	1.59427	1.73821
-2.25	1.31077	1.30479	1.69208	1.28848	1.23568	1.61301	1.72225	1.23548	1.10198	1.1538	1.94528	1.86162	1.50862	1.16455	1.0804	1.17305	1.10471	1.1137	1.38859	1.31094	1.05289	1.65772	1.73745	1.0835	1.40105	1.37832	1.35491	1.82305	1.63765	1.43912	1.07926	1.27172	1.10538	1.21888	1.17318	1.75021	1.69001	1.03562	1.12858	1.09888	1.38067	1.34354	1.39825	1.05588	1.05552	1.05543	1.1543	1.65474	1.75582
-2	1.33083	1.3514	1.75397	1.30995	1.21893	1.64873	1.73268	1.24826	1.11614	1.15881	1.95978	1.89124	1.54022	1.18119	1.0887	1.17773	1.121	1.11479	1.37458	1.30972	1.05484	1.71967	1.77806	1.08824	1.44548	1.38835	1.35099	1.82031	1.65888	1.46226	1.08966	1.30336	1.11731	1.23414	1.19122	1.79174	1.71682	1.03699	1.13337	1.10154	1.40044	1.34788	1.42205	1.05533	1.06161	1.05831	1.17114	1.68738	1.76784
-1.75	1.34336	1.40124	1.79276	1.32764	1.2033	1.67998	1.7263	1.2613	1.13013	1.16256	1.94214	1.91185	1.54821	1.20283	1.09653	1.17889	1.13711	1.10873	1.35165	1.29612	1.05302	1.76445	1.80332	1.08908	1.4951	1.39837	1.33154	1.81757	1.67456	1.47914	1.09959	1.32279	1.12619	1.24328	1.20829	1.82967	1.74364	1.0373	1.13661	1.10386	1.40945	1.3524	1.43522	1.05479	1.06523	1.06182	1.1846	1.71108	1.76558
-1.5	1.34776	1.4478	1.81564	1.34523	1.19529	1.68609	1.71581	1.27097	1.13671	1.16391	1.90493	1.9183	1.54486	1.23534	1.10395	1.17756	1.15244	1.10133	1.33398	1.2792	1.05052	1.76876	1.82859	1.08598	1.53346	1.40374	1.31208	1.81484	1.68537	1.48876	1.10458	1.33232	1.13091	1.24375	1.21962	1.85133	1.77045	1.03738	1.13894	1.10407	1.41206	1.35132	1.43983	1.05425	1.06565	1.06607	1.1965	1.72916	1.76107
-1.25	1.3506	1.49895	1.81756	1.35678	1.19544	1.68095	1.70533	1.27102	1.13715	1.15896	1.86169	1.91092	1.5349	1.26752	1.10821	1.17199	1.16697	1.08944	1.33375	1.2652	1.04703	1.75621	1.85385	1.08	1.54183	1.40462	1.30275	1.8121	1.69614	1.49518	1.10457	1.3385	1.12862	1.2286	1.22841	1.8567	1.79727	1.03649	1.13943	1.10339	1.4065	1.34811	1.44086	1.05371	1.06426	1.07065	1.20591	1.73984	1.75656
-1	1.34885	1.54377	1.81949	1.36778	1.19608	1.66355	1.69484	1.26576	1.13448	1.15256	1.81844	1.90354	1.52649	1.29222	1.10709	1.15998	1.17475	1.07906	1.33482	1.25116	1.04219	1.73791	1.87912	1.07363	1.55104	1.40299	1.30149	1.80936	1.7069	1.49203	1.10261	1.33959	1.12016	1.20904	1.23535	1.85958	1.82408	1.03533	1.13696	1.10079	1.38304	1.34322	1.44424	1.05317	1.06138	1.07533	1.20864	1.7319	1.75204
-0.75	1.33898	1.56442	1.82142	1.36586	1.20033	1.64179	1.68436	1.26242	1.13274	1.14515	1.77817	1.89446	1.5267	1.29867	1.102	1.14799	1.17414	1.07252	1.34428	1.23569	1.03653	1.69862	1.90438	1.06882	1.55754	1.40298	1.30132	1.80662	1.71767	1.47914	1.09942	1.33292	1.11006	1.18826	1.24095	1.8603	1.84432	1.03354	1.13299	1.0952	1.35458	1.3444	1.45459	1.06776	1.05836	1.08157	1.2079	1.7136	1.74753
-0.5	1.32899	1.56159	1.82334	1.35616	1.21027	1.61874	1.67388	1.26144	1.1309	1.13655	1.77628	1.88055	1.53077	1.28876	1.09399	1.13734	1.17006	1.06943	1.35641	1.22248	1.03292	1.65501	1.92965	1.06551	1.55831	1.41387	1.30335	1.80388	1.72844	1.45906	1.09514	1.30475	1.10301	1.17413	1.24555	1.82946	1.85568	1.03054	1.12921	1.0892	1.31884	1.36556	1.46969	1.11903	1.05328	1.08936	1.19592	1.70466	1.74302
-0.25	1.33076	1.54298	1.79646	1.35126	1.23368	1.60405	1.66629	1.26405	1.12759	1.13068	1.77652	1.8682	1.53536	1.27505	1.08513	1.12393	1.1561	1.07342	1.4105	1.22841	1.02971	1.61438	1.95491	1.06268	1.55315	1.43086	1.30696	1.80115	1.73926	1.4416	1.08852	1.27472	1.09674	1.17389	1.24912	1.7918	1.8645	1.02621	1.12587	1.08488	1.29307	1.39597	1.4867	1.16582	1.04589	1.09752	1.17711	1.71294	1.73851
0	1.34019	1.51321	1.73229	1.35034	1.26175	1.60625	1.66097	1.2668	1.12327	1.12468	1.7761	1.85598	1.54797	1.25737	1.07846	1.11269	1.13535	1.08126	1.46392	1.23803	1.02888	1.57127	1.98018	1.06081	1.54085	1.44895	1.31202	1.79394	1.76579	1.42821	1.07915	1.23349	1.09034	1.18523	1.25006	1.76356	1.8692	1.0228	1.12429	1.08235	1.28431	1.43773	1.50333	1.20487	1.04112	1.10365	1.1584	1.72175	1.72976
0.25	1.35079	1.45784	1.6713	1.35142	1.29037	1.61083	1.65605	1.27052	1.11982	1.12097	1.78014	1.85296	1.57538	1.23332	1.07564	1.10621	1.11611	1.08824	1.50183	1.26096	1.02936	1.54003	1.99295	1.06491	1.52045	1.46782	1.32323	1.78834	1.79954	1.42036	1.07199	1.19415	1.09006	1.19941	1.24559	1.75945	1.86838	1.02107	1.12303	1.08016	1.28896	1.47832	1.51855	1.23698	1.04121	1.10873	1.14355	1.72647	1.70542
0.5	1.36856	1.39389	1.62036	1.35859	1.30925	1.62675	1.66039	1.27392	1.11871	1.12784	1.79055	1.85381	1.60374	1.21722	1.07551	1.10778	1.09691	1.09807	1.52798	1.28829	1.03005	1.53425	1.99754	1.07231	1.49266	1.48849	1.34055	1.79148	1.8275	1.41201	1.07085	1.16846	1.09675	1.2116	1.23855	1.76754	1.86295	1.01968	1.12146	1.07824	1.30017	1.51426	1.53015	1.26125	1.04317	1.1092	1.13484	1.72617	1.67422
0.75	1.39912	1.30772	1.60491	1.3715	1.32254	1.65419	1.67209	1.2769	1.11814	1.13729	1.80902	1.85465	1.62013	1.20568	1.07597	1.1173	1.08029	1.10292	1.55307	1.30721	1.03074	1.53514	1.99734	1.08337	1.46487	1.51046	1.35511	1.80416	1.84996	1.40336	1.07739	1.15457	1.10656	1.23081	1.22492	1.77941	1.84486	1.01877	1.11857	1.07689	1.31387	1.54457	1.54294	1.27901	1.0456	1.10739	1.12787	1.71762	1.64445
1	1.42189	1.21762	1.5929	1.38678	1.33341	1.68394	1.6838	1.27875	1.1176	1.14867	1.82316	1.8555	1.6302	1.19526	1.07699	1.13022	1.09318	1.1043	1.56327	1.31494	1.0319	1.55165	1.99162	1.09314	1.43708	1.53286	1.36016	1.82397	1.87201	1.3951	1.08517	1.14927	1.11679	1.25761	1.20773	1.78876	1.82676	1.01906	1.11468	1.07603	1.32105	1.57779	1.55865	1.29206	1.04796	1.10446	1.12478	1.70395	1.61467
1.25	1.43174	1.15518	1.59336	1.39832	1.33928	1.708	1.69575	1.27773	1.11769	1.15527	1.83311	1.84936	1.63642	1.18928	1.07873	1.14197	1.11615	1.10334	1.54169	1.31948	1.03328	1.56757	1.98589	1.10004	1.40929	1.54325	1.35174	1.84377	1.87415	1.3881	1.09522	1.14977	1.12456	1.27638	1.18647	1.7981	1.80866	1.021	1.10956	1.07693	1.32752	1.61311	1.57112	1.2978	1.05028	1.10071	1.12646	1.68257	1.5932
1.5	1.40775	1.15185	1.59849	1.40969	1.32906	1.74036	1.70548	1.2755	1.11839	1.15852	1.81582	1.83508	1.63148	1.19411	1.08307	1.15394	1.14247	1.09708	1.50273	1.31652	1.03442	1.58084	1.98016	1.10312	1.3815	1.5335	1.32991	1.85715	1.84315	1.38106	1.10364	1.15486	1.12893	1.27852	1.16085	1.80744	1.79057	1.02313	1.10414	1.07905	1.32373	1.63117	1.57838	1.29424	1.0526	1.09346	1.13118	1.66119	1.58906
1.75	1.37421	1.14851	1.62652	1.42443	1.30503	1.75891	1.7011	1.27299	1.11932	1.16006	1.78763	1.80497	1.61067	1.20399	1.08531	1.16875	1.16897	1.08625	1.46051	1.29899	1.03399	1.57008	1.96743	1.10296	1.35371	1.51814	1.29857	1.8589	1.7928	1.3713	1.11101	1.18088	1.13125	1.2728	1.1309	1.81679	1.77247	1.02364	1.0981	1.08009	1.31044	1.62302	1.57512	1.28125	1.05528	1.08304	1.13781	1.63981	1.58492
2	1.33484	1.14517	1.70757	1.43104	1.28011	1.74593	1.69672	1.26857	1.11586	1.15913	1.75944	1.76551	1.55993	1.2213	1.08398	1.18398	1.20193	1.07735	1.40194	1.26285	1.03191	1.55318	1.94699	1.10138	1.32592	1.48449	1.26508	1.86065	1.72924	1.35893	1.11918	1.2175	1.13142	1.25985	1.09741	1.81643	1.75156	1.02319	1.08945	1.08	1.2955	1.58645	1.5532	1.26238	1.05712	1.0724	1.14182	1.61327	1.58079
2.25	1.28324	1.14184	1.77413	1.43146	1.24953	1.71789	1.67627	1.26328	1.10939	1.14881	1.73125	1.71121	1.4831	1.23584	1.08166	1.19599	1.22177	1.0682	1.33727	1.22709	1.02972	1.53387	1.92655	1.09461	1.31327	1.43423	1.23475	1.82936	1.66368	1.34657	1.12613	1.25267	1.1304	1.24112	1.0793	1.80223	1.71148	1.02236	1.0788	1.07745	1.27496	1.53467	1.52236	1.24287	1.05752	1.06335	1.14394	1.57802	1.57665
2.5	1.23835	1.1385	1.81703	1.40411	1.21782	1.68124	1.64257	1.25516	1.10094	1.13616	1.68969	1.64442	1.40561	1.24731	1.07776	1.19997	1.23109	1.0588	1.29174	1.18602	1.02744	1.50817	1.90612	1.08367	1.31426	1.38472	1.20166	1.78512	1.59859	1.33421	1.13287	1.27681	1.12715	1.21505	1.07744	1.77928	1.6637	1.02139	1.06803	1.07391	1.25096	1.48054	1.48714	1.22179	1.05619	1.06102	1.14525	1.53185	1.57251
2.75	1.20078	1.13517	1.85776	1.36126	1.18623	1.62555	1.60077	1.24691	1.09286	1.12401	1.64664	1.57165	1.34347	1.24532	1.07228	1.19704	1.2372	1.05124	1.27448	1.15004	1.02492	1.48256	1.88163	1.07249	1.31703	1.34182	1.16828	1.72684	1.52847	1.31186	1.13276	1.29088	1.12163	1.1816	1.07559	1.73721	1.61129	1.02045	1.06128	1.07005	1.22374	1.4277	1.43977	1.19676	1.05442	1.0604	1.14371	1.48176	1.56838
3	1.16658	1.13183	1.86638	1.31891	1.15297	1.56177	1.55171	1.23596	1.08461	1.11137	1.60266	1.50473	1.29824	1.23048	1.06324	1.18308	1.21933	1.04744	1.26343	1.12532	1.02263	1.45785	1.84588	1.06162	1.31722	1.30778	1.13316	1.66448	1.4545	1.28343	1.13186	1.30099	1.1149	1.1495	1.07373	1.67424	1.55666	1.01968	1.05768	1.06626	1.20002	1.36325	1.39239	1.17128	1.0525	1.05773	1.13802	1.4309	1.56424
3.25	1.14182	1.1285	1.83256	1.27663	1.12238	1.49975	1.49407	1.22367	1.07504	1.09659	1.55821	1.44524	1.25609	1.21124	1.05272	1.16398	1.19208	1.04364	1.25849	1.10611	1.02057	1.43235	1.79853	1.05288	1.31875	1.27968	1.10732	1.59771	1.38578	1.25279	1.12683	1.30311	1.10588	1.12243	1.07187	1.60237	1.49849	1.01892	1.05616	1.0623	1.18264	1.3024	1.34501	1.14862	1.05127	1.05391	1.13033	1.38693	1.5601
3.5	1.12197	1.12516	1.7717	1.23441	1.09563	1.44423	1.42709	1.21138	1.06623	1.08429	1.5126	1.38952	1.22056	1.18939	1.04182	1.14568	1.15361	1.03989	1.26054	1.09191	1.01865	1.40559	1.75117	1.04554	1.32147	1.25389	1.09017	1.52555	1.3289	1.22325	1.11305	1.2854	1.0961	1.10093	1.07002	1.52589	1.42944	1.01822	1.05465	1.05807	1.16816	1.25596	1.29763	1.12879	1.05049	1.04989	1.12068	1.35171	1.55597
3.75	1.10491	1.12183	1.70249	1.19789	1.07781	1.38529	1.35988	1.19909	1.05792	1.07726	1.46671	1.33725	1.19028	1.16997	1.03218	1.12904	1.1214	1.03621	1.25963	1.08557	1.01679	1.37097	1.69711	1.03941	1.32818	1.22973	1.08151	1.44866	1.28159	1.20009	1.09478	1.2571	1.08439	1.08203	1.06816	1.45892	1.36004	1.01757	1.05285	1.05398	1.15409	1.21185	1.25025	1.10961	1.04991	1.0458	1.11111	1.31891	1.55036
4	1.09237	1.11849	1.61813	1.17115	1.06212	1.32634	1.30396	1.1868	1.05108	1.07267	1.42263	1.2949	1.1668	1.153	1.02502	1.11045	1.09122	1.03312	1.25025	1.08111	1.01498	1.33486	1.63626	1.03458	1.33821	1.20679	1.07981	1.37864	1.23764	1.18169	1.07686	1.21925	1.07159	1.06718	1.06631	1.39692	1.29262	1.01694	1.05043	1.05024	1.14034	1.17181	1.20405	1.09117	1.04884	1.0417	1.09995	1.28739	1.53374
4.25	1.0837	1.11516	1.52991	1.1466	1.05491	1.27525	1.26965	1.17451	1.04476	1.0695	1.38009	1.26258	1.15181	1.13575	1.01952	1.09273	1.06438	1.02949	1.23318	1.07633	1.01302	1.29798	1.56738	1.03064	1.34823	1.18744	1.08054	1.31475	1.19935	1.16577	1.06251	1.186	1.0589	1.05556	1.06445	1.33695	1.23713	1.01631	1.04842	1.04655	1.12618	1.14079	1.16401	1.07515	1.04709	1.03743	1.08776	1.25734	1.50912
4.5	1.0757	1.11182	1.4494	1.12602	1.05291	1.22431	1.23951	1.16222	1.0389	1.0672	1.33767	1.23502	1.13905	1.11765	1.01485	1.07907	1.05003	1.02554	1.21308	1.07295	1.01062	1.25933	1.49852	1.02883	1.35826	1.16926	1.08075	1.25903	1.164	1.15069	1.05011	1.15897	1.04688	1.04726	1.0626	1.27951	1.19803	1.01567	1.04632	1.04296	1.1122	1.11855	1.13386	1.06199	1.04487	1.0329	1.07731	1.22744	1.47995
4.75	1.0711	1.10849	1.3661	1.1122	1.05151	1.17918	1.20959	1.14993	1.034	1.06587	1.29233	1.20964	1.12352	1.0983	1.01105	1.07128	1.04873	1.02155	1.18375	1.06734	1.00817	1.21919	1.43322	1.03043	1.36829	1.1489	1.07848	1.20679	1.13296	1.13769	1.03848	1.13235	1.04595	1.04035	1.06074	1.23383	1.16522	1.01505	1.04359	1.0395	1.09903	1.10389	1.11561	1.05377	1.0424	1.02849	1.06787	1.19877	1.4362
5	1.06951	1.10515	1.29073	1.10207	1.0501	1.14961	1.2051	1.13763	1.02976	1.0637	1.2484	1.18631	1.10607	1.0809	1.00742	1.06686	1.04662	1.01712	1.15506	1.06102	1.00698	1.18053	1.37041	1.03256	1.37832	1.12827	1.07336	1.16164	1.10546	1.12704	1.02949	1.10733	1.0467	1.03479	1.05888	1.19661	1.13719	1.01448	1.04029	1.03632	1.08605	1.09192	1.10236	1.04816	1.03979	1.02465	1.05868	1.17277	1.3822
[truncated: 69 more columns]

## Sheet: SLD2AID_plusaux_90
Distance_from_ori	I.148	I.159	I.176	II.63	II.199	II.238	II.255	II.408	II.487	II.622	III.40	III.75	III.109	III.131	III.166	III.224	IV.329	IV.408	IV.435	IV.463	IV.505	IV.556	IV.914	IV.1017	IV.1159	IV.1166	V.60	V.94	V.146	V.174	V.287	V.353	V.439	VI.119	VI.136	VI.168	VI.200	VII.163	VII.204	VII.286	VII.421	VII.485	VII.509	VII.576	VII.660	VII.715	VII.778	VII.835	VII.888
-5	1.15151	1.37063	1.54341	1.21294	1.1541	1.53981	1.63254	1.25359	1.05465	1.14048	1.70878	1.63129	1.311	1.1014	1.07013	1.10727	1.05986	1.04821	1.38982	1.19996	1.03061	1.30859	1.60928	1.04902	1.30994	1.38675	1.19358	1.61862	1.31513	1.22392	1.06386	1.20844	1.07336	1.16523	1.11507	1.3817	1.57102	1.03065	1.0855	1.04973	1.28874	1.34263	1.32954	1.09387	1.02521	1.03596	1.08046	1.39712	1.46032
-4.75	1.1669	1.36732	1.55705	1.22305	1.17084	1.56461	1.62641	1.27219	1.05697	1.14252	1.72552	1.65379	1.31825	1.11041	1.06822	1.11201	1.06904	1.05024	1.39564	1.20522	1.03206	1.32893	1.62066	1.0491	1.31256	1.40069	1.20746	1.63372	1.33541	1.25455	1.06909	1.20401	1.07495	1.15893	1.12547	1.43241	1.57409	1.03329	1.09	1.05283	1.29647	1.35579	1.34794	1.09234	1.02654	1.03509	1.08071	1.42413	1.47849
-4.5	1.18168	1.36266	1.55649	1.22697	1.18482	1.58214	1.60151	1.28819	1.05904	1.14212	1.73668	1.6615	1.32524	1.12015	1.06462	1.1169	1.07825	1.05315	1.38764	1.21098	1.03236	1.36771	1.63617	1.04929	1.31518	1.41719	1.22069	1.6462	1.36516	1.28564	1.07414	1.20101	1.07545	1.15001	1.1376	1.50004	1.57487	1.03231	1.09373	1.05663	1.29739	1.36871	1.36208	1.09081	1.02862	1.03422	1.08102	1.45094	1.49666
-4.25	1.19644	1.35719	1.55035	1.22922	1.19775	1.59424	1.57858	1.29704	1.06092	1.14015	1.73978	1.66342	1.33359	1.13129	1.0611	1.12238	1.08517	1.05644	1.37505	1.2171	1.03174	1.40623	1.65362	1.04982	1.3178	1.42734	1.23141	1.66142	1.41293	1.31589	1.078	1.20002	1.07546	1.14383	1.15186	1.57041	1.57804	1.03023	1.09653	1.06039	1.29663	1.37976	1.37382	1.08928	1.03027	1.03335	1.0814	1.47616	1.51483
-4	1.21216	1.35877	1.55044	1.2295	1.20905	1.60238	1.5646	1.30068	1.06275	1.13441	1.73307	1.66421	1.34446	1.14339	1.05822	1.12794	1.09084	1.06197	1.36097	1.22377	1.03105	1.44798	1.67195	1.04916	1.32042	1.4323	1.23802	1.68654	1.46695	1.34106	1.07985	1.19903	1.07544	1.14306	1.16661	1.61946	1.58836	1.02769	1.09743	1.06352	1.29237	1.38872	1.38203	1.08775	1.03151	1.03248	1.08413	1.49837	1.54134
-3.75	1.22967	1.3736	1.55616	1.22878	1.21835	1.60727	1.55161	1.29049	1.06437	1.12559	1.72315	1.67135	1.36255	1.15531	1.05673	1.13316	1.09353	1.06882	1.34594	1.23792	1.02967	1.49055	1.69487	1.04731	1.32304	1.43594	1.24052	1.72265	1.5183	1.36609	1.07761	1.19823	1.07552	1.14414	1.17978	1.65688	1.60251	1.02584	1.09717	1.06664	1.28729	1.39364	1.38604	1.08622	1.0305	1.0316	1.08836	1.51727	1.57891
-3.5	1.24743	1.39191	1.56557	1.22531	1.22522	1.60031	1.54891	1.27729	1.06622	1.11729	1.71223	1.68618	1.38532	1.1673	1.05575	1.13687	1.09346	1.07492	1.33399	1.25294	1.02826	1.52301	1.72543	1.04643	1.32566	1.43521	1.24128	1.76203	1.55541	1.39141	1.07247	1.19767	1.07635	1.1464	1.19239	1.68553	1.62052	1.02391	1.09617	1.06922	1.28396	1.39401	1.38523	1.08469	1.029	1.03073	1.09465	1.53493	1.62637
-3.25	1.26584	1.4184	1.5894	1.22447	1.22669	1.58336	1.557	1.25589	1.06856	1.10817	1.70208	1.70284	1.40846	1.18072	1.05527	1.14028	1.09253	1.07981	1.32449	1.26601	1.02688	1.5518	1.75739	1.04694	1.32975	1.43149	1.24078	1.7971	1.58467	1.41215	1.06752	1.1976	1.07792	1.14913	1.20491	1.70938	1.64242	1.02126	1.09467	1.07148	1.28341	1.39049	1.38291	1.08316	1.02811	1.02986	1.10223	1.55151	1.67832
-3	1.28584	1.44898	1.62567	1.22657	1.22194	1.56949	1.56837	1.234	1.07099	1.09846	1.69048	1.71646	1.42958	1.19438	1.05496	1.14305	1.09055	1.08275	1.31516	1.27903	1.02544	1.57601	1.7872	1.04765	1.34184	1.42777	1.23991	1.83151	1.61478	1.42753	1.06546	1.19802	1.07993	1.15313	1.21629	1.72776	1.66578	1.01859	1.09333	1.07156	1.28666	1.38376	1.3783	1.08162	1.02819	1.02899	1.11073	1.56727	1.72727
-2.75	1.30318	1.47531	1.66529	1.229	1.21569	1.5624	1.59164	1.21299	1.07374	1.08803	1.6771	1.72536	1.44668	1.20729	1.05504	1.14424	1.08743	1.08456	1.30861	1.28659	1.02505	1.58028	1.81896	1.04922	1.36564	1.42404	1.23887	1.8652	1.64152	1.43033	1.06466	1.20181	1.08152	1.16237	1.22734	1.7454	1.70596	1.01679	1.09222	1.06961	1.29105	1.37314	1.37264	1.08009	1.02851	1.02812	1.12029	1.58687	1.76727
-2.5	1.31511	1.49523	1.7044	1.23159	1.20645	1.55827	1.62794	1.19658	1.07709	1.08205	1.66404	1.72445	1.46307	1.2176	1.05559	1.14063	1.08506	1.08591	1.29897	1.28803	1.02526	1.57845	1.84891	1.05171	1.39669	1.42032	1.23673	1.90196	1.65491	1.42838	1.06454	1.2066	1.08283	1.17203	1.23826	1.76102	1.75529	1.01658	1.09136	1.06613	1.29265	1.35503	1.36637	1.07856	1.02903	1.02696	1.13517	1.60831	1.80422
-2.25	1.3232	1.51208	1.74955	1.23274	1.19622	1.55407	1.65551	1.19419	1.08083	1.08053	1.65315	1.71696	1.47625	1.22478	1.05671	1.13161	1.08621	1.08473	1.28538	1.28406	1.02513	1.58352	1.87115	1.0543	1.4322	1.4166	1.23271	1.92888	1.65859	1.42209	1.06431	1.21276	1.08343	1.17717	1.24759	1.76996	1.7926	1.01745	1.09029	1.06156	1.28821	1.33255	1.35549	1.07703	1.02955	1.02676	1.15306	1.62986	1.83434
-2	1.32546	1.52475	1.79325	1.23247	1.18588	1.54986	1.66312	1.19683	1.08408	1.0802	1.64173	1.70483	1.48132	1.23084	1.05786	1.1223	1.08887	1.07901	1.27077	1.27893	1.02479	1.58564	1.88693	1.05441	1.45841	1.41288	1.2263	1.92864	1.6469	1.4118	1.06398	1.21734	1.08307	1.17315	1.25205	1.75882	1.80703	1.01912	1.08898	1.05727	1.28153	1.3105	1.34402	1.0755	1.03056	1.0287	1.16482	1.63983	1.85369
-1.75	1.32301	1.52678	1.81535	1.23046	1.17516	1.54481	1.66424	1.1963	1.08576	1.07843	1.62923	1.69188	1.47293	1.23523	1.05828	1.1118	1.09149	1.07116	1.25877	1.25676	1.02397	1.58155	1.89517	1.05371	1.48142	1.40916	1.21266	1.90072	1.6204	1.39384	1.06266	1.21735	1.08163	1.16511	1.25529	1.74338	1.7967	1.02047	1.0872	1.05307	1.27283	1.29392	1.3327	1.07397	1.03196	1.03284	1.17153	1.62834	1.84822
-1.5	1.31443	1.52287	1.82855	1.22839	1.16281	1.53453	1.66377	1.19179	1.08464	1.07519	1.6105	1.67826	1.46049	1.24174	1.05849	1.10089	1.09535	1.06372	1.24739	1.23	1.02301	1.56522	1.88525	1.05114	1.5038	1.40368	1.19902	1.85818	1.59405	1.36607	1.06057	1.2121	1.07952	1.15513	1.25122	1.71074	1.76803	1.02134	1.08498	1.04901	1.2624	1.27664	1.32391	1.07244	1.03248	1.03866	1.17617	1.60032	1.81905
-1.25	1.30773	1.51639	1.8302	1.22558	1.15698	1.51052	1.65685	1.18505	1.0823	1.07147	1.58483	1.64964	1.43666	1.24636	1.05712	1.08876	1.09778	1.05555	1.23154	1.20326	1.02187	1.54343	1.86152	1.04738	1.50025	1.39568	1.18674	1.81042	1.56769	1.33588	1.05801	1.20451	1.07668	1.14571	1.24224	1.67366	1.73501	1.01988	1.08179	1.04471	1.24596	1.25989	1.315	1.07091	1.03106	1.04504	1.17869	1.56448	1.77871
-1	1.30144	1.50968	1.79999	1.22265	1.15154	1.48254	1.64517	1.17885	1.08007	1.06706	1.53501	1.62102	1.41036	1.24408	1.05275	1.07529	1.09779	1.04954	1.22135	1.18083	1.02059	1.52095	1.83759	1.04351	1.49335	1.38435	1.18234	1.76497	1.54134	1.30701	1.05535	1.19478	1.07098	1.13684	1.23321	1.63759	1.70783	1.01762	1.07797	1.04109	1.224	1.24392	1.30615	1.06937	1.02758	1.05174	1.17706	1.54272	1.74019
-0.75	1.29287	1.49886	1.757	1.21443	1.15623	1.45884	1.61515	1.17095	1.07745	1.06256	1.49128	1.59046	1.38004	1.23165	1.04698	1.0636	1.09532	1.04397	1.2362	1.16792	1.01889	1.48577	1.81556	1.04005	1.49345	1.37216	1.18081	1.70888	1.51499	1.28391	1.05259	1.18378	1.06344	1.12786	1.22438	1.60069	1.68492	1.01441	1.07407	1.03757	1.2054	1.2356	1.30112	1.07203	1.02392	1.06295	1.17282	1.53415	1.70211
-0.5	1.28681	1.47469	1.69954	1.20225	1.1654	1.44117	1.57895	1.1625	1.07375	1.05867	1.4595	1.5697	1.3592	1.21434	1.04305	1.05563	1.08568	1.04183	1.25844	1.1562	1.01763	1.44563	1.7943	1.0365	1.48979	1.36792	1.18291	1.6488	1.48863	1.26875	1.04913	1.16584	1.05695	1.11828	1.21801	1.55184	1.6562	1.01119	1.07079	1.03413	1.19166	1.25052	1.3019	1.08482	1.02102	1.07652	1.16002	1.52768	1.65788
-0.25	1.29323	1.44256	1.6302	1.19601	1.17761	1.42285	1.55461	1.15714	1.07066	1.05363	1.42596	1.57635	1.36145	1.19781	1.03951	1.0511	1.07172	1.04467	1.291	1.15624	1.01636	1.41208	1.7678	1.03299	1.47972	1.37668	1.1867	1.60643	1.46245	1.25665	1.04525	1.1473	1.05308	1.10969	1.21304	1.50129	1.63419	1.00898	1.06838	1.03137	1.18924	1.27581	1.31104	1.09833	1.01896	1.08933	1.143	1.52729	1.60263
0	1.30815	1.40585	1.53391	1.19462	1.19453	1.42081	1.53865	1.15821	1.06804	1.04998	1.40583	1.58538	1.38193	1.18287	1.03633	1.04855	1.05669	1.04888	1.3187	1.17002	1.01561	1.38677	1.74607	1.03017	1.46745	1.38429	1.19036	1.5986	1.48324	1.24593	1.04234	1.12743	1.04941	1.10731	1.20759	1.47076	1.62586	1.00787	1.06767	1.02961	1.19046	1.31494	1.32551	1.11241	1.01689	1.09523	1.13167	1.53592	1.54852
0.25	1.32617	1.35778	1.44728	1.19785	1.21688	1.42955	1.52609	1.16299	1.06688	1.05046	1.42183	1.59893	1.41486	1.16704	1.03788	1.04791	1.0456	1.05552	1.34552	1.19198	1.0161	1.36713	1.73312	1.03147	1.45696	1.39344	1.19357	1.61672	1.51497	1.23878	1.04199	1.11178	1.04748	1.10882	1.20029	1.48132	1.66436	1.00756	1.06751	1.02965	1.19375	1.35765	1.33916	1.12567	1.0156	1.09912	1.12385	1.57055	1.51702
0.5	1.34934	1.30545	1.3751	1.20701	1.24344	1.44524	1.51683	1.16803	1.06703	1.05529	1.45932	1.61574	1.45345	1.15067	1.04401	1.04968	1.02664	1.06415	1.3745	1.2212	1.01735	1.37195	1.72248	1.0345	1.44665	1.40919	1.19702	1.64616	1.548	1.2366	1.04458	1.10066	1.04909	1.12495	1.19207	1.51959	1.71682	1.00725	1.06699	1.03049	1.2002	1.3983	1.35067	1.13807	1.01582	1.09947	1.11693	1.6107	1.49769
0.75	1.3836	1.2435	1.35369	1.22122	1.26392	1.47622	1.50982	1.17296	1.06769	1.06085	1.51883	1.64157	1.48551	1.1384	1.05131	1.05592	1.02417	1.06921	1.39879	1.2545	1.01865	1.38388	1.71391	1.03895	1.43633	1.43441	1.20147	1.67775	1.57893	1.23916	1.04969	1.09003	1.05313	1.14958	1.1815	1.56748	1.78874	1.00736	1.06549	1.0317	1.20848	1.43709	1.36237	1.14999	1.01711	1.09741	1.11164	1.64154	1.54399
1	1.41257	1.17416	1.34108	1.23989	1.27678	1.52504	1.50281	1.17854	1.06925	1.06605	1.5782	1.67336	1.51369	1.1372	1.05996	1.06658	1.05557	1.07296	1.39907	1.28065	1.01987	1.40481	1.70774	1.04365	1.42601	1.45564	1.20502	1.71371	1.61335	1.24535	1.05507	1.08541	1.05994	1.17287	1.16994	1.61395	1.84575	1.00796	1.06378	1.0329	1.22091	1.48044	1.37798	1.16161	1.0191	1.09335	1.10979	1.65293	1.59542
1.25	1.43267	1.11973	1.35639	1.25752	1.28828	1.58382	1.49707	1.18576	1.0716	1.07247	1.63124	1.69849	1.53185	1.1459	1.06809	1.07832	1.09203	1.07434	1.39121	1.29053	1.02108	1.43359	1.70157	1.04892	1.4157	1.47303	1.20643	1.75624	1.64513	1.24968	1.06073	1.08567	1.0675	1.19301	1.15727	1.66246	1.88955	1.0086	1.06231	1.03421	1.23379	1.52782	1.39254	1.17239	1.02111	1.08299	1.11126	1.65918	1.67244
1.5	1.42915	1.12102	1.38087	1.27858	1.29466	1.63315	1.50746	1.19457	1.07394	1.07925	1.65616	1.71539	1.54888	1.15927	1.07429	1.08845	1.12789	1.07255	1.38261	1.2903	1.02256	1.46545	1.70059	1.05486	1.40538	1.47363	1.20411	1.81342	1.66671	1.25168	1.06699	1.08951	1.07352	1.21359	1.14334	1.71764	1.93551	1.00895	1.06146	1.03604	1.24583	1.56914	1.40478	1.18208	1.02312	1.0635	1.11471	1.66361	1.74821
1.75	1.41878	1.12231	1.42788	1.30395	1.29141	1.68751	1.52208	1.20375	1.07532	1.08363	1.66478	1.72189	1.56082	1.17365	1.07979	1.09754	1.16942	1.07038	1.3721	1.28329	1.02352	1.49006	1.71017	1.06034	1.39507	1.47068	1.19586	1.86187	1.6811	1.2517	1.07549	1.10962	1.0785	1.23277	1.1281	1.77084	1.96949	1.00903	1.0614	1.03787	1.25468	1.59795	1.41069	1.19131	1.02419	1.04948	1.11958	1.6641	1.80237
2	1.4039	1.1236	1.52048	1.32538	1.2829	1.74041	1.53669	1.21337	1.07474	1.08671	1.66743	1.72386	1.56143	1.1876	1.08572	1.10652	1.20807	1.06826	1.35349	1.26333	1.02352	1.51434	1.73242	1.06492	1.38475	1.4678	1.18213	1.90256	1.69039	1.25129	1.0846	1.13704	1.0808	1.24419	1.11178	1.80741	1.9669	1.00923	1.06196	1.03946	1.26178	1.60622	1.40677	1.19999	1.02448	1.04303	1.12316	1.65603	1.85498
2.25	1.3804	1.1249	1.60112	1.34383	1.27161	1.76513	1.52981	1.22279	1.07372	1.0895	1.6711	1.72243	1.5404	1.20609	1.08906	1.1152	1.22886	1.06595	1.33414	1.24302	1.02342	1.53909	1.75968	1.06745	1.38675	1.46654	1.16791	1.92017	1.69291	1.25088	1.09131	1.16737	1.08281	1.2441	1.10283	1.82705	1.9373	1.00981	1.06304	1.04039	1.26792	1.59671	1.39757	1.20715	1.02454	1.03792	1.12529	1.63545	1.90614
2.5	1.36041	1.12619	1.67109	1.34857	1.25521	1.7815	1.50985	1.22961	1.0729	1.09149	1.67654	1.71719	1.513	1.22446	1.08661	1.12138	1.24797	1.06408	1.33426	1.22497	1.02271	1.56834	1.78693	1.06957	1.40069	1.46522	1.15833	1.9303	1.69427	1.25047	1.09761	1.19591	1.08431	1.23891	1.10141	1.83622	1.89689	1.01117	1.0645	1.04112	1.27372	1.57457	1.38462	1.2118	1.02496	1.03528	1.12712	1.61305	1.91839
2.75	1.34353	1.12748	1.74608	1.34711	1.23232	1.78455	1.48196	1.23618	1.07183	1.09259	1.67958	1.70648	1.48939	1.23977	1.08097	1.12517	1.25835	1.06407	1.33776	1.20635	1.02127	1.59587	1.81221	1.07125	1.41719	1.46328	1.15024	1.93121	1.69051	1.24965	1.09785	1.22864	1.08527	1.23037	1.09998	1.84065	1.85197	1.01301	1.06893	1.04232	1.27907	1.55091	1.37032	1.2144	1.0259	1.03506	1.12899	1.60736	1.91218
3	1.32899	1.12877	1.79794	1.34311	1.21164	1.77828	1.44733	1.23596	1.07005	1.093	1.68314	1.69246	1.47122	1.24334	1.07163	1.12579	1.23712	1.06456	1.3456	1.20087	1.01962	1.61995	1.83409	1.07271	1.42734	1.46246	1.15128	1.92152	1.68477	1.24821	1.09738	1.26379	1.0859	1.21957	1.09855	1.84404	1.81142	1.01527	1.07533	1.04433	1.28636	1.52648	1.35603	1.21545	1.02862	1.03797	1.13105	1.61126	1.88918
3.25	1.32173	1.13006	1.83029	1.33669	1.19118	1.76193	1.40566	1.22857	1.06871	1.09405	1.68718	1.67973	1.45276	1.24267	1.06139	1.12494	1.20824	1.06493	1.36273	1.20358	1.01814	1.64297	1.8569	1.0734	1.4323	1.46324	1.15737	1.8977	1.67229	1.24583	1.09596	1.29153	1.08582	1.20465	1.09712	1.8474	1.77986	1.01753	1.08231	1.04813	1.29835	1.4932	1.34174	1.21479	1.03229	1.04292	1.13348	1.62116	1.85707
3.5	1.31782	1.13136	1.84293	1.32818	1.17037	1.73922	1.35623	1.22118	1.06856	1.09673	1.69836	1.67015	1.44526	1.2396	1.05227	1.12169	1.17616	1.06386	1.38494	1.20579	1.01703	1.66631	1.87742	1.07305	1.43594	1.4727	1.1647	1.86305	1.65402	1.24365	1.09253	1.30342	1.08548	1.1891	1.09569	1.84723	1.75211	1.01951	1.08773	1.05281	1.30644	1.46106	1.32744	1.20983	1.03558	1.04734	1.13633	1.63188	1.82793
3.75	1.31567	1.13265	1.84356	1.31997	1.16375	1.69877	1.3028	1.2138	1.06836	1.10011	1.71408	1.66302	1.44425	1.23506	1.04379	1.1175	1.14479	1.06212	1.40191	1.21001	1.0162	1.674	1.89794	1.07187	1.43521	1.48325	1.17227	1.81645	1.6261	1.2429	1.08891	1.30901	1.08449	1.17957	1.09426	1.83862	1.72115	1.02162	1.09179	1.05746	1.31053	1.43619	1.31315	1.20252	1.03828	1.05107	1.13892	1.63328	1.80918
4	1.31592	1.13394	1.82258	1.3133	1.16451	1.65833	1.24124	1.20641	1.06802	1.10411	1.73119	1.65708	1.44132	1.22727	1.03581	1.11549	1.11114	1.05956	1.41067	1.21794	1.01562	1.67426	1.92141	1.07064	1.43149	1.49187	1.17935	1.76671	1.59356	1.2444	1.08536	1.30689	1.08314	1.17189	1.09283	1.81813	1.68486	1.02379	1.09358	1.06092	1.30617	1.41266	1.30284	1.19297	1.03914	1.0535	1.14187	1.62682	1.80332
4.25	1.32031	1.13523	1.78655	1.30609	1.16683	1.60975	1.17586	1.19902	1.06692	1.11082	1.7454	1.65453	1.42939	1.21788	1.02846	1.11635	1.08264	1.05588	1.41127	1.21502	1.0152	1.66023	1.94104	1.06932	1.42777	1.48379	1.18695	1.71393	1.55482	1.25345	1.0803	1.30081	1.08115	1.16523	1.0914	1.78786	1.63574	1.02595	1.09439	1.06369	1.29724	1.3909	1.30057	1.18313	1.03914	1.05375	1.14533	1.60508	1.79662
4.5	1.32533	1.13652	1.72175	1.29835	1.1725	1.56913	1.11217	1.19163	1.06565	1.11853	1.7461	1.65496	1.40738	1.2059	1.02306	1.11808	1.07717	1.05184	1.408	1.20961	1.01514	1.6322	1.95809	1.06899	1.42404	1.46862	1.19442	1.65474	1.5168	1.26509	1.07414	1.28547	1.07892	1.15969	1.08998	1.74979	1.57883	1.0272	1.09435	1.06514	1.28549	1.37111	1.3001	1.17495	1.03871	1.05368	1.14812	1.5776	1.78758
4.75	1.3336	1.13782	1.63782	1.2904	1.18167	1.53367	1.04884	1.18425	1.06428	1.12438	1.72794	1.65603	1.38031	1.19101	1.01896	1.12081	1.08783	1.04749	1.39538	1.20293	1.01516	1.59011	1.97413	1.06954	1.42032	1.44674	1.20127	1.5865	1.47486	1.2799	1.06918	1.26743	1.078	1.15482	1.08855	1.71212	1.52608	1.02708	1.09251	1.06616	1.27198	1.35404	1.29828	1.16915	1.03775	1.05338	1.14976	1.54937	1.77219
5	1.3471	1.13911	1.55621	1.28209	1.18748	1.50425	1.04693	1.17686	1.06298	1.1298	1.69964	1.64835	1.35277	1.17327	1.015	1.12557	1.0947	1.04173	1.37332	1.19572	1.01605	1.54072	1.9769	1.06975	1.4166	1.41488	1.20525	1.51979	1.4287	1.29221	1.06803	1.24325	1.07729	1.15204	1.08712	1.67905	1.48277	1.02657	1.0891	1.0654	1.25813	1.33801	1.29632	1.16406	1.03627	1.0525	1.15103	1.52166	1.75706
[truncated: 69 more columns]

[truncated: 12 more sheets: SLD3AID_noaux_60, SLD3AID_noaux_90, SLD3AID_plusaux_60, SLD3AID_plusaux90, SLD2AnchorAway_norap_30, SLD2AnchorAway_norap_60, SLD2AnchorAway_plusrap_30, SLD2AnchorAway_plusrap_60, SSDD_raff_120, SSDD_gal_120, SSDDCS_raff_120, SSDDCS_gal_120]
